# Supplementary material for: Comprehensive proteomic profiling of intestinal tissues in patients with ulcerative colitis
Source: Front Med (Lausanne). 2025 Jun 13;12:1537168. doi: 10.3389/fmed.2025.1537168 (PMC12203869; doi:10.3389/fmed.2025.1537168)
Supplement: Supplementary file 2 [file Table_1.XLSX]

## Sheet: Table S1
Table S1 MS/MS all identified proteins
Protein accession	Protein description	Gene name	Coverage [%]	# Peptides	# PSMs	# Unique Peptides	Abundance: F1: Sample, KY	Abundance: F3: Sample, KY	Abundance: F5: Sample, KY	Abundance: F7: Sample, KY	Abundance: F9: Sample, KY	Abundance: F2: Sample, NC	Abundance: F4: Sample, NC	Abundance: F6: Sample, NC	Abundance: F8: Sample, NC	Abundance: F10: Sample, NC	Abundances (Normalized): F1: Sample, KY	Abundances (Normalized): F3: Sample, KY	Abundances (Normalized): F5: Sample, KY	Abundances (Normalized): F7: Sample, KY	Abundances (Normalized): F9: Sample, KY	Abundances (Normalized): F2: Sample, NC	Abundances (Normalized): F4: Sample, NC	Abundances (Normalized): F6: Sample, NC	Abundances (Normalized): F8: Sample, NC	Abundances (Normalized): F10: Sample, NC	KY1	KY2	KY3	KY4	KY5	NC1	NC2	NC3	NC4	NC5	KY/NC Ratio	KY/NC P value
P21333	Filamin-A OS=Homo sapiens OX=9606 GN=FLNA PE=1 SV=4	FLNA	64	182	4191	167	2738498620	3.49674e+09	6.33726e+09	5.37055e+09	3.19072e+09	6.52336e+09	8.34647e+09	1.72395e+10	1.77466e+10	5.66567e+09	5.06065e+09	6.66034e+09	1.19435e+10	9.32188e+09	6.58575e+09	1.20485e+10	1.35132e+10	2.48851e+10	1.77466e+10	1.09228e+10	0.426381	0.561162	1.00629	0.785408	0.554878	1.01514	1.13855	2.09667	1.49523	0.920292	0.500177	0.0230555
P35749	Myosin-11 OS=Homo sapiens OX=9606 GN=MYH11 PE=1 SV=3	MYH11	62	154	1681	131	9.03818e+08	1.20233e+09	1.94319e+09	1.55398e+09	9.73977e+08	2.12111e+09	2.10119e+09	4.82078e+09	4.5083e+09	1812178942	1.67022e+09	2.29011e+09	3.66221e+09	2.6973e+09	2.01032e+09	3.91765e+09	3.4019e+09	6.95873e+09	4.5083e+09	3.49369e+09	0.482578	0.661682	1.05812	0.779331	0.580843	1.13193	0.982913	2.01059	1.30258	1.00943	0.553412	0.0275177
P02768-1	SWISS-PROT:P02768-1 Tax_Id=9606 Gene_Symbol=ALB Isoform 1 of Serum albumin precursor		82	90	3745	82	1.505e+10	1.03662e+10	1.92099e+10	1.38101e+10	9.20814e+09	1.9126e+10	2.30084e+10	2.38043e+10	2.6493e+10	1.71874e+10	2.7812e+10	1.97447e+10	3.62038e+10	2.39707e+10	1.90059e+10	3.53255e+10	3.72514e+10	3.43613e+10	2.6493e+10	3.31355e+10	0.94823	0.673183	1.23434	0.817266	0.647995	1.2044	1.27006	1.17153	0.90326	1.12973	0.760879	0.059931
P63267	Actin, gamma-enteric smooth muscle OS=Homo sapiens OX=9606 GN=ACTG2 PE=1 SV=1	ACTG2	82	53	8860	8	4.93767e+10	5.82786e+10	5.66489e+10	7.00178e+10	4.71022e+10	4.33876e+10	6.6185e+10	9.92261e+10	1.12186e+11	5.64116e+10	9.12464e+10	1.11005e+11	1.06763e+11	1.21533e+11	9.72207e+10	8.01361e+10	1.07156e+11	1.43232e+11	1.12186e+11	1.08756e+11	0.845475	1.02855	0.989249	1.1261	0.900831	0.742528	0.992888	1.32716	1.0395	1.00771	0.957028	0.686916
P17661	Desmin OS=Homo sapiens OX=9606 GN=DES PE=1 SV=3	DES	90	80	7646	74	2.02819e+10	3.23923e+10	4.60631e+10	4.13973e+10	2.35614e+10	1.78336e+10	2.31823e+10	5.6283e+10	5.62501e+10	2.46235e+10	3.74802e+10	6.16986e+10	8.68125e+10	7.18549e+10	4.86316e+10	3.29383e+10	3.75329e+10	8.12438e+10	5.62501e+10	4.74714e+10	0.66701	1.09801	1.54494	1.27875	0.865463	0.58618	0.667947	1.44584	1.00104	0.844816	1.19982	0.425207
Q9Y6R7	IgGFc-binding protein OS=Homo sapiens OX=9606 GN=FCGBP PE=1 SV=3	FCGBP	36	100	1486	100	7.19738e+09	1.33117e+09	3.09364e+08	1.90841e+08	2.31673e+08	1.38616e+09	5.52975e+09	3.68941e+09	9.52352e+09	6.1969e+09	1.33005e+10	2.53551e+09	5.83041e+08	3.31251e+08	4.78182e+08	2.56021e+09	8.95286e+09	5.32562e+09	9.52352e+09	1.1947e+10	2.39486	0.45654	0.104981	0.0596444	0.0861004	0.460986	1.61203	0.95892	1.71479	2.15115	0.449723	0.197114
P68133	Actin, alpha skeletal muscle OS=Homo sapiens OX=9606 GN=ACTA1 PE=1 SV=1	ACTA1	80	52	7979	6	6.90819e+08	9.27955e+08	6.6334e+08	1.49282e+09	6.25053e+08	8.31198e+08	8.92929e+08	1.35129e+09	2.30444e+09	6.42331e+08	1.27661e+09	1.7675e+09	1.25016e+09	2.59115e+09	1.29013e+09	1.53521e+09	1.44568e+09	1.95057e+09	2.30444e+09	1.23834e+09	0.766741	1.06158	0.750855	1.55627	0.774864	0.922059	0.868289	1.17153	1.38406	0.743759	0.964753	0.856979
P98160	Basement membrane-specific heparan sulfate proteoglycan core protein OS=Homo sapiens OX=9606 GN=HSPG2 PE=1 SV=4	HSPG2	35	119	1500	119	1.03929e+09	1.16982e+09	7.03369e+08	1.26707e+09	8.85118e+08	1.50905e+09	1348339116	2.068e+09	1.9298e+09	9.92372e+08	1.92058e+09	2.2282e+09	1.3256e+09	2.1993e+09	1.82691e+09	2.78719e+09	2.18301e+09	2.98513e+09	1.9298e+09	1.91319e+09	0.901725	1.04616	0.622379	1.03259	0.857751	1.30861	1.02494	1.40154	0.906058	0.898255	0.80525	0.13434
P12111	Collagen alpha-3(VI) chain OS=Homo sapiens OX=9606 GN=COL6A3 PE=1 SV=5	COL6A3	34	130	3111	130	2.2231e+09	3.36493e+09	2.02437e+09	3.67583e+09	2.32856e+09	7.609e+09	6.17852e+09	9.31402e+09	7.66599e+09	3.37916e+09	4.10822e+09	6.40928e+09	3.81522e+09	6.38029e+09	4.80624e+09	1.40537e+10	1.00032e+10	1.34447e+10	7.66599e+09	6.51465e+09	0.532142	0.830202	0.49419	0.826446	0.622557	1.82039	1.29573	1.7415	0.992985	0.843851	0.493772	0.0114591
P08670	Vimentin OS=Homo sapiens OX=9606 GN=VIM PE=1 SV=4	VIM	93	77	4599	66	1.09771e+10	1.36334e+10	1.21987e+10	16999903222	1.10231e+10	9.4332e+09	10240362956	8.67321e+09	1.5396e+10	6.90396e+09	2.02853e+10	2.5968e+10	2.29901e+10	2.95074e+10	2.2752e+10	1.7423e+10	1.65795e+10	1.25197e+10	1.5396e+10	1.33101e+10	1.03112	1.31998	1.16861	1.49988	1.1565	0.885623	0.84275	0.636385	0.78259	0.676563	1.61512	0.0010114
P60709	Actin, cytoplasmic 1 OS=Homo sapiens OX=9606 GN=ACTB PE=1 SV=1	ACTB	86	47	7236	1	5.71147e+09	6.26068e+09	6.00925e+09	7.35987e+09	5.04271e+09	6.71033e+09	7.08706e+09	7.92172e+09	9.7037e+09	6.19313e+09	1.05546e+10	1.19249e+10	1.13253e+10	1.27748e+10	1.04083e+10	1.23939e+10	1.14742e+10	1.14349e+10	9.7037e+09	1.19397e+10	0.926376	1.04665	0.99402	1.12124	0.913539	1.08781	1.00709	1.00364	0.851693	1.04794	1.00073	0.989845
P63261	Actin, cytoplasmic 2 OS=Homo sapiens OX=9606 GN=ACTG1 PE=1 SV=1	ACTG1	86	47	7201	1	5.37333e+06	5164916	3845800	8500740	6027190		3746467	4.12702e+06		5.13343e+06	9.92973e+06	9.83777e+06	7.24796e+06	1.47551e+07	1.24403e+07		6.06566e+06	5.9573e+06		9.89669e+06	1.04344	1.03378	0.761635	1.5505	1.30726		0.637396	0.626009		1.03997
Q14315	Filamin-C OS=Homo sapiens OX=9606 GN=FLNC PE=1 SV=3	FLNC	48	110	1295	94	2.22863e+08	3.02783e+08	6.5107e+08	4.50887e+08	2.24461e+08	6.07745e+08	968689672	1.93864e+09	2.21996e+09	6.82302e+08	4.11843e+08	5.7672e+08	1.22704e+09	7.82622e+08	4.63296e+08	1.12249e+09	1.56834e+09	2.79841e+09	2.21996e+09	1.31541e+09	0.32984	0.461889	0.982719	0.626794	0.371049	0.898993	1.25607	2.24121	1.77794	1.05349	0.383564	0.0118856
O15061	Synemin OS=Homo sapiens OX=9606 GN=SYNM PE=1 SV=2	SYNM	51	96	1697	96	1.16581e+09	2.02827e+09	2.54889e+09	2.4298e+09	1.52577e+09	1.58252e+09	1.38277e+09	4.44042e+09	3.57785e+09	1.36905e+09	2.15438e+09	3.8633e+09	4.80374e+09	4.21749e+09	3.14925e+09	2.9229e+09	2.23875e+09	6.4097e+09	3.57785e+09	2.63939e+09	0.598826	1.07383	1.33523	1.17228	0.875357	0.81244	0.622278	1.78162	0.994489	0.733638	1.02246	0.929459
Q02817	Mucin-2 OS=Homo sapiens OX=9606 GN=MUC2 PE=1 SV=2	MUC2	17	77	815	76	2.4902e+09	8.01444e+08	1.00101e+08	3.11445e+08	2.24053e+08	8.39797e+08	1244258028	1.42581e+09	4.709e+09	1.65725e+09	4.6018e+09	1.52653e+09	1.88654e+08	5.40587e+08	4.62453e+08	1.55109e+09	2.0145e+09	2.05814e+09	4.709e+09	3.195e+09	2.20734	0.73223	0.0904914	0.259302	0.221824	0.744008	0.96629	0.987226	2.25875	1.53254	0.541113	0.247554
Q3SX28	TREMBL:Q3SX28;Q5KR48 (Bos taurus) Tropomyosin 2	TPM2	91	57	2779	10	4.98374e+09	6.60225e+09	1.71122e+10	1.2972e+10	6.47206e+09	9.29123e+09	1.41668e+10	2.84105e+10	3.71083e+10	1.48529e+10	9.20978e+09	1.25755e+10	3.22503e+10	2.2516e+10	1.33586e+10	1.71607e+10	2.29366e+10	4.10102e+10	3.71083e+10	2.86347e+10	0.388991	0.531148	1.36215	0.951003	0.564222	0.724814	0.968768	1.73214	1.56733	1.20944	0.612256	0.0977085
Q01995	Transgelin OS=Homo sapiens OX=9606 GN=TAGLN PE=1 SV=4	TAGLN	98	41	5703	40	2.29306e+10	2.39005e+10	2.81416e+10	2.69599e+10	2.15668e+10	1.19876e+10	1.6929e+10	3.87415e+10	5.66898e+10	1.85415e+10	4.2375e+10	4.55241e+10	5.30369e+10	4.67954e+10	4.45146e+10	2.21409e+10	2.74086e+10	5.59229e+10	5.66898e+10	3.57461e+10	0.985112	1.05832	1.23297	1.08787	1.03485	0.514721	0.637181	1.30007	1.31789	0.831006	1.1735	0.379768
Q05682	Caldesmon OS=Homo sapiens OX=9606 GN=CALD1 PE=1 SV=3	CALD1	60	71	909	71	1.36692e+09	1.54906e+09	3911203645	3.24126e+09	1.45744e+09	1518243672	2.59808e+09	5.24752e+09	5.19475e+09	2254747130	2.52603e+09	2.95055e+09	7.37122e+09	5.62598e+09	3.00821e+09	2.80417e+09	4.20639e+09	7.57473e+09	5.19475e+09	4.34691e+09	0.553845	0.646924	1.61618	1.23353	0.659565	0.614829	0.922272	1.6608	1.13898	0.953083	0.890373	0.678304
P07951	Tropomyosin beta chain OS=Homo sapiens OX=9606 GN=TPM2 PE=1 SV=1	TPM2	81	51	2600	4	1.83994e+07	2.47468e+07	76251735	5.90003e+07	2.58329e+07	4.30992e+07	5.3481e+07	136565332	228849097	5.44424e+07	3.40015e+07	4.7136e+07	1.43707e+08	1.02409e+08	5.33201e+07	7.96034e+07	8.65877e+07	1.9713e+08	228849097	1.04959e+08	0.315499	0.437375	1.33346	0.950253	0.494756	0.738639	0.803446	1.82917	2.12349	0.973914	0.545916	0.124818
P05787	SWISS-PROT:P05787 Tax_Id=9606 Gene_Symbol=KRT8 Keratin, type II cytoskeletal 8	KRT8	78	65	1515	27	2.64374e+09	1.50749e+09	1.44934e+09	4.76582e+08	2.10913e+09	6656568413	4.96951e+09	4.3299e+09	12427164215	4.45659e+09	4.88554e+09	2.87137e+09	2.7315e+09	8.27222e+08	4.35333e+09	1.22946e+10	8.0458e+09	6.25016e+09	12427164215	8.59183e+09	0.77207	0.453767	0.431663	0.130727	0.687963	1.94293	1.27149	0.987722	1.96388	1.35778	0.329114	0.001955
P18206	Vinculin OS=Homo sapiens OX=9606 GN=VCL PE=1 SV=4	VCL	65	89	1406	89	1.45827e+09	1.53597e+09	1.87563e+09	1.88382e+09	9.62396e+08	1.8233e+09	1.98297e+09	3.28239e+09	3.90463e+09	1.55771e+09	2.69484e+09	2.92561e+09	3.5349e+09	3.26981e+09	1.98642e+09	3.3676e+09	3.2105e+09	4.73809e+09	3.90463e+09	3.00309e+09	0.825738	0.896452	1.08315	1.00192	0.608669	1.03188	0.983744	1.45182	1.19644	0.920192	0.790806	0.0997139
P12814	Alpha-actinin-1 OS=Homo sapiens OX=9606 GN=ACTN1 PE=1 SV=2	ACTN1	64	62	1295	39	5.92269e+08	6.77843e+08	6.51289e+08	9.38888e+08	4.77387e+08	1.01681e+09	9.53613e+08	2.10076e+09	1.83891e+09	4.73664e+08	1.09449e+09	1.29111e+09	1.22745e+09	1.62966e+09	9.85344e+08	1.87803e+09	1.54393e+09	3.03243e+09	1.83891e+09	9.13172e+08	0.709119	0.836507	0.79526	1.05586	0.638402	1.21677	1.00031	1.9647	1.19143	0.591643	0.676486	0.137796
P09493	Tropomyosin alpha-1 chain OS=Homo sapiens OX=9606 GN=TPM1 PE=1 SV=2	TPM1	79	51	2765	27	1.04257e+09	1.32333e+09	3.77481e+09	2.57813e+09	1194535084	1.53315e+09	2.90541e+09	5.46752e+09	7.80022e+09	2597823367	1.92663e+09	2.52059e+09	7.11416e+09	4.47495e+09	2.46556e+09	2.8317e+09	4.70397e+09	7.89229e+09	7.80022e+09	5.00832e+09	0.412217	0.539297	1.52212	0.957447	0.527524	0.605862	1.00645	1.68861	1.66891	1.07156	0.655248	0.191362
Q9Y490	Talin-1 OS=Homo sapiens OX=9606 GN=TLN1 PE=1 SV=3	TLN1	40	86	726	86	4.45628e+08	4.64892e+08	5.1023e+08	6.41587e+08	3.08265e+08	7.53429e+08	6.48356e+08	8.11727e+08	8.48085e+08	3.05535e+08	8.23505e+08	8.85494e+08	9.61601e+08	1.11363e+09	6.36271e+08	1.39157e+09	1.04971e+09	1.17172e+09	8.48085e+08	5.89039e+08	0.869536	0.934991	1.01535	1.17588	0.671836	1.46935	1.10839	1.23721	0.89549	0.621964	0.875325	0.449008
O43707	Alpha-actinin-4 OS=Homo sapiens OX=9606 GN=ACTN4 PE=1 SV=2	ACTN4	70	68	1156	46	6.20482e+08	6.33755e+08	6.71767e+08	7.4164e+08	4.42363e+08	1.53907e+09	1.60909e+09	1583995271	2.02151e+09	8.37325e+08	1.14663e+09	1.20713e+09	1.26604e+09	1.28729e+09	9.13053e+08	2.84264e+09	2.60518e+09	2.28648e+09	2.02151e+09	1.61427e+09	0.667023	0.70222	0.736489	0.748852	0.531147	1.65364	1.5155	1.3301	1.17597	0.939063	0.511883	0.00118167
P02787	Serotransferrin OS=Homo sapiens OX=9606 GN=TF PE=1 SV=3	TF	57	56	1150	54	1.07424e+09	6.21039e+08	1.50238e+09	6.28892e+08	6.04473e+08	1.64278e+09	1.67935e+09	1.59346e+09	2.59186e+09	1.58911e+09	1.98516e+09	1.18291e+09	2.83145e+09	1.09159e+09	1.24765e+09	3.03418e+09	2.71892e+09	2.30014e+09	2.59186e+09	3.06364e+09	0.9004	0.536529	1.28425	0.495109	0.565894	1.3762	1.23321	1.04326	1.17558	1.38956	0.608282	0.0177213
P02545	Prelamin-A/C OS=Homo sapiens OX=9606 GN=LMNA PE=1 SV=1	LMNA	75	67	1224	65	1.20985e+09	1.28155e+09	1.57697e+09	1.35554e+09	1.19805e+09	2.03729e+09	2.54716e+09	2.53069e+09	3.5726e+09	1.74259e+09	2.23575e+09	2.441e+09	2.97202e+09	2.35286e+09	2.47282e+09	3.76284e+09	4.12395e+09	3.65301e+09	3.5726e+09	3.35953e+09	0.72246	0.788784	0.960378	0.760302	0.799065	1.21592	1.33261	1.18043	1.15445	1.0856	0.675319	0.000148806
P51911	Calponin-1 OS=Homo sapiens OX=9606 GN=CNN1 PE=1 SV=2	CNN1	84	43	1471	42	4.29082e+09	5.78436e+09	5.67001e+09	6614943115	3.9932e+09	2.86328e+09	4.78978e+09	1.0302e+10	1.51955e+10	4.83406e+09	7.92928e+09	1.10177e+10	1.06859e+10	1.14818e+10	8.2421e+09	5.28843e+09	7.75482e+09	1.48709e+10	1.51955e+10	9.31954e+09	0.779015	1.08243	1.04984	1.12803	0.809748	0.519564	0.761875	1.46099	1.49289	0.915601	0.941399	0.777313
P35579	Myosin-9 OS=Homo sapiens OX=9606 GN=MYH9 PE=1 SV=4	MYH9	40	87	604	67	1.73406e+08	1.70245e+08	2.29602e+08	1.99677e+08	1.20941e+08	6.22046e+08	6.01844e+08	2.70628e+08	4.82657e+08	2.18968e+08	3.20448e+08	3.24271e+08	4.32719e+08	3.46587e+08	2.49627e+08	1.14891e+09	9.74407e+08	3.90648e+08	4.82657e+08	4.22147e+08	0.629265	0.636772	0.849731	0.680595	0.490193	2.25612	1.91345	0.767117	0.947794	0.828971	0.489548	0.0609191
P06396	Gelsolin OS=Homo sapiens OX=9606 GN=GSN PE=1 SV=1	GSN	51	46	980	46	1.51974e+09	1661087592	2.40211e+09	2.2284e+09	1.38512e+09	1.7156e+09	2.19575e+09	3.76119e+09	5.20215e+09	2.02518e+09	2.80843e+09	3.16392e+09	4.52711e+09	3.86792e+09	2.85893e+09	3.16869e+09	3.555e+09	5.42923e+09	5.20215e+09	3.90434e+09	0.729732	0.822103	1.17631	1.00503	0.742855	0.823342	0.923719	1.41071	1.35171	1.01449	0.810291	0.186916
P01024	Complement C3 OS=Homo sapiens OX=9606 GN=C3 PE=1 SV=2	C3	47	74	680	74	4.74741e+08	4.15303e+08	4.21058e+08	3.06373e+08	2.78843e+08	1.2032e+09	5.75171e+08	391222272	5.08484e+08	3.44616e+08	8.77305e+08	7.9104e+08	7.93544e+08	5.31784e+08	5.75543e+08	2.2223e+09	9.31221e+08	5.64724e+08	5.08484e+08	6.64382e+08	1.03696	0.935	0.937959	0.628562	0.680284	2.62673	1.10069	0.667497	0.601022	0.785291	0.729736	0.44144
P69905	Hemoglobin subunit alpha OS=Homo sapiens OX=9606 GN=HBA1 PE=1 SV=2	HBA1	80	19	3219	14	1.40388e+10	5.37624e+09	7.9903e+09	7.71985e+09	3.51467e+10	18019676455	1.18027e+10	4.46175e+09	1.57746e+10	3.8863e+09	2.59433e+10	1.02403e+10	1.50589e+10	1.33996e+10	7.2544e+10	3.3282e+10	1.91089e+10	6.44048e+09	1.57746e+10	7.49236e+09	1.18309	0.466986	0.686728	0.611062	3.30822	1.51776	0.871421	0.293704	0.719366	0.341673	1.671	0.405886
P14618	Pyruvate kinase PKM OS=Homo sapiens OX=9606 GN=PKM PE=1 SV=4	PKM	85	46	1058	46	1.89874e+09	2.24821e+09	1.98947e+09	2.1816e+09	1.41506e+09	1.94086e+09	1.99877e+09	1.9901e+09	3724283012	1.8317e+09	3.5088e+09	4.28223e+09	3.74945e+09	3.78668e+09	2.92073e+09	3.58473e+09	3.23607e+09	2.87268e+09	3724283012	3.53131e+09	0.996903	1.21665	1.06528	1.07585	0.829826	1.01848	0.919418	0.816172	1.05813	1.0033	1.07663	0.361519
P68371	Tubulin beta-4B chain OS=Homo sapiens OX=9606 GN=TUBB4B PE=1 SV=1	TUBB4B	78	35	2400	2	3083065652	3.27489e+09	2.42203e+09	3.62226e+09	2.24925e+09	2.93093e+09	3.03959e+09	3.39899e+09	5.36488e+09	2.04439e+09	5.6974e+09	6.23779e+09	4.56466e+09	6.28729e+09	4.64253e+09	5.41337e+09	4.9212e+09	4.90639e+09	5.36488e+09	3.94136e+09	1.09614	1.20011	0.878209	1.20963	0.893192	1.0415	0.946805	0.943957	1.03217	0.758292	1.11743	0.244426
P11142	Heat shock cognate 71 kDa protein OS=Homo sapiens OX=9606 GN=HSPA8 PE=1 SV=1	HSPA8	57	47	1215	29	8.17807e+08	9.72815e+08	1.30722e+09	1.26701e+09	7.24777e+08	1.63754e+09	1.54413e+09	1.45318e+09	3.16309e+09	1.36372e+09	1.51128e+09	1.85295e+09	2.46364e+09	2.1992e+09	1.49596e+09	3.0245e+09	2.5e+09	2.09765e+09	3.16309e+09	2.6291e+09	0.658871	0.807831	1.07407	0.958784	0.652195	1.31859	1.08992	0.914512	1.37901	1.14621	0.709914	0.0201812
P0DMV8	Heat shock 70 kDa protein 1A OS=Homo sapiens OX=9606 GN=HSPA1A PE=1 SV=1	HSPA1A	65	51	1153	34	1.09508e+09	1.45152e+09	1.5944e+09	1.77169e+09	9.47297e+08	2.02342e+09	2.16019e+09	2.7821e+09	3.85179e+09	2.05345e+09	2.02367e+09	2.76475e+09	3.00487e+09	3.07518e+09	1.95526e+09	3.73722e+09	3.49743e+09	4.01593e+09	3.85179e+09	3.95882e+09	0.634678	0.867101	0.942411	0.964463	0.613223	1.1721	1.09689	1.25951	1.20803	1.2416	0.672766	0.00128545
P07437	Tubulin beta chain OS=Homo sapiens OX=9606 GN=TUBB PE=1 SV=2	TUBB	78	35	2426	5	843427351	898204366	7.4331e+08	1126918104	6.28454e+08	6.59333e+08	6.91622e+08	8.46181e+08	881898280	5.15686e+08	1.55862e+09	1.71084e+09	1.40087e+09	1.95604e+09	1.29715e+09	1.21778e+09	1.11976e+09	1.22145e+09	881898280	9.94187e+08	1.16676	1.2807	1.04867	1.46425	0.971024	0.911605	0.838232	0.914356	0.660173	0.74423	1.45785	0.00586737
Q15746	Myosin light chain kinase, smooth muscle OS=Homo sapiens OX=9606 GN=MYLK PE=1 SV=4	MYLK	23	46	1046	45	6.88214e+08	7.8063e+08	1.18046e+09	9.31055e+08	5.20804e+08	5.53164e+08	7.93045e+08	1.57774e+09	1.84873e+09	9.348e+08	1.27179e+09	1.48689e+09	2.22475e+09	1.61607e+09	1.07496e+09	1.02169e+09	1.28397e+09	2.27745e+09	1.84873e+09	1.80219e+09	0.799445	0.934653	1.39847	1.01585	0.675713	0.642227	0.807096	1.43159	1.1621	1.13285	0.932043	0.715072
P35555	Fibrillin-1 OS=Homo sapiens OX=9606 GN=FBN1 PE=1 SV=4	FBN1	29	69	949	69	7.49579e+08	9.55545e+08	3.99037e+08	719362326	5.86905e+08	1.20659e+09	1.50776e+09	1.33977e+09	2.08359e+09	8.39278e+08	1.3852e+09	1.82006e+09	7.52042e+08	1.24863e+09	1.21139e+09	2.22856e+09	2.44112e+09	1.93394e+09	2.08359e+09	1.61804e+09	0.82834	1.08838	0.449717	0.746671	0.724407	1.33267	1.45977	1.15649	1.24598	0.967578	0.622723	0.00777467
P04406	Glyceraldehyde-3-phosphate dehydrogenase OS=Homo sapiens OX=9606 GN=GAPDH PE=1 SV=3	GAPDH	70	30	1198	29	1.95486e+09	2.23603e+09	2.81869e+09	2.15012e+09	1.73609e+09	2.75233e+09	3.33104e+09	3.61738e+09	7432201810	3.02551e+09	3.61252e+09	4.25903e+09	5.31222e+09	3.73205e+09	3.58336e+09	5.0835e+09	5.39308e+09	5.22164e+09	7432201810	5.83286e+09	0.730356	0.861063	1.07399	0.754522	0.72446	1.02775	1.09034	1.05568	1.50259	1.17925	0.707765	0.0138063
P67936	Tropomyosin alpha-4 chain OS=Homo sapiens OX=9606 GN=TPM4 PE=1 SV=3	TPM4	97	44	2156	24	3.00842e+08	3.75455e+08	5.5576e+08	5.975e+08	2.9549e+08	3.62491e+08	496793770	4.8232e+08	7.04609e+08	3.41414e+08	5.55946e+08	7.1514e+08	1.04741e+09	1.0371e+09	6.09901e+08	6.69515e+08	8.04326e+08	6.96223e+08	7.04609e+08	6.58209e+08	0.741421	0.953725	1.39685	1.3831	0.813377	0.892879	1.07267	0.928497	0.939681	0.877801	1.12245	0.446368
P02675	Fibrinogen beta chain OS=Homo sapiens OX=9606 GN=FGB PE=1 SV=2	FGB	66	40	684	31	4.63485e+08	6.6034e+08	9.55216e+08	8.48183e+08	9.2294e+08	1.83259e+09	684763614	5.8347e+08	9.28652e+08	3.27354e+08	8.56504e+08	1.25777e+09	1.80024e+09	1.47222e+09	1.90498e+09	3.38476e+09	1.10866e+09	8.42232e+08	9.28652e+08	6.31102e+08	0.603719	0.886557	1.26893	1.03772	1.34275	2.3858	0.781452	0.593659	0.654574	0.444842	1.05748	0.887254
P11021	Endoplasmic reticulum chaperone BiP OS=Homo sapiens OX=9606 GN=HSPA5 PE=1 SV=2	HSPA5	55	49	1253	47	7.06596e+08	6.19815e+08	1.26372e+09	8.04206e+08	4.50193e+08	1.45024e+09	1.63817e+09	9.92376e+08	2.44377e+09	1.38322e+09	1.30576e+09	1.18058e+09	2.38167e+09	1.39589e+09	9.29215e+08	2.67856e+09	2.65226e+09	1.43248e+09	2.44377e+09	2.66669e+09	0.684833	0.619178	1.24911	0.732102	0.487345	1.40483	1.39103	0.751293	1.28168	1.3986	0.605799	0.0265539
P12277	Creatine kinase B-type OS=Homo sapiens OX=9606 GN=CKB PE=1 SV=1	CKB	61	26	1513	26	1508756837	1.89933e+09	1.76043e+09	1.74348e+09	1.40295e+09	2.13168e+09	1.84156e+09	4.22586e+09	6.21596e+09	2109453961	2.78813e+09	3.61771e+09	3.31778e+09	3.02623e+09	2.89573e+09	3.93717e+09	2.98155e+09	6.09997e+09	6.21596e+09	4.0668e+09	0.715877	0.92888	0.851871	0.777011	0.743504	1.0109	0.765541	1.56622	1.596	1.04419	0.671442	0.0482088
A8K7I4	Calcium-activated chloride channel regulator 1 OS=Homo sapiens OX=9606 GN=CLCA1 PE=1 SV=3	CLCA1	46	49	774	47	3.30334e+09	4.5363e+08	1.13478e+08	6.13584e+07	1.17118e+08	7.12259e+08	4.83531e+09	1.60676e+09	3.32545e+09	4.12518e+09	6.10445e+09	8.64042e+08	2.13865e+08	1.06502e+08	2.41735e+08	1.31553e+09	7.82854e+09	2.31934e+09	3.32545e+09	7.9529e+09	2.01651	0.285423	0.0706468	0.0351813	0.0798535	0.434565	2.58604	0.766158	1.09851	2.62712	0.331135	0.132653
Q13885	Tubulin beta-2A chain OS=Homo sapiens OX=9606 GN=TUBB2A PE=1 SV=1	TUBB2A	77	32	2143	2	1.3322e+08	1.93854e+08	1.56826e+08	239299820	1.38513e+08	1.06876e+08	122410264	231401843	2.94031e+08	1.06562e+08	2.46186e+08	3.6924e+08	2.95561e+08	4.15362e+08	2.85896e+08	1.97398e+08	1.98186e+08	3.34026e+08	2.94031e+08	2.0544e+08	0.866446	1.29953	1.04022	1.46186	1.00621	0.69474	0.697514	1.1756	1.03484	0.723044	1.31175	0.10453
Q9BVA1	Tubulin beta-2B chain OS=Homo sapiens OX=9606 GN=TUBB2B PE=1 SV=1	TUBB2B	77	32	2152	2	2.4623e+07	36098029	2.56829e+07	3.21886e+07	21609200	2.37657e+07	2.21922e+07	39034961	1.07664e+07	2.5682e+07	4.55025e+07	6.8757e+07	4.8403e+07	5.58711e+07	4.46022e+07	4.38949e+07	3.59299e+07	5.63465e+07	1.07664e+07	4.9512e+07	0.990077	1.49607	1.05319	1.21568	0.970487	0.955098	0.78179	1.22603	0.234263	1.07732	1.33946	0.179625
P08727	SWISS-PROT:P08727 Tax_Id=9606 Gene_Symbol=KRT19 Keratin, type I cytoskeletal 19	KRT19	86	45	1229	1	1.43832e+07	6217062	5.76378e+06	2.50692e+06		7.30986e+07	8.28997e+06	9.65798e+07	175018269	81678859	2.65796e+07	1.18418e+07	1.08627e+07	4.35136e+06		1.35012e+08	1.34217e+07	1.39412e+08	175018269	1.57468e+08	0.354937	0.158133	0.145058	0.058107		1.80292	0.179231	1.86167	2.33715	2.10279
P12110	Collagen alpha-2(VI) chain OS=Homo sapiens OX=9606 GN=COL6A2 PE=1 SV=4	COL6A2	30	39	914	39	1475758172	2116427029	1.43505e+09	1.88567e+09	1.43948e+09	2.75178e+09	2.23679e+09	3.40118e+09	3.20116e+09	1.73928e+09	2.72715e+09	4.03122e+09	2.70457e+09	3.27302e+09	2.97114e+09	5.08249e+09	3.62144e+09	4.90956e+09	3.20116e+09	3.35314e+09	0.760183	1.12369	0.753888	0.912344	0.828196	1.41673	1.00946	1.36852	0.892311	0.934675	0.778822	0.093482
P06733	Alpha-enolase OS=Homo sapiens OX=9606 GN=ENO1 PE=1 SV=2	ENO1	71	44	1056	41	1.59211e+09	2.02399e+09	2299913947	2.20015e+09	1.40396e+09	1.98851e+09	2.35142e+09	2.0361e+09	3.91266e+09	1.97111e+09	2.94216e+09	3.85515e+09	4.33452e+09	3.81888e+09	2.89781e+09	3.67275e+09	3.80703e+09	2.93908e+09	3.91266e+09	3.80008e+09	0.817717	1.07147	1.2047	1.06139	0.805393	1.02077	1.05809	0.816863	1.08745	1.05616	0.984387	0.868488
P08727	Keratin, type I cytoskeletal 19 OS=Homo sapiens OX=9606 GN=KRT19 PE=1 SV=4	KRT19	86	45	1177	1	1.97628e+09	1.22574e+09	1.0176e+09	5.07083e+08	1.68535e+09	4.06361e+09	2.5355e+09	3.23335e+09	7.62363e+09	2.69225e+09	3.6521e+09	2.3347e+09	1.91781e+09	8.80163e+08	3.47863e+09	7.50541e+09	4.10507e+09	4.66729e+09	7.62363e+09	5.19036e+09	0.883107	0.564547	0.463741	0.21283	0.84116	1.81487	0.992638	1.12859	1.84345	1.25507	0.421542	0.00554326
P04075	Fructose-bisphosphate aldolase A OS=Homo sapiens OX=9606 GN=ALDOA PE=1 SV=2	ALDOA	88	40	876	33	1.85492e+09	2.09779e+09	2.14057e+09	1.99547e+09	1.4408e+09	2.33218e+09	2.7552e+09	3.44693e+09	4.97673e+09	2.82008e+09	3.42783e+09	3.99572e+09	4.03422e+09	3.46362e+09	2.97386e+09	4.3075e+09	4.46076e+09	4.9756e+09	4.97673e+09	5.43682e+09	0.815129	0.950171	0.959324	0.823639	0.707175	1.02431	1.06075	1.18318	1.18345	1.29286	0.740777	0.00221717
P02751	Fibronectin OS=Homo sapiens OX=9606 GN=FN1 PE=1 SV=5	FN1	29	49	671	49	5.68046e+08	4.30207e+08	4.76424e+08	7.43258e+08	4.29562e+08	5.87339e+08	3.55209e+08	5.34618e+08	6.49944e+08	3.28579e+08	1.04973e+09	8.19428e+08	8.97889e+08	1.2901e+09	8.86632e+08	1.0848e+09	5.75095e+08	7.71714e+08	6.49944e+08	6.33464e+08	1.21232	0.946353	1.03697	1.48993	1.02397	1.25283	0.664174	0.891248	0.750617	0.731584	1.33075	0.0831682
P41219	Peripherin OS=Homo sapiens OX=9606 GN=PRPH PE=1 SV=2	PRPH	75	51	1272	44	4.21849e+08	7.88617e+08	7.91514e+08	8.63929e+08	7.16333e+08	5.50432e+08	4.41672e+08	8.81677e+08	6.85171e+08	3.98474e+08	7.79561e+08	1.5021e+09	1.49172e+09	1.49956e+09	1.47854e+09	1.01664e+09	7.15083e+08	1.27269e+09	6.85171e+08	7.68214e+08	0.695461	1.34005	1.33079	1.33778	1.31903	0.906962	0.637938	1.13539	0.611254	0.685338	1.51453	0.0352384
P04350	Tubulin beta-4A chain OS=Homo sapiens OX=9606 GN=TUBB4A PE=1 SV=2	TUBB4A	75	30	2073	2	7.88055e+07	9.16725e+07	6.63592e+07	8.79633e+07	57753866	62206330	6.5799e+07	8.69853e+07	1.53456e+08	4.3608e+07	1.4563e+08	1.74611e+08	1.25063e+08	1.52681e+08	1.19206e+08	1.14894e+08	1.06531e+08	1.25562e+08	1.53456e+08	8.40714e+07	1.11876	1.3414	0.960765	1.17293	0.915768	0.882642	0.818394	0.964597	1.17888	0.645856	1.22699	0.117858
P02671	Fibrinogen alpha chain OS=Homo sapiens OX=9606 GN=FGA PE=1 SV=2	FGA	41	38	643	38	5.03181e+08	6.19116e+08	1.15402e+09	9.14993e+08	1.09229e+09	1.63508e+09	6.66008e+08	8.1467e+08	9.91436e+08	4.21529e+08	9.2986e+08	1.17925e+09	2.17492e+09	1.58819e+09	2.25452e+09	3.01997e+09	1.07829e+09	1.17597e+09	9.91436e+08	8.12662e+08	0.611547	0.775564	1.43039	1.04451	1.48274	1.98616	0.709166	0.773404	0.652043	0.534468	1.14812	0.675822
P09651	Heterogeneous nuclear ribonucleoprotein A1 OS=Homo sapiens OX=9606 GN=HNRNPA1 PE=1 SV=5	HNRNPA1	57	29	673	25	1.4882e+09	1.48235e+09	1.11525e+09	1.49889e+09	902029934	1030808258	1.09315e+09	7.75325e+08	1.70677e+09	1.02698e+09	2.75014e+09	2.82348e+09	2.10186e+09	2.60168e+09	1.86182e+09	1.90389e+09	1.76984e+09	1.11917e+09	1.70677e+09	1.97991e+09	1.33382	1.36939	1.0194	1.26181	0.902984	0.923384	0.858374	0.542798	0.827785	0.960257	1.43155	0.0167147
O75369	Filamin-B OS=Homo sapiens OX=9606 GN=FLNB PE=1 SV=2	FLNB	33	71	450	60	6.17609e+07	3.82841e+07	5.52039e+07	5.20757e+07	3.57525e+07	2.63561e+08	2.54388e+08	1.14185e+08	3.09621e+08	1.6362e+08	1.14132e+08	7.29209e+07	1.0404e+08	9.03897e+07	7.37945e+07	4.86793e+08	4.11863e+08	1.64825e+08	3.09621e+08	3.15442e+08	0.532377	0.340144	0.4853	0.421629	0.344219	2.27068	1.92116	0.768839	1.44425	1.4714	0.269627	0.00201597
P14625	Endoplasmin OS=Homo sapiens OX=9606 GN=HSP90B1 PE=1 SV=1	HSP90B1	45	43	817	41	6.29962e+08	8.07891e+08	1.17025e+09	1.17145e+09	4.93176e+08	1570315618	2027530950	1.07698e+09	1.99325e+09	1.34553e+09	1.16415e+09	1.53881e+09	2.20551e+09	2.03334e+09	1.01793e+09	2.90035e+09	3.28264e+09	1.55461e+09	1.99325e+09	2.59403e+09	0.573907	0.758612	1.08728	1.0024	0.501826	1.42983	1.61829	0.766399	0.982639	1.27882	0.645827	0.0546187
P68871	Hemoglobin subunit beta OS=Homo sapiens OX=9606 GN=HBB PE=1 SV=2	HBB	100	21	4457	13	2.63362e+10	9.80198e+09	1.65872e+10	1.52671e+10	5.5706e+10	3.04131e+10	2.08177e+10	8.68528e+09	26547480039	7.30967e+09	4.86683e+10	1.86701e+10	3.1261e+10	2.64998e+10	1.14979e+11	5.61725e+10	3.37046e+10	1.25371e+10	26547480039	1.40923e+10	1.27028	0.487302	0.815931	0.691661	3.00103	1.46614	0.879711	0.327226	0.692906	0.367817	1.67824	0.341006
Q71U36	Tubulin alpha-1A chain OS=Homo sapiens OX=9606 GN=TUBA1A PE=1 SV=1	TUBA1A	60	33	1125	1	1.83337e+09	1.91873e+09	1444048864	2.26573e+09	1.14183e+09	1878251274	1.90308e+09	2.11901e+09	2.36638e+09	1.12271e+09	3.38801e+09	3.65467e+09	2.72152e+09	3.93271e+09	2.35678e+09	3.4691e+09	3.08116e+09	3.05877e+09	2.36638e+09	2.16446e+09	1.1221	1.21041	0.901357	1.3025	0.780558	1.14895	1.02047	1.01305	0.783738	0.716863	1.13535	0.344244
P00558	Phosphoglycerate kinase 1 OS=Homo sapiens OX=9606 GN=PGK1 PE=1 SV=3	PGK1	84	40	823	33	8.25746e+08	1030708984	1.04558e+09	1.13682e+09	6.38452e+08	1.21192e+09	1.39303e+09	1.20138e+09	2.24948e+09	938621781	1.52595e+09	1.96322e+09	1.97054e+09	1.97322e+09	1.31779e+09	2.2384e+09	2.25537e+09	1.73418e+09	2.24948e+09	1.80956e+09	0.80154	1.03123	1.03507	1.03648	0.692198	1.17577	1.18469	0.910919	1.18159	0.950514	0.850657	0.12814
P55072	Transitional endoplasmic reticulum ATPase OS=Homo sapiens OX=9606 GN=VCP PE=1 SV=4	VCP	50	51	817	51	7.43938e+08	8.33782e+08	7.66446e+08	7.86324e+08	4.99401e+08	8.50858e+08	8.79159e+08	7.27544e+08	1.42744e+09	7.47575e+08	1.37477e+09	1.58813e+09	1.44448e+09	1.36485e+09	1.03078e+09	1.57152e+09	1.42339e+09	1.0502e+09	1.42744e+09	1.44124e+09	1.00225	1.1578	1.05307	0.995023	0.751473	1.14569	1.0377	0.76563	1.04065	1.05071	0.983976	0.865531
O75083	WD repeat-containing protein 1 OS=Homo sapiens OX=9606 GN=WDR1 PE=1 SV=4	WDR1	72	36	592	36	5.24152e+08	6.48576e+08	6.32118e+08	8.14404e+08	4.27979e+08	791918550	7.92101e+08	1.10214e+09	1.35147e+09	6.46813e+08	9.68614e+08	1.23536e+09	1.19132e+09	1.41359e+09	8.83364e+08	1.46266e+09	1.28244e+09	1.59092e+09	1.35147e+09	1.24699e+09	0.767114	0.978372	0.943488	1.11952	0.699599	1.15838	1.01565	1.25996	1.07033	0.987577	0.820863	0.0613195
P02788	Lactotransferrin OS=Homo sapiens OX=9606 GN=LTF PE=1 SV=6	LTF	52	45	478	45	8.89736e+08	3.71398e+08	6.59452e+08	2.85437e+08	6.56649e+08	4.72676e+08	8.74532e+07	33113274	8.89279e+07	4.01025e+07	1.6442e+09	7.07412e+08	1.24283e+09	4.95444e+08	1.35535e+09	8.73024e+08	1.4159e+08	4.77986e+07	8.89279e+07	7.73132e+07	2.46363	1.05997	1.86223	0.742362	2.03082	1.30812	0.212155	0.0716203	0.133247	0.115844	4.43187	0.0127922
P00738	Haptoglobin OS=Homo sapiens OX=9606 GN=HP PE=1 SV=1	HP	65	31	871	31	8.01016e+08	1.75871e+09	1.00953e+09	1.35202e+09	1711598755	3.07678e+09	7.20418e+08	7.70753e+08	1635411265	6.79706e+08	1.48025e+09	3.34986e+09	1.90261e+09	2.34675e+09	3.5328e+09	5.68275e+09	1.16638e+09	1.11257e+09	1635411265	1.3104e+09	0.629364	1.42427	0.808938	0.997778	1.50206	2.41616	0.495915	0.473036	0.695334	0.557147	1.15629	0.733465
P22626	Heterogeneous nuclear ribonucleoproteins A2/B1 OS=Homo sapiens OX=9606 GN=HNRNPA2B1 PE=1 SV=2	HNRNPA2B1	64	31	943	27	2.16659e+09	2.13393e+09	1.35862e+09	1.83392e+09	1.22143e+09	1.445e+09	1735143410	1.13297e+09	2.30847e+09	1564515368	4.00378e+09	4.06455e+09	2.56051e+09	3.1832e+09	2.52107e+09	2.6689e+09	2.80926e+09	1.63543e+09	2.30847e+09	3.01622e+09	1.39159	1.41271	0.889952	1.10638	0.876243	0.927621	0.976407	0.568421	0.802348	1.04834	1.31314	0.0961656
P25705	ATP synthase subunit alpha, mitochondrial OS=Homo sapiens OX=9606 GN=ATP5F1A PE=1 SV=1	ATP5F1A	55	42	1198	42	6.98493e+08	6.94139e+08	8.27035e+08	8.20142e+08	4.68404e+08	2.0133e+09	2.96655e+09	1.74567e+09	4.25863e+09	2.47002e+09	1.29079e+09	1.32215e+09	1.55867e+09	1.42355e+09	9.66803e+08	3.71853e+09	4.80295e+09	2.51985e+09	4.25863e+09	4.76194e+09	0.484825	0.496603	0.585439	0.53469	0.363134	1.39669	1.804	0.946462	1.59956	1.7886	0.327086	0.000250652
P12109	Collagen alpha-1(VI) chain OS=Homo sapiens OX=9606 GN=COL6A1 PE=1 SV=3	COL6A1	30	39	1200	39	1.24039e+09	1.86266e+09	1.32389e+09	1.76986e+09	1.11623e+09	2.86971e+09	2.45094e+09	3.77776e+09	3.6522e+09	2.01238e+09	2.2922e+09	3.54786e+09	2.49507e+09	3.07202e+09	2.30393e+09	5.3003e+09	3.96815e+09	5.45315e+09	3.6522e+09	3.87966e+09	0.637349	0.986487	0.693757	0.854181	0.640612	1.47376	1.10335	1.51626	1.0155	1.07875	0.616132	0.00557151
P0DOX5	Immunoglobulin gamma-1 heavy chain OS=Homo sapiens OX=9606 PE=1 SV=2		56	24	1356	11	2.84621e+09	3769598508	3.95244e+09	3.91548e+09	2.11738e+09	2.07184e+09	1.54749e+09	1.97602e+09	2.17904e+09	1.51783e+09	5.25969e+09	7.18007e+09	7.44894e+09	6.79625e+09	4.37035e+09	3.82666e+09	2.50544e+09	2.85237e+09	2.17904e+09	2.92622e+09	1.15993	1.58343	1.64272	1.49879	0.963799	0.843899	0.552528	0.629036	0.480547	0.645323	2.17326	0.000926441
Q9BQE3	Tubulin alpha-1C chain OS=Homo sapiens OX=9606 GN=TUBA1C PE=1 SV=1	TUBA1C	55	32	1025	1	2928548	2.37188e+06		2.20569e+06	1.50986e+06	2.56876e+06	2335082		1987310		5.41185e+06	4.51779e+06		3.8285e+06	3.1164e+06	4.74445e+06	3.78058e+06		1987310		1.38325	1.15473		0.978552	0.796542	1.21267	0.966304		0.50795
P04264	Keratin, type II cytoskeletal 1 OS=Homo sapiens OX=9606 GN=KRT1 PE=1 SV=6	KRT1	63	39	781	33	5.4822e+08	6.37169e+08	666456737	885439768	5.70886e+08	9.10539e+08	4.65726e+08	5.31974e+08	7.07712e+08	489993262	1.01309e+09	1.21363e+09	1.25603e+09	1.53689e+09	1.17833e+09	1.68175e+09	7.54027e+08	7.67898e+08	7.07712e+08	9.44654e+08	0.91649	1.09791	1.13627	1.39035	1.06597	1.52139	0.682129	0.694677	0.640231	0.85458	1.27634	0.218502
P51991	Heterogeneous nuclear ribonucleoprotein A3 OS=Homo sapiens OX=9606 GN=HNRNPA3 PE=1 SV=2	HNRNPA3	51	28	621	26	1.09673e+09	1.10541e+09	7.76741e+08	1062165903	6.42275e+08	804022235	8.77369e+08	7.08763e+08	1.42971e+09	7.79044e+08	2.02672e+09	2.10551e+09	1.46388e+09	1.84364e+09	1.32568e+09	1.48502e+09	1.42049e+09	1.02309e+09	1.42971e+09	1.50191e+09	1.29705	1.34747	0.936844	1.17988	0.848399	0.95037	0.909076	0.654751	0.914976	0.961184	1.27772	0.064194
P05783	Keratin, type I cytoskeletal 18 OS=Homo sapiens OX=9606 GN=KRT18 PE=1 SV=2	KRT18	73	41	796	39	1.00523e+09	4.63221e+08	4.02747e+08	1.5791e+08	5.8739e+08	1.87184e+09	1.67165e+09	1.14304e+09	2.28248e+09	1.19265e+09	1.85763e+09	8.8231e+08	7.59034e+08	2.74091e+08	1.21239e+09	3.45726e+09	2.70647e+09	1.64996e+09	2.28248e+09	2.29929e+09	1.06877	0.507631	0.436705	0.157696	0.697543	1.98911	1.55715	0.949294	1.31321	1.32288	0.4022	0.00573469
Q9Y6C2	EMILIN-1 OS=Homo sapiens OX=9606 GN=EMILIN1 PE=1 SV=3	EMILIN1	42	41	703	41	7.21677e+08	9.362e+08	7.55163e+08	8.94629e+08	8.32716e+08	9.02988e+08	9.90296e+08	1391474287	1.52428e+09	767485136	1.33363e+09	1.78321e+09	1.42321e+09	1.55284e+09	1.71876e+09	1.6678e+09	1.60332e+09	2.00858e+09	1.52428e+09	1.47963e+09	0.828588	1.10791	0.884243	0.964782	1.06786	1.03621	0.996147	1.24793	0.947035	0.919294	0.943025	0.477335
P0C0L5	Complement C4-B OS=Homo sapiens OX=9606 GN=C4B PE=1 SV=2	C4B	33	55	488	55	3.65488e+08	2.0011e+08	2.65748e+08	3.20852e+08	2.87321e+08	663189909	1.9002e+08	2.13426e+08	3.22279e+08	1.25388e+08	6.7541e+08	3.81156e+08	5.00841e+08	5.56915e+08	5.93041e+08	1.2249e+09	3.07649e+08	3.08078e+08	3.22279e+08	2.41734e+08	1.32122	0.74561	0.979735	1.08943	1.16009	2.39613	0.601817	0.602656	0.630436	0.472875	1.12589	0.761615
P01833	Polymeric immunoglobulin receptor OS=Homo sapiens OX=9606 GN=PIGR PE=1 SV=4	PIGR	42	38	479	38	1.4874e+09	3.12591e+08	9.25226e+07	1.89642e+07	9.95246e+07	3.19693e+08	5.77085e+08	2.91052e+08	1816337744	7.50297e+08	2.74867e+09	5.95402e+08	1.74372e+08	3.29168e+07	2.05422e+08	5.90468e+08	9.3432e+08	4.2013e+08	1816337744	1.44649e+09	3.06616	0.664175	0.194513	0.036719	0.22915	0.658671	1.04224	0.468658	2.02614	1.61357	0.721384	0.625152
P07900	Heat shock protein HSP 90-alpha OS=Homo sapiens OX=9606 GN=HSP90AA1 PE=1 SV=5	HSP90AA1	46	37	728	23	1.47875e+08	2.17097e+08	2.02282e+08	2.2123e+08	1.01281e+08	6.03706e+08	4.22024e+08	2.93461e+08	4.55984e+08	3.15843e+08	2.73268e+08	4.13511e+08	3.8123e+08	3.83998e+08	2.09047e+08	1.11504e+09	6.83272e+08	4.23607e+08	4.55984e+08	6.08912e+08	0.552295	0.835737	0.770494	0.776089	0.4225	2.25357	1.38094	0.856142	0.921577	1.23066	0.50537	0.0368786
P60174	Triosephosphate isomerase OS=Homo sapiens OX=9606 GN=TPI1 PE=1 SV=4	TPI1	82	29	996	29	2.24832e+09	2.29018e+09	2536049538	2.07092e+09	1.54471e+09	2.58416e+09	3.30545e+09	3.31359e+09	6056184791	3.09114e+09	4.15481e+09	4.36217e+09	4.77955e+09	3.59458e+09	3.18834e+09	4.77289e+09	5.35163e+09	4.78312e+09	6056184791	5.95938e+09	0.883953	0.928069	1.01687	0.764761	0.678333	1.01545	1.13858	1.01763	1.28848	1.26788	0.745805	0.0083827
Q13509	Tubulin beta-3 chain OS=Homo sapiens OX=9606 GN=TUBB3 PE=1 SV=2	TUBB3	53	25	1436	5	7.47106e+07	7.57343e+07	4.89072e+07	9.17612e+07	6.49534e+07	86187199	5.43457e+07	87242861	6.63453e+07	4.6386e+07	1.38063e+08	1.44253e+08	9.21726e+07	1.59273e+08	1.34066e+08	1.59186e+08	8.79876e+07	1.25934e+08	6.63453e+07	8.94272e+07	1.15369	1.20542	0.770218	1.33093	1.12029	1.3302	0.735247	1.05234	0.554398	0.747276	1.26272	0.199752
P26038	Moesin OS=Homo sapiens OX=9606 GN=MSN PE=1 SV=3	MSN	53	51	666	37	6.77126e+08	7.40103e+08	8.83867e+08	1.23852e+09	5.08185e+08	8.08297e+08	8.13497e+08	5.95618e+08	9.85258e+08	4.82537e+08	1.2513e+09	1.4097e+09	1.66577e+09	2.14975e+09	1.04891e+09	1.49291e+09	1.31708e+09	8.59767e+08	9.85258e+08	9.30278e+08	0.954412	1.07522	1.27054	1.63969	0.80004	1.13869	1.00458	0.655774	0.751489	0.709555	1.34737	0.124515
P30101	Protein disulfide-isomerase A3 OS=Homo sapiens OX=9606 GN=PDIA3 PE=1 SV=4	PDIA3	57	36	767	36	4.05838e+08	3.62959e+08	5.30684e+08	4.30236e+08	2.89307e+08	1.01576e+09	1.0501e+09	7.86187e+08	1.68694e+09	9.61751e+08	7.49974e+08	6.91339e+08	1.00015e+09	7.46777e+08	5.9714e+08	1.8761e+09	1.70014e+09	1.13485e+09	1.68694e+09	1.85415e+09	0.623029	0.574319	0.830858	0.620373	0.496064	1.55854	1.41236	0.942758	1.40139	1.54031	0.458713	0.000342814
P08238	Heat shock protein HSP 90-beta OS=Homo sapiens OX=9606 GN=HSP90AB1 PE=1 SV=4	HSP90AB1	48	41	739	25	3.70996e+08	3.70149e+08	3.76956e+08	4.36887e+08	2.08883e+08	1.15354e+09	9.45315e+08	5.22339e+08	9.88902e+08	5.43108e+08	6.85587e+08	7.05034e+08	7.10427e+08	7.58322e+08	4.31142e+08	2.13056e+09	1.5305e+09	7.53989e+08	9.88902e+08	1.04705e+09	0.703778	0.723741	0.729277	0.778443	0.442582	2.1871	1.57111	0.773996	1.01514	1.07484	0.510077	0.0363843
P06753	Tropomyosin alpha-3 chain OS=Homo sapiens OX=9606 GN=TPM3 PE=1 SV=2	TPM3	55	30	1804	7	8.38629e+07	1.18628e+08	1.21928e+08	1.30537e+08	7.16691e+07	157911366	1.7327e+08	111408291	233072759	135530161	1.54976e+08	2.25954e+08	2.2979e+08	2.26578e+08	1.47928e+08	2.9166e+08	2.8053e+08	1.60816e+08	233072759	2.61288e+08	0.700426	1.02122	1.03856	1.02404	0.668572	1.31818	1.26788	0.726824	1.05339	1.18091	0.802715	0.14411
P07237	Protein disulfide-isomerase OS=Homo sapiens OX=9606 GN=P4HB PE=1 SV=3	P4HB	61	43	753	43	4.14434e+08	4.2855e+08	7.42206e+08	6.09073e+08	3.50755e+08	8.94066e+08	8.58793e+08	6.17865e+08	1.55924e+09	7.78171e+08	7.65859e+08	8.16273e+08	1.39879e+09	1.05719e+09	7.23971e+08	1.65132e+09	1.39042e+09	8.9188e+08	1.55924e+09	1.50023e+09	0.651508	0.694394	1.18994	0.899342	0.615874	1.40476	1.18281	0.758712	1.32643	1.27623	0.68097	0.0410001
P68366	Tubulin alpha-4A chain OS=Homo sapiens OX=9606 GN=TUBA4A PE=1 SV=1	TUBA4A	55	29	853	8	1.54572e+08	163848149	1.12588e+08	1.4778e+08	5.94887e+07	2.0202e+08	1.72165e+08	1.45632e+08	1.98239e+08	9.68813e+07	2.85644e+08	3.12087e+08	2.12189e+08	2.56507e+08	1.22787e+08	3.73128e+08	2.78741e+08	2.10218e+08	1.98239e+08	1.86777e+08	1.17244	1.28098	0.870941	1.05285	0.503986	1.53153	1.14411	0.862854	0.813682	0.766636	0.95358	0.815861
P54652	Heat shock-related 70 kDa protein 2 OS=Homo sapiens OX=9606 GN=HSPA2 PE=1 SV=1	HSPA2	56	41	784	23	1.58209e+08	2.79372e+08	4.52676e+08	3.82559e+08	2.77088e+08	2.14899e+08	3.62893e+08	6.32475e+08	5.40698e+08	3.42923e+08	2.92364e+08	5.32128e+08	8.53133e+08	6.64023e+08	5.7192e+08	3.96915e+08	5.87536e+08	9.12969e+08	5.40698e+08	6.61118e+08	0.486236	0.884992	1.41886	1.10435	0.95117	0.660117	0.977141	1.51838	0.899245	1.09952	0.940092	0.773576
P08133	Annexin A6 OS=Homo sapiens OX=9606 GN=ANXA6 PE=1 SV=3	ANXA6	66	43	609	43	2.70617e+08	2.88464e+08	3.42089e+08	4.11467e+08	3.50125e+08	4.40548e+08	5.03904e+08	5.47153e+08	6.24306e+08	2.85435e+08	5.0009e+08	5.49445e+08	6.44716e+08	7.14199e+08	7.22671e+08	8.13684e+08	8.15838e+08	7.89808e+08	6.24306e+08	5.50289e+08	0.743623	0.817013	0.958678	1.062	1.0746	1.20993	1.21313	1.17443	0.92833	0.818267	0.871226	0.226825
Q93052	Lipoma-preferred partner OS=Homo sapiens OX=9606 GN=LPP PE=1 SV=1	LPP	55	29	396	29	356344528	4.41828e+08	4.36671e+08	522907305	257540903	3.06053e+08	3.17009e+08	6.48645e+08	6.65158e+08	2.25182e+08	6.58512e+08	8.41562e+08	8.22968e+08	9.0763e+08	5.31574e+08	5.65274e+08	5.13249e+08	9.36311e+08	6.65158e+08	4.34127e+08	0.957645	1.22385	1.19681	1.31993	0.773045	0.822053	0.746396	1.36164	0.967311	0.631332	1.20813	0.275769
P06576	ATP synthase subunit beta, mitochondrial OS=Homo sapiens OX=9606 GN=ATP5F1B PE=1 SV=3	ATP5F1B	47	24	844	24	3.72774e+08	3.90511e+08	4.67405e+08	4.7248e+08	3.14346e+08	1.14763e+09	1.61797e+09	1095713253	2.75647e+09	1.51797e+09	6.88873e+08	7.43817e+08	8.80891e+08	8.20102e+08	6.48822e+08	2.11966e+09	2.61955e+09	1.58165e+09	2.75647e+09	2.92648e+09	0.436374	0.471179	0.558009	0.519502	0.411003	1.34272	1.65938	1.00191	1.74611	1.85381	0.315109	0.000167175
P09382	Galectin-1 OS=Homo sapiens OX=9606 GN=LGALS1 PE=1 SV=2	LGALS1	77	16	1124	16	2.1131e+09	2.16179e+09	2.60082e+09	2.6142e+09	1.70539e+09	1407959054	2.00766e+09	3.75921e+09	5.23606e+09	2.20618e+09	3.90493e+09	4.11762e+09	4.90162e+09	4.53758e+09	3.51999e+09	2.60048e+09	3.25047e+09	5.42638e+09	5.23606e+09	4.25327e+09	0.935349	0.986295	1.17408	1.08689	0.843145	0.622893	0.778585	1.29978	1.2542	1.01879	1.01036	0.944573
Q13228	Methanethiol oxidase OS=Homo sapiens OX=9606 GN=SELENBP1 PE=1 SV=2	SELENBP1	67	30	783	30	3.88466e+08	2.88108e+08	3.04222e+08	2.73165e+08	2.44993e+08	9.31148e+08	1.98106e+09	9.33125e+08	1.13773e+09	1364180725	7.17871e+08	5.48768e+08	5.73351e+08	4.74143e+08	5.05674e+08	1.71981e+09	3.20741e+09	1.34695e+09	1.13773e+09	2.62999e+09	0.558146	0.426668	0.445781	0.368648	0.393162	1.33716	2.49376	1.04726	0.884586	2.04483	0.280804	0.00652869
Q8WX93	Palladin OS=Homo sapiens OX=9606 GN=PALLD PE=1 SV=3	PALLD	28	35	610	35	4.13888e+08	5.62789e+08	5.83552e+08	6.29013e+08	3.52739e+08	2.67741e+08	3.09634e+08	799362122	6.82071e+08	3.02176e+08	7.64851e+08	1.07196e+09	1.09979e+09	1.0918e+09	7.28066e+08	4.94512e+08	5.01309e+08	1.15387e+09	6.82071e+08	5.82563e+08	0.936079	1.31194	1.346	1.33623	0.89106	0.605219	0.613537	1.41219	0.834767	0.712982	1.39309	0.108371
P01876	Immunoglobulin heavy constant alpha 1 OS=Homo sapiens OX=9606 GN=IGHA1 PE=1 SV=2	IGHA1	58	25	962	16	6.2764e+09	4.80974e+09	1.54006e+09	1.54294e+09	2.10707e+09	3102996738	4.47727e+09	3.63577e+09	7987778794	4.79163e+09	1.15986e+10	9.16127e+09	2.90245e+09	2.67814e+09	4.34907e+09	5.73118e+09	7.24885e+09	5.24819e+09	7987778794	9.23775e+09	1.75355	1.38506	0.438813	0.4049	0.657523	0.86648	1.09593	0.793459	1.20765	1.39663	0.86562	0.63652
Q7Z406	Myosin-14 OS=Homo sapiens OX=9606 GN=MYH14 PE=1 SV=2	MYH14	33	54	241	43	1.98949e+08	4.3946e+08	1.89985e+08	3.50655e+08	1.5933e+08	2.66255e+08	3.41494e+08	1.39314e+08	1.45234e+08	3.5665e+08	3.67651e+08	8.37053e+08	3.58053e+08	6.08645e+08	3.28863e+08	4.91768e+08	5.5289e+08	2.01098e+08	1.45234e+08	6.87582e+08	0.802936	1.82809	0.781974	1.32926	0.718223	1.074	1.20749	0.43919	0.317185	1.50165	1.20288	0.572127
Q14764	Major vault protein OS=Homo sapiens OX=9606 GN=MVP PE=1 SV=4	MVP	43	44	555	44	271716556	2.72388e+08	2.86361e+08	2.70716e+08	1.75554e+08	5.32329e+08	7.83343e+08	4.32458e+08	1.05022e+09	6.22782e+08	5.02123e+08	5.18826e+08	5.39688e+08	4.69892e+08	3.6235e+08	9.83203e+08	1.26826e+09	6.24248e+08	1.05022e+09	1.20066e+09	0.667764	0.689977	0.717721	0.624901	0.481882	1.30754	1.68664	0.830177	1.39667	1.59673	0.466759	0.00157391
P18669	Phosphoglycerate mutase 1 OS=Homo sapiens OX=9606 GN=PGAM1 PE=1 SV=2	PGAM1	76	24	410	24	5.83517e+08	6.75898e+08	533381236	4.82801e+08	397183722	5.56636e+08	6.0349e+08	7.86485e+08	1.31864e+09	5.6752e+08	1.07832e+09	1.2874e+09	1.00523e+09	8.38017e+08	8.19802e+08	1.0281e+09	9.77071e+08	1.13528e+09	1.31864e+09	1.09412e+09	1.01901	1.2166	0.949948	0.791928	0.774714	0.971554	0.923334	1.07284	1.24612	1.03394	0.905561	0.342501
P13639	Elongation factor 2 OS=Homo sapiens OX=9606 GN=EEF2 PE=1 SV=4	EEF2	37	38	671	37	4.55754e+08	5.73782e+08	4.91011e+08	7.02305e+08	4.73766e+08	8.4953e+08	8.65119e+08	4.40278e+08	8.19561e+08	4.87528e+08	8.42218e+08	1.0929e+09	9.2538e+08	1.21902e+09	9.7787e+08	1.56907e+09	1.40066e+09	6.35535e+08	8.19561e+08	9.39902e+08	0.808107	1.04864	0.887901	1.16965	0.938265	1.50552	1.34393	0.609795	0.786368	0.901835	0.942712	0.753227
P36578	60S ribosomal protein L4 OS=Homo sapiens OX=9606 GN=RPL4 PE=1 SV=5	RPL4	56	35	587	35	5.81105e+08	6.09798e+08	5.68679e+08	703841865	3.8e+08	6.79746e+08	7.71319e+08	429851695	1003793394	7.4783e+08	1.07386e+09	1.1615e+09	1.07176e+09	1.22169e+09	7.84334e+08	1.25548e+09	1.24879e+09	6.20485e+08	1003793394	1.44174e+09	0.986694	1.06722	0.98476	1.12252	0.720669	1.15357	1.14743	0.57012	0.922314	1.32471	0.953836	0.756583
P24821	Tenascin OS=Homo sapiens OX=9606 GN=TNC PE=1 SV=3	TNC	23	42	360	42	2.33214e+08	2.01074e+08	2.27037e+08	3.63728e+08	1.81127e+08	9.77026e+07	2.9995e+08	3.48508e+08	5.25081e+08	1.46336e+08	4.30971e+08	3.82992e+08	4.27884e+08	6.31336e+08	3.73853e+08	1.80455e+08	4.8563e+08	5.03066e+08	5.25081e+08	2.82121e+08	1.02044	0.906836	1.01313	1.49486	0.885197	0.427275	1.14986	1.19114	1.24327	0.667997	1.13696	0.535154
O15230	Laminin subunit alpha-5 OS=Homo sapiens OX=9606 GN=LAMA5 PE=1 SV=8	LAMA5	18	55	420	55	4.02434e+08	4.4702e+08	5.70866e+08	595033619	3.6936e+08	4.12118e+08	4.82113e+08	8.92996e+08	7.11115e+08	4.67551e+08	7.43684e+08	8.51453e+08	1.07588e+09	1.03282e+09	7.62372e+08	7.61175e+08	7.80558e+08	1.28903e+09	7.11115e+08	9.01388e+08	0.834712	0.955671	1.20757	1.15924	0.855687	0.854343	0.876098	1.44681	0.798156	1.01172	1.00516	0.97168
H-INV:HIT000292931	Tax_Id=9606 Gene_Symbol=- Similar to Keratin, type II cytoskeletal 8		44	28	867	1	4.26516e+06				2.50861e+06	3.63287e+06			7171149	576723	7.88187e+06				5.17786e+06	6.70986e+06			7171149	1.11186e+06	1.40484				0.922884	1.19594			1.27816	0.198174
P10809	60 kDa heat shock protein, mitochondrial OS=Homo sapiens OX=9606 GN=HSPD1 PE=1 SV=2	HSPD1	54	42	529	42	2.06777e+08	1.88655e+08	3.52436e+08	285917675	1.04466e+08	9.64507e+08	1.22471e+09	6.31147e+08	1.44951e+09	9.07562e+08	3.82117e+08	3.59337e+08	6.64216e+08	4.96278e+08	2.15622e+08	1.78143e+09	1.98284e+09	9.11053e+08	1.44951e+09	1.74968e+09	0.38242	0.359621	0.664742	0.496672	0.215793	1.78284	1.98441	0.911775	1.45066	1.75107	0.268914	0.00044035
P11678	Eosinophil peroxidase OS=Homo sapiens OX=9606 GN=EPX PE=1 SV=2	EPX	45	43	1056	35	3.3224e+09	1.40951e+09	8.81037e+08	4.34171e+09	1.60784e+09	1.6067e+08	1.46425e+09	3.43853e+08	2.16214e+08	9.26697e+08	6.13968e+09	2.68474e+09	1.66044e+09	7.53608e+09	3.31864e+09	2.96755e+08	2.37067e+09	4.96348e+08	2.16214e+08	1.78657e+09	2.31632	1.01288	0.626436	2.84314	1.25203	0.111957	0.894385	0.187258	0.0815712	0.674022	4.13033	0.0261739
P52272	Heterogeneous nuclear ribonucleoprotein M OS=Homo sapiens OX=9606 GN=HNRNPM PE=1 SV=3	HNRNPM	59	47	763	47	1.28107e+09	1.18014e+09	8.32976e+08	1.23811e+09	7.33073e+08	7.88467e+08	9.82933e+08	690439756	1.96387e+09	7.35845e+08	2.36737e+09	2.24785e+09	1.56986e+09	2.14903e+09	1.51309e+09	1.45629e+09	1.5914e+09	9.96641e+08	1.96387e+09	1.41863e+09	1.37048	1.30129	0.908798	1.24408	0.875932	0.843048	0.921268	0.576959	1.13689	0.82125	1.3259	0.0750623
P62805	Histone H4 OS=Homo sapiens OX=9606 GN=H4C1 PE=1 SV=2	H4C1	66	21	1761	21	8.92191e+09	8.95598e+09	4.63006e+09	5.97922e+09	4.78284e+09	5.35186e+09	6.73275e+09	3.72772e+09	7.0102e+09	6.08846e+09	1.64874e+10	1.70587e+10	8.726e+09	1.03784e+10	9.87195e+09	9.88479e+09	1.09006e+10	5.38091e+09	7.0102e+09	1.17379e+10	1.53461	1.58779	0.812199	0.965998	0.918861	0.920056	1.0146	0.500844	0.652495	1.09254	1.39204	0.137875
P35900	SWISS-PROT:P35900 Tax_Id=9606 Gene_Symbol=KRT20 Keratin, type I cytoskeletal 20	KRT20	69	40	544	35	4.26792e+08	2.17246e+08	1.92978e+08	80102841	2.67022e+08	7.33566e+08	6.76939e+08	6.79868e+08	2072957713	1.25007e+09	7.88696e+08	4.13796e+08	3.63694e+08	1.39038e+08	5.51143e+08	1.35488e+09	1.09599e+09	9.81381e+08	2072957713	2.41001e+09	0.775392	0.406816	0.357559	0.136692	0.541846	1.33203	1.0775	0.964827	2.03799	2.36935	0.285067	0.005491
P10412	Histone H1.4 OS=Homo sapiens OX=9606 GN=H1-4 PE=1 SV=2	H1-4	46	26	812	3	1.69889e+08	166213450	2.95745e+08	184296200	1.5337e+08	550176608	615873533	3.86093e+08	6.84236e+08	470139621	3.1395e+08	3.16592e+08	5.57373e+08	3.1989e+08	3.16561e+08	1.01617e+09	9.97121e+08	5.5732e+08	6.84236e+08	9.06378e+08	0.524509	0.528923	0.931192	0.534434	0.528872	1.69769	1.66587	0.931104	1.14314	1.51427	0.438421	0.00185614
P05164	Myeloperoxidase OS=Homo sapiens OX=9606 GN=MPO PE=1 SV=1	MPO	48	41	617	33	1.27263e+09	6.92469e+08	5.04289e+08	5.13608e+08	6.91821e+08	2.64735e+08	8.40197e+07	4.39276e+07	8.56551e+07	5.98427e+07	2.35177e+09	1.31897e+09	9.50405e+08	8.91489e+08	1.42794e+09	4.88961e+08	1.36031e+08	6.3409e+07	8.56551e+07	1.1537e+08	3.00354	1.6845	1.2138	1.13856	1.82368	0.624471	0.17373	0.0809821	0.109394	0.147344	7.80343	0.0022171
Q14195	Dihydropyrimidinase-related protein 3 OS=Homo sapiens OX=9606 GN=DPYSL3 PE=1 SV=1	DPYSL3	62	28	773	23	1.10923e+09	9.77862e+08	892003216	1.02664e+09	5.54754e+08	4.59952e+08	5.23238e+08	9.14658e+08	1.41912e+09	4.5425e+08	2.04982e+09	1.86256e+09	1.68111e+09	1.78198e+09	1.14503e+09	8.49523e+08	8.4714e+08	1.3203e+09	1.41912e+09	8.75745e+08	1.4819	1.34653	1.21535	1.28827	0.827795	0.614158	0.612435	0.954501	1.02595	0.633115	1.60406	0.0118569
P55268	Laminin subunit beta-2 OS=Homo sapiens OX=9606 GN=LAMB2 PE=1 SV=2	LAMB2	28	47	546	47	1.34327e+09	1.41288e+09	1.04715e+09	1.51172e+09	1.33789e+09	1149610523	1.33523e+09	2.13333e+09	2.24355e+09	1.36558e+09	2.48232e+09	2.69116e+09	1.9735e+09	2.62395e+09	2.76146e+09	2.12331e+09	2.16179e+09	3.07944e+09	2.24355e+09	2.63268e+09	1.00202	1.08632	0.796627	1.05919	1.1147	0.857102	0.872635	1.24305	0.905636	1.06272	1.02382	0.806353
P21291	Cysteine and glycine-rich protein 1 OS=Homo sapiens OX=9606 GN=CSRP1 PE=1 SV=3	CSRP1	88	21	751	20	1.82767e+09	2.35092e+09	2542696770	2.44041e+09	1.65233e+09	1.13599e+09	1.53384e+09	3.86384e+09	3.1278e+09	1434914563	3.37747e+09	4.47787e+09	4.79208e+09	4.23591e+09	3.41046e+09	2.09815e+09	2.48333e+09	5.5774e+09	3.1278e+09	2.76636e+09	0.929234	1.23198	1.31843	1.16541	0.93831	0.577259	0.683232	1.53449	0.860544	0.761101	1.26417	0.246483
Q00839	Heterogeneous nuclear ribonucleoprotein U OS=Homo sapiens OX=9606 GN=HNRNPU PE=1 SV=6	HNRNPU	39	41	489	41	4.04081e+08	5.16529e+08	5.03811e+08	5.51745e+08	2.55159e+08	690499998	7.60758e+08	4.84045e+08	9.19225e+08	5.95233e+08	7.46727e+08	9.83848e+08	9.49503e+08	9.57686e+08	5.26657e+08	1.27534e+09	1.23169e+09	6.98713e+08	9.19225e+08	1.14754e+09	0.791281	1.04255	1.00616	1.01483	0.558081	1.35144	1.30518	0.740402	0.974071	1.21601	0.789835	0.149725
P16402	Histone H1.3 OS=Homo sapiens OX=9606 GN=H1-3 PE=1 SV=2	H1-3	49	27	781	4	1840854220	1.55483e+09	3.15277e+09	1.80457e+09	1.44786e+09	5.15005e+09	5.51044e+09	3.02653e+09	5.58567e+09	4.56211e+09	3.40183e+09	2.96154e+09	5.94184e+09	3.13226e+09	2.98843e+09	9.51205e+09	8.92159e+09	4.36875e+09	5.58567e+09	8.79526e+09	0.611739	0.532563	1.0685	0.563262	0.537397	1.71052	1.60434	0.785617	1.00445	1.58162	0.495542	0.0128298
Q06830	Peroxiredoxin-1 OS=Homo sapiens OX=9606 GN=PRDX1 PE=1 SV=1	PRDX1	84	28	821	24	1.33383e+09	1.60014e+09	1.47306e+09	1.43776e+09	1.31351e+09	1.37275e+09	1.76681e+09	1.46769e+09	2.41181e+09	1.59461e+09	2.46487e+09	3.04783e+09	2.7762e+09	2.49558e+09	2.71114e+09	2.53544e+09	2.86053e+09	2.11859e+09	2.41181e+09	3.07424e+09	0.930273	1.15029	1.04777	0.941862	1.02322	0.956906	1.0796	0.799582	0.910246	1.16025	1.03808	0.631388
Q13642	Four and a half LIM domains protein 1 OS=Homo sapiens OX=9606 GN=FHL1 PE=1 SV=4	FHL1	56	27	450	27	3.31315e+08	4.23213e+08	4.46235e+08	5.06261e+08	2.22467e+08	4.29249e+08	5.90943e+08	1.18753e+09	1.08612e+09	2.96769e+08	6.12258e+08	8.06107e+08	8.40993e+08	8.78737e+08	4.59179e+08	7.92815e+08	9.56758e+08	1.71419e+09	1.08612e+09	5.72139e+08	0.702187	0.924509	0.96452	1.00781	0.526624	0.909265	1.09729	1.96597	1.24565	0.656175	0.702315	0.181681
P16403	Histone H1.2 OS=Homo sapiens OX=9606 GN=H1-2 PE=1 SV=2	H1-2	46	25	740	3	1.38226e+08	139946462	2.00726e+08	132871973	106706699	227807944	487441975	229411433	382047688	3.04935e+08	2.55438e+08	2.6656e+08	3.78296e+08	2.30631e+08	2.20246e+08	4.20757e+08	7.89186e+08	3.31153e+08	382047688	5.87882e+08	0.661379	0.690178	0.979484	0.59715	0.570262	1.08942	2.04336	0.85742	0.989198	1.52214	0.538096	0.0303425
P01834	Immunoglobulin kappa constant OS=Homo sapiens OX=9606 GN=IGKC PE=1 SV=2	IGKC	100	14	609	2	5.3514e+07	8.48987e+07	8.49633e+07	5.23826e+07	67738527	2.59645e+07	61921992	3.81711e+07	7.13041e+07	2.72496e+07	9.8892e+07	1.61709e+08	1.60126e+08	9.09225e+07	1.39815e+08	4.7956e+07	1.00254e+08	5.50996e+07	7.13041e+07	5.25343e+07	1.01053	1.65243	1.63625	0.929097	1.42871	0.490041	1.02445	0.563038	0.728625	0.536825	1.99134	0.00653035
P53814	Smoothelin OS=Homo sapiens OX=9606 GN=SMTN PE=1 SV=7	SMTN	39	36	669	36	5.30651e+08	6.50283e+08	8.5991e+08	8.08671e+08	6.19259e+08	5.77428e+08	7.58653e+08	1929094902	1.86462e+09	922751966	9.80625e+08	1.23861e+09	1.62062e+09	1.40364e+09	1.27817e+09	1.0665e+09	1.22829e+09	2.78462e+09	1.86462e+09	1.77897e+09	0.643257	0.812489	1.06308	0.920742	0.838439	0.699589	0.805715	1.82662	1.22313	1.16694	0.747642	0.205694
P02042	Hemoglobin subunit delta OS=Homo sapiens OX=9606 GN=HBD PE=1 SV=2	HBD	100	19	2704	11	4.98343e+08	1.36968e+08	2.75613e+08	2.36602e+08	1.39018e+09	5.82597e+08	4.2803e+08	1.20285e+08	447124513	9.42586e+07	9.2092e+08	2.60886e+08	5.19432e+08	4.10679e+08	2.86939e+09	1.07605e+09	6.92995e+08	1.7363e+08	447124513	1.8172e+08	1.21931	0.345415	0.687732	0.543743	3.7991	1.4247	0.917531	0.229888	0.591996	0.240599	1.93711	0.372401
P04792	Heat shock protein beta-1 OS=Homo sapiens OX=9606 GN=HSPB1 PE=1 SV=2	HSPB1	78	23	1212	23	4.82813e+09	6.47076e+09	3.16271e+09	5.72935e+09	3.76574e+09	2.8346e+09	3.36199e+09	7.32315e+09	8347601373	4.34008e+09	8.92221e+09	1.23251e+10	5.96057e+09	9.94465e+09	7.77263e+09	5.23545e+09	5.44317e+09	1.05709e+10	8347601373	8.36721e+09	1.0764	1.48693	0.719099	1.19975	0.937711	0.631618	0.656679	1.2753	1.00708	1.00944	1.18335	0.369735
Q9UMS6	Synaptopodin-2 OS=Homo sapiens OX=9606 GN=SYNPO2 PE=1 SV=2	SYNPO2	38	38	358	38	166863191	2.3907e+08	3.14088e+08	4.06385e+08	1.58047e+08	2.36858e+08	2.52593e+08	775201986	7.54609e+08	2.09538e+08	3.08357e+08	4.55364e+08	5.91944e+08	7.05379e+08	3.26215e+08	4.37473e+08	4.08957e+08	1.11899e+09	7.54609e+08	4.03967e+08	0.559504	0.826243	1.07406	1.27989	0.591907	0.79378	0.742039	2.03038	1.36921	0.732985	0.764167	0.382483
P0DOX7	Immunoglobulin kappa light chain OS=Homo sapiens OX=9606 PE=1 SV=1		55	14	477	1	2.04506e+09	1.9295e+09	1.25249e+09	1.21088e+09	1.35982e+09	9.48685e+08	1.02018e+09	6.62518e+08	1.3217e+09	8.05222e+08	3.7792e+09	3.67518e+09	2.3605e+09	2.10177e+09	2.80672e+09	1.7522e+09	1.6517e+09	9.56336e+08	1.3217e+09	1.55238e+09	1.72113	1.67376	1.07502	0.95719	1.27824	0.797992	0.75222	0.435536	0.601928	0.706988	2.03521	0.00356405
P14543	Nidogen-1 OS=Homo sapiens OX=9606 GN=NID1 PE=1 SV=3	NID1	25	29	456	28	2.7318e+08	3.2653e+08	2.12599e+08	3.40273e+08	2.05044e+08	2.81431e+08	2.62008e+08	4.48409e+08	4.6399e+08	2.35771e+08	5.04827e+08	6.21952e+08	4.00674e+08	5.90625e+08	4.23219e+08	5.19797e+08	4.24201e+08	6.47272e+08	4.6399e+08	4.5454e+08	0.999441	1.23132	0.793241	1.1693	0.837876	1.02908	0.839819	1.28145	0.918592	0.899884	1.01255	0.917649
P07355	Annexin A2 OS=Homo sapiens OX=9606 GN=ANXA2 PE=1 SV=2	ANXA2	71	33	698	33	3.36412e+08	2.88283e+08	3.26735e+08	4.20503e+08	4.78965e+08	7.43328e+08	9.05436e+08	5.19476e+08	8.74357e+08	5.36889e+08	6.21678e+08	5.49101e+08	6.15779e+08	7.29883e+08	9.88602e+08	1.37291e+09	1.46593e+09	7.49858e+08	8.74357e+08	1.03506e+09	0.69051	0.609897	0.683958	0.810695	1.09806	1.52492	1.62824	0.832882	0.971166	1.14967	0.637498	0.0366354
P00915	Carbonic anhydrase 1 OS=Homo sapiens OX=9606 GN=CA1 PE=1 SV=2	CA1	72	17	397	17	1.98937e+08	64608740	4.76852e+08	1.46514e+08	1.03456e+09	7.25486e+08	5.1967e+08	5.12935e+08	1.3339e+09	579033978	3.67628e+08	1.23062e+08	8.98696e+08	2.5431e+08	2.13537e+09	1.33996e+09	8.41365e+08	7.40416e+08	1.3339e+09	1.11631e+09	0.401735	0.134479	0.982073	0.277904	2.33347	1.46428	0.919422	0.809108	1.45765	1.21988	0.70348	0.436899
P11047	Laminin subunit gamma-1 OS=Homo sapiens OX=9606 GN=LAMC1 PE=1 SV=3	LAMC1	24	32	393	32	1.9648e+08	2.18187e+08	1.97005e+08	2.45985e+08	1.54842e+08	2.83745e+08	2.77713e+08	3.90984e+08	3.81614e+08	2.35776e+08	3.63088e+08	4.15588e+08	3.71285e+08	4.26966e+08	3.196e+08	5.24072e+08	4.49628e+08	5.64381e+08	3.81614e+08	4.5455e+08	0.85017	0.973098	0.869363	0.999739	0.748343	1.22711	1.0528	1.3215	0.893547	1.06433	0.798792	0.0331707
P04040	Catalase OS=Homo sapiens OX=9606 GN=CAT PE=1 SV=3	CAT	49	27	496	27	350215753	1.88178e+08	485765415	318844948	7.75519e+08	6.62104e+08	5.83874e+08	2.18284e+08	6.0365e+08	4.88173e+08	6.47186e+08	3.58428e+08	9.15494e+08	5.53432e+08	1.6007e+09	1.2229e+09	9.45312e+08	3.1509e+08	6.0365e+08	9.41144e+08	0.798667	0.442321	1.12978	0.682968	1.97536	1.50913	1.16657	0.38884	0.74494	1.16143	1.0117	0.972693
P22314	Ubiquitin-like modifier-activating enzyme 1 OS=Homo sapiens OX=9606 GN=UBA1 PE=1 SV=3	UBA1	33	36	452	36	6.42246e+08	5.85937e+08	5.75281e+08	7.14085e+08	3.61658e+08	6.52386e+08	7.37822e+08	6.11979e+08	9.77627e+08	5.094e+08	1.18685e+09	1.11605e+09	1.0842e+09	1.23946e+09	7.46474e+08	1.20495e+09	1.19456e+09	8.83383e+08	9.77627e+08	9.82068e+08	1.11802	1.05133	1.02132	1.16759	0.703185	1.13507	1.12528	0.832154	0.920933	0.925116	1.02488	0.814592
P01877	Immunoglobulin heavy constant alpha 2 OS=Homo sapiens OX=9606 GN=IGHA2 PE=1 SV=4	IGHA2	59	21	793	3	3.53002e+07					3.71558e+06	6.31077e+07	5636522	63169794	10388175	6.52335e+07					6.86261e+06	1.02173e+08	8.13625e+06	63169794	2.00273e+07	1.47363					0.155027	2.30811	0.183799	1.42701	0.452418
P01009	Alpha-1-antitrypsin OS=Homo sapiens OX=9606 GN=SERPINA1 PE=1 SV=3	SERPINA1	56	31	565	31	1.64092e+09	1.23585e+09	1.31984e+09	8.89676e+08	1.07488e+09	1.68885e+09	1.06049e+09	1.22043e+09	1909185532	8.89246e+08	3.03236e+09	2.35396e+09	2.48742e+09	1.54425e+09	2.21858e+09	3.11928e+09	1.71697e+09	1.76168e+09	1909185532	1.71437e+09	1.3873	1.07693	1.13799	0.706488	1.015	1.42706	0.785507	0.805963	0.873447	0.78432	1.13844	0.45661
P09429	High mobility group protein B1 OS=Homo sapiens OX=9606 GN=HMGB1 PE=1 SV=3	HMGB1	53	23	253	14	3.96621e+08	3.43203e+08	4.25971e+08	3.87406e+08	2.52413e+08	7.18583e+08	7.8031e+08	4.44484e+08	9.11066e+08	5.06225e+08	7.32942e+08	6.53709e+08	8.02803e+08	6.72435e+08	5.20989e+08	1.32721e+09	1.26335e+09	6.41607e+08	9.11066e+08	9.75947e+08	0.862076	0.768883	0.944246	0.790909	0.61278	1.56105	1.48593	0.754649	1.07158	1.14789	0.660824	0.0311882
Q9BX66	Sorbin and SH3 domain-containing protein 1 OS=Homo sapiens OX=9606 GN=SORBS1 PE=1 SV=3	SORBS1	30	38	312	37	2.01359e+08	2.20442e+08	218956403	2.17607e+08	176507336	1.44888e+08	1.34614e+08	3.92791e+08	1.91632e+08	1.41835e+08	3.72104e+08	4.19882e+08	4.12655e+08	3.77708e+08	3.64318e+08	2.67605e+08	2.17945e+08	5.6699e+08	1.91632e+08	2.73442e+08	1.07411	1.21203	1.19117	1.09029	1.05164	0.77247	0.629121	1.63667	0.553166	0.789318	1.28271	0.246018
Q99798	Aconitate hydratase, mitochondrial OS=Homo sapiens OX=9606 GN=ACO2 PE=1 SV=2	ACO2	42	32	448	32	1.15844e+08	1.00846e+08	1.40828e+08	1.1482e+08	8.89206e+07	4.01935e+08	5.07776e+08	3.61437e+08	647331698	3.13942e+08	2.14076e+08	1.92084e+08	2.65411e+08	1.99298e+08	1.83535e+08	7.42367e+08	8.22107e+08	5.2173e+08	647331698	6.05246e+08	0.487291	0.437232	0.604142	0.453652	0.417773	1.68981	1.87132	1.18759	1.47349	1.37769	0.315805	3.086e-05
P16401	Histone H1.5 OS=Homo sapiens OX=9606 GN=H1-5 PE=1 SV=3	H1-5	43	23	589	14	4.03416e+08	2.49976e+08	5.54675e+08	3.08871e+08	276507911	7.35874e+08	9.90924e+08	4.198e+08	1.0701e+09	837856714	7.45498e+08	4.76138e+08	1.04536e+09	5.36119e+08	5.70722e+08	1.35915e+09	1.60434e+09	6.05976e+08	1.0701e+09	1.6153e+09	0.774246	0.494498	1.08567	0.556792	0.59273	1.41156	1.66621	0.629343	1.11137	1.67759	0.539395	0.0282635
P61978	Heterogeneous nuclear ribonucleoprotein K OS=Homo sapiens OX=9606 GN=HNRNPK PE=1 SV=1	HNRNPK	48	27	779	27	1.17465e+09	1.19802e+09	8.2789e+08	1.15895e+09	6.68311e+08	9.0929e+08	1.03976e+09	6.98171e+08	1.32413e+09	923629961	2.17071e+09	2.2819e+09	1.56028e+09	2.01163e+09	1.37942e+09	1.67944e+09	1.6834e+09	1.0078e+09	1.32413e+09	1.78066e+09	1.28602	1.35189	0.924369	1.19177	0.817222	0.994968	0.997313	0.597061	0.784465	1.05493	1.25798	0.128241
Q14697	Neutral alpha-glucosidase AB OS=Homo sapiens OX=9606 GN=GANAB PE=1 SV=3	GANAB	41	32	481	32	3.76701e+08	3.61002e+08	2.78963e+08	3.66245e+08	2.37248e+08	4.90647e+08	5.42501e+08	3.10532e+08	4.61498e+08	3.73224e+08	6.96131e+08	6.87611e+08	5.25745e+08	6.35706e+08	4.89688e+08	9.06217e+08	8.78328e+08	4.4825e+08	4.61498e+08	7.19536e+08	1.07949	1.06628	0.815272	0.985787	0.759357	1.40527	1.36202	0.6951	0.715644	1.11578	0.888996	0.498986
P00352	Retinal dehydrogenase 1 OS=Homo sapiens OX=9606 GN=ALDH1A1 PE=1 SV=2	ALDH1A1	66	31	480	28	2.56449e+08	265909708	3.60613e+08	4.09687e+08	2.78706e+08	4.78426e+08	6.85655e+08	8.31875e+08	1.03252e+09	5.6427e+08	4.73909e+08	5.06486e+08	6.79627e+08	7.1111e+08	5.7526e+08	8.83645e+08	1.1101e+09	1.2008e+09	1.03252e+09	1.08785e+09	0.573649	0.613082	0.822663	0.860772	0.696331	1.06962	1.34373	1.45352	1.24982	1.3168	0.554363	0.00014398
P0DOX2	Immunoglobulin alpha-2 heavy chain OS=Homo sapiens OX=9606 PE=1 SV=2		46	22	807	3	1.33354e+09	4.76691e+08	1.64963e+08	1.51143e+08	1.52195e+08	4.3668e+08	9.56537e+08	431677222	7.22882e+08	6.60409e+08	2.46433e+09	9.07967e+08	3.10896e+08	2.62345e+08	3.14137e+08	8.0654e+08	1.54867e+09	6.23121e+08	7.22882e+08	1.2732e+09	2.66874	0.983278	0.336683	0.284105	0.340193	0.873438	1.67712	0.674805	0.782841	1.3788	0.856319	0.76209
Q16555	Dihydropyrimidinase-related protein 2 OS=Homo sapiens OX=9606 GN=DPYSL2 PE=1 SV=1	DPYSL2	53	25	677	20	4.33997e+08	5.02666e+08	4.16934e+08	5.99997e+08	3.13039e+08	3.807e+08	4.53244e+08	501156777	6.90219e+08	3.48121e+08	8.02011e+08	9.57443e+08	7.85772e+08	1.04144e+09	6.46124e+08	7.03146e+08	7.33818e+08	7.23413e+08	6.90219e+08	6.71141e+08	1.03425	1.23469	1.01331	1.34301	0.833222	0.906755	0.946309	0.932892	0.890086	0.865482	1.2019	0.0774865
Q15149	Plectin OS=Homo sapiens OX=9606 GN=PLEC PE=1 SV=3	PLEC	14	58	193	52	1.26469e+08	1.26455e+08	1.11588e+08	1.20746e+08	1.00909e+08	2.31137e+08	1.55192e+08	1.4427e+08	1.74821e+08	1.13045e+08	2.3371e+08	2.40862e+08	2.10304e+08	2.09584e+08	2.08281e+08	4.26906e+08	2.51262e+08	2.08252e+08	1.74821e+08	2.17939e+08	0.981185	1.01121	0.882918	0.879894	0.874423	1.79228	1.05487	0.874303	0.733948	0.914972	0.862069	0.45559
P24844	Myosin regulatory light polypeptide 9 OS=Homo sapiens OX=9606 GN=MYL9 PE=1 SV=4	MYL9	68	15	1076	10	1.92447e+09	2.08728e+09	2.50655e+09	2.27988e+09	1.75601e+09	1494320626	1.85259e+09	3860434542	4.97075e+09	2.50531e+09	3.55635e+09	3.9757e+09	4.72395e+09	3.95728e+09	3.62448e+09	2.75998e+09	2.99941e+09	5.57249e+09	4.97075e+09	4.82997e+09	0.86803	0.970384	1.15302	0.965889	0.884658	0.673654	0.732094	1.36013	1.21325	1.17889	0.938728	0.678361
P23246	Splicing factor, proline- and glutamine-rich OS=Homo sapiens OX=9606 GN=SFPQ PE=1 SV=2	SFPQ	44	36	446	35	4.6864e+08	4.43935e+08	3.92135e+08	5.35329e+08	2.98411e+08	5.13609e+08	489762382	3.52857e+08	7.57378e+08	4.48154e+08	8.66031e+08	8.45577e+08	7.39035e+08	9.29192e+08	6.15931e+08	9.48627e+08	7.92942e+08	5.09345e+08	7.57378e+08	8.63993e+08	1.10069	1.0747	0.939286	1.18097	0.782825	1.20567	1.0078	0.647359	0.9626	1.0981	1.03189	0.795575
P11216	Glycogen phosphorylase, brain form OS=Homo sapiens OX=9606 GN=PYGB PE=1 SV=5	PYGB	44	38	385	29	1.50865e+08	1.72766e+08	1.64376e+08	2.44706e+08	1.31119e+08	224280343	253921902	3.32697e+08	4.01717e+08	1.62869e+08	2.78793e+08	3.29072e+08	3.0979e+08	4.24746e+08	2.70635e+08	4.14242e+08	4.11108e+08	4.80244e+08	4.01717e+08	3.13994e+08	0.767107	0.905451	0.852396	1.1687	0.744659	1.1398	1.13118	1.32141	1.10534	0.863965	0.798016	0.0655775
P29401	Transketolase OS=Homo sapiens OX=9606 GN=TKT PE=1 SV=3	TKT	49	30	564	30	7.05376e+08	6.05935e+08	5.64989e+08	8.57967e+08	6.07777e+08	628134212	1.17759e+09	6.38697e+08	1.04828e+09	8.37367e+08	1.30351e+09	1.15414e+09	1.0648e+09	1.48921e+09	1.25447e+09	1.16015e+09	1.90656e+09	9.21951e+08	1.04828e+09	1.61435e+09	1.00911	0.893478	0.824314	1.15287	0.971147	0.89813	1.47596	0.713726	0.811521	1.24975	0.942092	0.708694
P63104	14-3-3 protein zeta/delta OS=Homo sapiens OX=9606 GN=YWHAZ PE=1 SV=1	YWHAZ	64	24	475	17	9.63889e+08	8.13891e+08	8.91687e+08	1.00979e+09	5.8582e+08	1.16552e+09	1.34388e+09	1.35418e+09	2.18039e+09	1.30772e+09	1.78123e+09	1.55024e+09	1.68051e+09	1.75272e+09	1.20915e+09	2.15269e+09	2.17579e+09	1.95474e+09	2.18039e+09	2.52114e+09	0.939538	0.817699	0.886411	0.924501	0.637786	1.13547	1.14765	1.03105	1.15008	1.32981	0.725904	0.0024628
P49327	Fatty acid synthase OS=Homo sapiens OX=9606 GN=FASN PE=1 SV=3	FASN	23	47	216	47	9.40482e+07	1.11765e+08	4.14668e+07	3.5157e+08	6.52797e+07	1.50488e+08	5.04009e+07	3.37981e+07	6.82977e+07	2.2832e+07	1.73798e+08	2.12883e+08	7.81502e+07	6.10233e+08	1.3474e+08	2.77949e+08	8.16009e+07	4.87871e+07	6.82977e+07	4.40176e+07	1.00435	1.23021	0.451616	3.52643	0.778637	1.60622	0.471557	0.281932	0.394681	0.25437	2.32363	0.223419
Q7KZF4	Staphylococcal nuclease domain-containing protein 1 OS=Homo sapiens OX=9606 GN=SND1 PE=1 SV=1	SND1	40	37	349	37	6.13632e+08	3.71092e+08	3.10845e+08	4.2466e+08	2.80869e+08	2.61997e+08	4.48351e+08	3.13528e+08	5.60435e+08	4.37582e+08	1.13397e+09	7.0683e+08	5.85832e+08	7.37099e+08	5.79725e+08	4.83904e+08	7.25896e+08	4.52573e+08	5.60435e+08	8.43611e+08	1.66519	1.03795	0.860269	1.0824	0.8513	0.710591	1.06595	0.664584	0.822974	1.23881	1.22079	0.313132
Q9NR12	PDZ and LIM domain protein 7 OS=Homo sapiens OX=9606 GN=PDLIM7 PE=1 SV=1	PDLIM7	61	24	600	24	9.37116e+08	1.12249e+09	881894637	1.10022e+09	6.61351e+08	620702308	6.29667e+08	1.78818e+09	1.50056e+09	5.20178e+08	1.73176e+09	2.13804e+09	1.66206e+09	1.9097e+09	1.36505e+09	1.14643e+09	1.01945e+09	2.58122e+09	1.50056e+09	1.00285e+09	1.0785	1.33152	1.03509	1.18932	0.850123	0.713968	0.634891	1.60753	0.934512	0.62455	1.21462	0.364021
Q92945	Far upstream element-binding protein 2 OS=Homo sapiens OX=9606 GN=KHSRP PE=1 SV=4	KHSRP	48	29	413	24	3.08006e+08	3.54541e+08	2.2267e+08	3.04405e+08	1.88503e+08	2.58e+08	3.05352e+08	1.92049e+08	3.58528e+08	2.04745e+08	5.69183e+08	6.75305e+08	4.19653e+08	5.28367e+08	3.89076e+08	4.76521e+08	4.94376e+08	2.7722e+08	3.58528e+08	3.94726e+08	1.24196	1.47352	0.915681	1.1529	0.848963	1.03977	1.07873	0.604893	0.782308	0.861292	1.28991	0.113554
P19338	Nucleolin OS=Homo sapiens OX=9606 GN=NCL PE=1 SV=3	NCL	37	33	401	33	3.45579e+08	2.76783e+08	4.07739e+08	5.07015e+08	2.179e+08	5.85779e+08	5.6261e+08	3.70462e+08	6.14419e+08	4.87404e+08	6.38617e+08	5.27197e+08	7.68442e+08	8.80046e+08	4.49754e+08	1.08192e+09	9.10884e+08	5.34757e+08	6.14419e+08	9.39662e+08	0.869375	0.717694	1.04611	1.19804	0.612268	1.47287	1.24002	0.727987	0.836433	1.2792	0.799691	0.243261
P35527	SWISS-PROT:P35527 Tax_Id=9606 Gene_Symbol=KRT9 Keratin, type I cytoskeletal 9	KRT9	48	21	379	20	2.09581e+08	2.39516e+08	2.25938e+08	324733239	204042282	3.52499e+08	1.52291e+08	1.8352e+08	2.67194e+08	1.92878e+08	3.87298e+08	4.56213e+08	4.25812e+08	5.63652e+08	4.21151e+08	6.5106e+08	2.46564e+08	2.64909e+08	2.67194e+08	3.71847e+08	0.954946	1.12487	1.04991	1.38978	1.03842	1.6053	0.607945	0.653176	0.658811	0.916851	1.2512	0.300433
P78371	T-complex protein 1 subunit beta OS=Homo sapiens OX=9606 GN=CCT2 PE=1 SV=4	CCT2	53	30	294	30	1.26071e+08	1.52693e+08	1.3643e+08	1.90292e+08	9.53555e+07	2.72118e+08	2.65863e+08	182771229	3.10398e+08	1.83641e+08	2.32975e+08	2.90839e+08	2.57123e+08	3.30297e+08	1.96817e+08	5.02598e+08	4.30442e+08	2.63828e+08	3.10398e+08	3.54039e+08	0.735086	0.917659	0.811278	1.04216	0.621001	1.5858	1.35814	0.832435	0.979372	1.11707	0.70276	0.0516675
O00151	PDZ and LIM domain protein 1 OS=Homo sapiens OX=9606 GN=PDLIM1 PE=1 SV=4	PDLIM1	64	18	346	18	206632289	1.97291e+08	1.61982e+08	1.90314e+08	1.19083e+08	2.00387e+08	3.14601e+08	1.61975e+08	540949200	1.98415e+08	3.81849e+08	3.75787e+08	3.05279e+08	3.30336e+08	2.45792e+08	3.70112e+08	5.0935e+08	2.3381e+08	540949200	3.82523e+08	1.03882	1.02233	0.830512	0.898681	0.668678	1.00689	1.38569	0.63608	1.47166	1.04066	0.804736	0.223974
Q13813	Spectrin alpha chain, non-erythrocytic 1 OS=Homo sapiens OX=9606 GN=SPTAN1 PE=1 SV=3	SPTAN1	20	41	151	41	3.02284e+07	2.71436e+07	1.85484e+07	2.19103e+07	3.17101e+07	1.3108e+08	1.31163e+08	5.59237e+07	1.03206e+08	4.38609e+07	5.5861e+07	5.17013e+07	3.4957e+07	3.80305e+07	6.54508e+07	2.42102e+08	2.12357e+08	8.07251e+07	1.03206e+08	8.4559e+07	0.57651	0.533581	0.360772	0.392492	0.675482	2.4986	2.19162	0.83312	1.06514	0.872687	0.340274	0.0252234
P38646	Stress-70 protein, mitochondrial OS=Homo sapiens OX=9606 GN=HSPA9 PE=1 SV=2	HSPA9	52	36	479	35	1.19197e+08	1.14508e+08	1.82407e+08	1.62601e+08	9.24632e+07	4.35031e+08	5.11336e+08	3.1898e+08	6.95478e+08	389364087	2.20271e+08	2.18107e+08	3.43772e+08	2.82232e+08	1.90847e+08	8.03495e+08	8.27871e+08	4.60444e+08	6.95478e+08	7.50652e+08	0.459552	0.455037	0.717211	0.588822	0.398165	1.67633	1.72719	0.960626	1.45098	1.56609	0.354791	0.000210545
P35908	SWISS-PROT:P35908 Tax_Id=9606 Gene_Symbol=KRT2 Keratin, type II cytoskeletal 2 epidermal	KRT2	55	31	370	1		3.68242e+06	6051439									7.01402e+06	1.14048e+07									0.761614	1.23839
Q05707	Collagen alpha-1(XIV) chain OS=Homo sapiens OX=9606 GN=COL14A1 PE=1 SV=3	COL14A1	20	31	346	31	1.18932e+08	1.97764e+08	1.14844e+08	1.88582e+08	1.41562e+08	3.59703e+08	2.26585e+08	227464132	1.85826e+08	1.33119e+08	2.19783e+08	3.76686e+08	2.1644e+08	3.2733e+08	2.92189e+08	6.64365e+08	3.66849e+08	3.28342e+08	1.85826e+08	2.56638e+08	0.679506	1.16461	0.669172	1.01201	0.903367	2.05403	1.13419	1.01514	0.574521	0.793453	0.794902	0.423899
P02647	Apolipoprotein A-I OS=Homo sapiens OX=9606 GN=APOA1 PE=1 SV=1	APOA1	72	30	656	30	1.22409e+09	6.77565e+08	1.62131e+09	5.74756e+08	1.17198e+09	8.43825e+08	913787790	802883996	1009753404	6.47588e+08	2.26207e+09	1.29058e+09	3.0556e+09	9.97625e+08	2.419e+09	1.55853e+09	1.47945e+09	1.15895e+09	1009753404	1.24848e+09	1.37261	0.783116	1.85412	0.605354	1.46784	0.945708	0.897725	0.703246	0.612713	0.757571	1.553	0.105977
P01859	Immunoglobulin heavy constant gamma 2 OS=Homo sapiens OX=9606 GN=IGHG2 PE=1 SV=2	IGHG2	55	19	718	8	3.76816e+08	3.17008e+08	4.02288e+08	3.33724e+08	2.35224e+08	3.91878e+08	442153624	3.05854e+08	1.28178e+08	2.40426e+08	6.96343e+08	6.03814e+08	7.58168e+08	5.79258e+08	4.8551e+08	7.23792e+08	7.15862e+08	4.41496e+08	1.28178e+08	4.63515e+08	1.24437	1.07902	1.35486	1.03514	0.867612	1.29342	1.27925	0.788958	0.229055	0.828306	1.26296	0.307177
P22695	Cytochrome b-c1 complex subunit 2, mitochondrial OS=Homo sapiens OX=9606 GN=UQCRC2 PE=1 SV=3	UQCRC2	44	22	224	22	8.26708e+07	6.03078e+07	7.51852e+07	1.02494e+08	7.15824e+07	2.96312e+08	3.6684e+08	2.56798e+08	5.51465e+08	2.82261e+08	1.52773e+08	1.1487e+08	1.41697e+08	1.77903e+08	1.47749e+08	5.47283e+08	5.93926e+08	3.70685e+08	5.51465e+08	5.44169e+08	0.457058	0.343663	0.423923	0.532242	0.442028	1.63734	1.77688	1.109	1.64985	1.62802	0.281873	1.4035e-05
P30086	Phosphatidylethanolamine-binding protein 1 OS=Homo sapiens OX=9606 GN=PEBP1 PE=1 SV=3	PEBP1	89	17	523	17	8.38638e+08	8.819e+08	938372170	9.13024e+08	599434901	9.61441e+08	1.26467e+09	1.52992e+09	2.36828e+09	1.17825e+09	1.54977e+09	1.67978e+09	1.7685e+09	1.58477e+09	1.23726e+09	1.77576e+09	2.04754e+09	2.20841e+09	2.36828e+09	2.27155e+09	0.838095	0.908402	0.956377	0.857021	0.66909	0.960307	1.10728	1.19428	1.28073	1.22842	0.732797	0.00321101
Q15019	Septin-2 OS=Homo sapiens OX=9606 GN=SEPTIN2 PE=1 SV=1	SEPTIN2	66	22	225	22	292337540	1.83568e+08	1.96244e+08	2.04701e+08	1.6762e+08	2.08645e+08	2.19855e+08	2.36909e+08	3.90051e+08	1.54376e+08	5.40229e+08	3.49647e+08	3.6985e+08	3.55307e+08	3.45973e+08	3.85363e+08	3.55953e+08	3.41974e+08	3.90051e+08	2.97621e+08	1.44757	0.936898	0.991033	0.952064	0.927052	1.0326	0.953794	0.916338	1.04516	0.79749	1.10731	0.379064
P35908	Keratin, type II cytoskeletal 2 epidermal OS=Homo sapiens OX=9606 GN=KRT2 PE=1 SV=2	KRT2	54	31	366	1	1.1238e+08	1.42133e+08	1.56298e+08	1.65548e+08	9.55186e+07	1.465e+08	1.13656e+08	1.15348e+08	1.3138e+08	1.15274e+08	2.07674e+08	2.70726e+08	2.94566e+08	2.87348e+08	1.97154e+08	2.70582e+08	1.84013e+08	1.66503e+08	1.3138e+08	2.22235e+08	0.930362	1.21283	1.31964	1.2873	0.883234	1.21219	0.824366	0.74592	0.588571	0.995596	1.29009	0.110146
P62979	Ubiquitin-40S ribosomal protein S27a OS=Homo sapiens OX=9606 GN=RPS27A PE=1 SV=2	RPS27A	71	16	671	16	1.28967e+09	1.24514e+09	1123869746	1.00872e+09	823305280	1.12877e+09	1.42844e+09	1.1309e+09	2.16686e+09	1.38326e+09	2.38326e+09	2.37166e+09	2.11809e+09	1.75087e+09	1.69933e+09	2.08482e+09	2.31269e+09	1.63244e+09	2.16686e+09	2.66677e+09	1.12488	1.1194	0.999723	0.826395	0.802071	0.984019	1.09157	0.770499	1.02274	1.2587	0.950258	0.640807
P08311	Cathepsin G OS=Homo sapiens OX=9606 GN=CTSG PE=1 SV=2	CTSG	63	19	582	19	1.94341e+09	2.04951e+09	9.41188e+08	1.35463e+09	1.24136e+09	6.48743e+08	2.23704e+08	2.07619e+08	1.88553e+08	1.87989e+08	3.59136e+09	3.90376e+09	1.7738e+09	2.35129e+09	2.5622e+09	1.19822e+09	3.62185e+08	2.99695e+08	1.88553e+08	3.62423e+08	2.16432	2.35259	1.06898	1.41699	1.5441	0.7221	0.218269	0.18061	0.113631	0.218413	5.8822	0.00065059
P00367	Glutamate dehydrogenase 1, mitochondrial OS=Homo sapiens OX=9606 GN=GLUD1 PE=1 SV=2	GLUD1	58	27	360	27	1.96724e+08	2.3035e+08	1.79269e+08	219350514	1.19753e+08	3.28989e+08	5.02795e+08	2.73923e+08	6.86189e+08	3.36823e+08	3.63538e+08	4.38754e+08	3.37858e+08	3.80735e+08	2.47174e+08	6.07638e+08	8.14043e+08	3.95405e+08	6.86189e+08	6.49359e+08	0.738795	0.891651	0.686606	0.773743	0.502316	1.23486	1.65433	0.803555	1.3945	1.31965	0.56082	0.00612499
P61247	40S ribosomal protein S3a OS=Homo sapiens OX=9606 GN=RPS3A PE=1 SV=2	RPS3A	70	29	540	29	4.99262e+08	4.8597e+08	437228989	5.575e+08	3.16079e+08	5.33996e+08	5.22217e+08	3.25794e+08	6.93876e+08	524898912	9.22617e+08	9.25642e+08	8.24021e+08	9.67675e+08	6.52399e+08	9.86281e+08	8.45487e+08	4.70279e+08	6.93876e+08	1.01195e+09	1.11156	1.1152	0.992769	1.16584	0.786002	1.18826	1.01863	0.566586	0.835972	1.21918	1.07098	0.634933
P07737	Profilin-1 OS=Homo sapiens OX=9606 GN=PFN1 PE=1 SV=2	PFN1	79	18	1164	12	2.19566e+09	2.16103e+09	2.0501e+09	2.06563e+09	1.57754e+09	1.30696e+09	1.72273e+09	2.67703e+09	4.37875e+09	1.84034e+09	4.0575e+09	4.11619e+09	3.8637e+09	3.5854e+09	3.2561e+09	2.41393e+09	2.78916e+09	3.86426e+09	4.37875e+09	3.54798e+09	1.13108	1.14743	1.07705	0.99947	0.907675	0.672909	0.777511	1.07721	1.22063	0.98904	1.11091	0.362674
Q15233	Non-POU domain-containing octamer-binding protein OS=Homo sapiens OX=9606 GN=NONO PE=1 SV=4	NONO	48	30	309	28	3.94744e+08	3.21641e+08	3.11875e+08	3.50721e+08	2.34938e+08	3.5095e+08	3.64285e+08	2.5574e+08	5.70681e+08	2.91465e+08	7.29473e+08	6.1264e+08	5.87773e+08	6.0876e+08	4.84921e+08	6.48199e+08	5.89791e+08	3.69157e+08	5.70681e+08	5.61914e+08	1.26572	1.063	1.01985	1.05627	0.841394	1.1247	1.02335	0.64053	0.990196	0.974985	1.1036	0.38033
P13489	Ribonuclease inhibitor OS=Homo sapiens OX=9606 GN=RNH1 PE=1 SV=2	RNH1	56	23	349	23	2.6455e+08	2.60321e+08	1.681e+08	3.31501e+08	2.17917e+08	1.94195e+08	2.47205e+08	2.42623e+08	3.26309e+08	1.05232e+08	4.88879e+08	4.95841e+08	3.16808e+08	5.75399e+08	4.49788e+08	3.58675e+08	4.00234e+08	3.50223e+08	3.26309e+08	2.02875e+08	1.23298	1.25053	0.799004	1.45118	1.13439	0.904595	1.00941	0.88328	0.822968	0.511661	1.42019	0.0340694
Q15582	Transforming growth factor-beta-induced protein ig-h3 OS=Homo sapiens OX=9606 GN=TGFBI PE=1 SV=1	TGFBI	37	24	368	24	2.28225e+08	2.72505e+08	2.10845e+08	2.25622e+08	1.72544e+08	2.01669e+08	3.15107e+08	368977031	5.51054e+08	1.81639e+08	4.21752e+08	5.19048e+08	3.97368e+08	3.91621e+08	3.56136e+08	3.7248e+08	5.10169e+08	5.32614e+08	5.51054e+08	3.50181e+08	0.958	1.17901	0.902611	0.889559	0.808956	0.846079	1.15884	1.20982	1.25171	0.795427	0.900466	0.387461
Q92841	Probable ATP-dependent RNA helicase DDX17 OS=Homo sapiens OX=9606 GN=DDX17 PE=1 SV=2	DDX17	51	37	428	28	3.66908e+08	3.72855e+08	2.52946e+08	2.87607e+08	1.90679e+08	3.81277e+08	3.98727e+08	2.25877e+08	4.04976e+08	236816657	6.78033e+08	7.10188e+08	4.76712e+08	4.9921e+08	3.93567e+08	7.04212e+08	6.45553e+08	3.2605e+08	4.04976e+08	4.56557e+08	1.2805	1.34123	0.900296	0.942785	0.743273	1.32994	1.21916	0.615762	0.764819	0.862232	1.08685	0.653063
P48735	Isocitrate dehydrogenase [NADP], mitochondrial OS=Homo sapiens OX=9606 GN=IDH2 PE=1 SV=2	IDH2	54	23	442	22	2.10366e+08	2.60941e+08	1.83512e+08	2.44225e+08	1.39791e+08	4.02549e+08	3.68912e+08	4.84719e+08	7.04353e+08	2.54321e+08	3.88748e+08	4.97022e+08	3.45854e+08	4.23911e+08	2.88534e+08	7.43501e+08	5.97282e+08	6.99686e+08	7.04353e+08	4.90303e+08	0.750596	0.959651	0.667776	0.818488	0.557102	1.43555	1.15323	1.35096	1.35997	0.946679	0.600925	0.00213064
P31146	Coronin-1A OS=Homo sapiens OX=9606 GN=CORO1A PE=1 SV=4	CORO1A	41	30	509	28	8.44855e+08	1.01236e+09	824310053	9.04274e+08	4.55073e+08	6.87335e+08	5.95192e+08	3.24308e+08	4.50021e+08	4.18845e+08	1.56126e+09	1.92827e+09	1.55353e+09	1.56958e+09	9.39288e+08	1.2695e+09	9.63636e+08	4.68134e+08	4.50021e+08	8.07487e+08	1.35636	1.6752	1.34964	1.36359	0.816012	1.10288	0.837165	0.406695	0.390958	0.701509	1.90765	0.012006
P40926	Malate dehydrogenase, mitochondrial OS=Homo sapiens OX=9606 GN=MDH2 PE=1 SV=3	MDH2	65	26	599	26	5.00905e+08	4.2342e+08	376330818	4.875e+08	3.00539e+08	9.41569e+08	1.35738e+09	9.50713e+08	2.10772e+09	1.01551e+09	9.25654e+08	8.06502e+08	7.09249e+08	8.46172e+08	6.20323e+08	1.73906e+09	2.19765e+09	1.37234e+09	2.10772e+09	1.95779e+09	0.696899	0.607193	0.533974	0.63706	0.467024	1.30929	1.65455	1.0332	1.58684	1.47396	0.416862	0.000116834
P01860	Immunoglobulin heavy constant gamma 3 OS=Homo sapiens OX=9606 GN=IGHG3 PE=1 SV=2	IGHG3	56	20	737	6	7.29728e+08	6.50494e+08	4.76244e+08	8.21121e+08	4.02953e+08	680899355	499111624	4.28392e+08	2.06084e+08	3.78652e+08	1.34851e+09	1.23901e+09	8.9755e+08	1.42525e+09	8.31709e+08	1.25761e+09	8.08079e+08	6.18379e+08	2.06084e+08	7.3e+08	1.44038	1.32342	0.958697	1.52235	0.88837	1.34329	0.863131	0.660507	0.220124	0.779732	1.58613	0.0748222
P62937	Peptidyl-prolyl cis-trans isomerase A OS=Homo sapiens OX=9606 GN=PPIA PE=1 SV=2	PPIA	78	15	1013	14	2.32239e+09	2.38628e+09	1.95687e+09	1.86587e+09	1.80319e+09	1.95544e+09	2.66076e+09	2.15483e+09	4801285515	2.02437e+09	4.2917e+09	4.54522e+09	3.68801e+09	3.23866e+09	3.72184e+09	3.61167e+09	4.30786e+09	3.11047e+09	4801285515	3.90278e+09	1.09428	1.15892	0.940351	0.825778	0.948978	0.920886	1.0984	0.793093	1.22421	0.995112	0.987401	0.896782
P02679	Fibrinogen gamma chain OS=Homo sapiens OX=9606 GN=FGG PE=1 SV=3	FGG	46	21	375	21	2.98909e+08	2.8287e+08	5.46799e+08	4.51452e+08	4.68842e+08	9.4861e+08	3.67977e+08	4.43549e+08	5.99536e+08	2.29214e+08	5.52373e+08	5.38792e+08	1.03052e+09	7.83604e+08	9.67706e+08	1.75207e+09	5.95768e+08	6.40258e+08	5.99536e+08	4.419e+08	0.698983	0.681797	1.30404	0.991586	1.22455	2.2171	0.753896	0.810194	0.758664	0.559189	0.961153	0.907051
P68104	Elongation factor 1-alpha 1 OS=Homo sapiens OX=9606 GN=EEF1A1 PE=1 SV=1	EEF1A1	46	21	729	12	1.76181e+09	1.82447e+09	1.78172e+09	2.28621e+09	1.1864e+09	2.15004e+09	2.25286e+09	1.60306e+09	3032934616	1.77156e+09	3.25576e+09	3.47512e+09	3.35791e+09	3.96826e+09	2.44877e+09	3.97109e+09	3.64746e+09	2.31399e+09	3032934616	3.41538e+09	0.989993	1.0567	1.02105	1.20665	0.744609	1.20751	1.1091	0.703626	0.922238	1.03853	1.00763	0.948674
Q9UHD8	Septin-9 OS=Homo sapiens OX=9606 GN=SEPTIN9 PE=1 SV=2	SEPTIN9	56	32	334	32	1.62552e+08	1.826e+08	2.1604e+08	2.11268e+08	129503449	2.32289e+08	2.20545e+08	2.7837e+08	315823014	1.92751e+08	3.0039e+08	3.47803e+08	4.07158e+08	3.66707e+08	2.673e+08	4.29034e+08	3.5707e+08	4.01823e+08	315823014	3.71603e+08	0.842676	0.975685	1.14219	1.02871	0.74985	1.20356	1.00168	1.12723	0.885971	1.04245	0.900821	0.268687
P27797	Calreticulin OS=Homo sapiens OX=9606 GN=CALR PE=1 SV=1	CALR	54	22	367	22	2.89234e+08	2.5647e+08	4.90843e+08	3.79612e+08	2.13444e+08	6.49784e+08	5.9479e+08	407705092	1.02962e+09	6.24017e+08	5.34494e+08	4.88507e+08	9.25064e+08	6.58907e+08	4.40556e+08	1.20014e+09	9.62987e+08	5.88517e+08	1.02962e+09	1.20304e+09	0.66547	0.608214	1.15175	0.82037	0.548513	1.49423	1.19896	0.732731	1.28192	1.49784	0.611425	0.0259788
Q03252	Lamin-B2 OS=Homo sapiens OX=9606 GN=LMNB2 PE=1 SV=4	LMNB2	50	38	378	30	128124525	163940690	1.7864e+08	1.52954e+08	9.74439e+07	3.59482e+08	3.4578e+08	368514036	4.33011e+08	202094478	2.3677e+08	3.12263e+08	3.36672e+08	2.65489e+08	2.01128e+08	6.63957e+08	5.5983e+08	5.31945e+08	4.33011e+08	3.89616e+08	0.602363	0.794424	0.856524	0.675426	0.511687	1.68917	1.42426	1.35332	1.10162	0.991218	0.524489	0.00196616
Q8NBS9	Thioredoxin domain-containing protein 5 OS=Homo sapiens OX=9606 GN=TXNDC5 PE=1 SV=2	TXNDC5	48	25	366	25	4.97818e+08	5.17461e+08	8.20831e+08	5.09656e+08	3.15362e+08	7.20102e+08	1213321053	4.96132e+08	9.88391e+08	1.2669e+09	9.1995e+08	9.85623e+08	1.54697e+09	8.8463e+08	6.50919e+08	1.33002e+09	1.96441e+09	7.1616e+08	9.88391e+08	2.44244e+09	0.740134	0.79297	1.2446	0.711718	0.523688	1.07005	1.58044	0.576177	0.795197	1.96503	0.670316	0.198463
P13645	SWISS-PROT:P13645 Tax_Id=9606 Gene_Symbol=KRT10 Keratin, type I cytoskeletal 10	KRT10	45	28	488	22	4.44592e+08	3.67332e+08	3.44196e+08	4.46028e+08	370790612	5.62744e+08	2.74169e+08	3.15532e+08	3.16891e+08	2.40699e+08	8.2159e+08	6.99669e+08	6.48686e+08	7.74188e+08	7.65325e+08	1.03938e+09	4.43889e+08	4.55466e+08	3.16891e+08	4.64041e+08	1.27792	1.08828	1.00898	1.20419	1.1904	1.61667	0.690435	0.708442	0.492899	0.721779	1.36394	0.167229
Q9HBL0	Tensin-1 OS=Homo sapiens OX=9606 GN=TNS1 PE=1 SV=2	TNS1	28	33	204	31	6.52296e+07	1.03601e+08	7.3824e+07	1.13165e+08	5.16241e+07	1.00748e+08	6.49253e+07	1.84929e+08	1.44729e+08	7.13911e+07	1.20542e+08	1.97332e+08	1.39132e+08	1.96425e+08	1.06554e+08	1.86081e+08	1.05116e+08	2.66942e+08	1.44729e+08	1.37634e+08	0.753158	1.23295	0.869309	1.22728	0.66576	1.16265	0.656777	1.66788	0.904283	0.859952	0.904202	0.646037
P49411	Elongation factor Tu, mitochondrial OS=Homo sapiens OX=9606 GN=TUFM PE=1 SV=2	TUFM	54	25	300	25	1.90686e+08	2.30653e+08	3.46877e+08	281192099	1.32649e+08	534191852	728471465	6.17518e+08	8.52464e+08	4.16421e+08	3.5238e+08	4.39332e+08	6.53739e+08	4.88076e+08	2.73793e+08	9.86643e+08	1.17942e+09	8.9138e+08	8.52464e+08	8.02815e+08	0.509217	0.634868	0.944704	0.705308	0.395652	1.42578	1.70435	1.28811	1.23188	1.16013	0.468375	0.000638662
P15311	Ezrin OS=Homo sapiens OX=9606 GN=EZR PE=1 SV=4	EZR	45	34	474	21	160045080	1.54776e+08	1.94961e+08	1.73954e+08	1.37319e+08	3.91594e+08	4.61014e+08	3.00206e+08	3.71034e+08	365174550	2.95758e+08	2.94807e+08	3.67432e+08	3.01938e+08	2.83432e+08	7.23267e+08	7.46398e+08	4.33344e+08	3.71034e+08	7.04017e+08	0.654125	0.652021	0.812646	0.667795	0.626864	1.59964	1.6508	0.958423	0.820612	1.55707	0.518246	0.00771646
P32119	Peroxiredoxin-2 OS=Homo sapiens OX=9606 GN=PRDX2 PE=1 SV=5	PRDX2	77	20	660	19	9.61919e+08	7.67912e+08	1.47647e+09	895278589	1.93339e+09	1.53408e+09	1.27436e+09	1.00555e+09	1.95754e+09	1.03589e+09	1.77759e+09	1.46266e+09	2.78262e+09	1.55397e+09	3.99059e+09	2.83342e+09	2.06324e+09	1.45149e+09	1.95754e+09	1.99708e+09	0.812792	0.668793	1.27233	0.710542	1.82467	1.29556	0.943401	0.663686	0.895073	0.913151	1.12275	0.645545
P10645	Chromogranin-A OS=Homo sapiens OX=9606 GN=CHGA PE=1 SV=7	CHGA	55	21	158	21	1.40749e+08	36975640	4.57367e+07	4.85304e+07	2.33474e+07	4.26795e+08	2.46533e+08	174856906	5.04017e+08	1.98559e+08	2.60098e+08	7.04286e+07	8.61974e+07	8.42362e+07	4.81898e+07	7.88283e+08	3.99146e+08	2.52404e+08	5.04017e+08	3.82801e+08	0.904438	0.244901	0.299733	0.292914	0.16757	2.74109	1.38795	0.877681	1.75261	1.33111	0.236026	0.00665296
P04083	Annexin A1 OS=Homo sapiens OX=9606 GN=ANXA1 PE=1 SV=2	ANXA1	69	26	396	26	2.4647e+08	2.69658e+08	4.08047e+08	4.9589e+08	2.79553e+08	2.58451e+08	4.51865e+08	3.41132e+08	5.25584e+08	1.99596e+08	4.55469e+08	5.13625e+08	7.69022e+08	8.60736e+08	5.77007e+08	4.77354e+08	7.31585e+08	4.9242e+08	5.25584e+08	3.84799e+08	0.786973	0.887458	1.32874	1.48721	0.996971	0.824787	1.26406	0.850819	0.90812	0.664869	1.21599	0.274355
P28838	Cytosol aminopeptidase OS=Homo sapiens OX=9606 GN=LAP3 PE=1 SV=3	LAP3	58	28	294	28	153579835	1.73381e+08	1.92873e+08	1.53736e+08	9.33532e+07	1.2602e+08	1.66092e+08	99100179	2.31024e+08	1.31691e+08	2.8381e+08	3.30244e+08	3.63498e+08	2.66846e+08	1.92684e+08	2.32757e+08	2.68908e+08	1.4305e+08	2.31024e+08	2.53886e+08	1.10574	1.28664	1.4162	1.03964	0.750706	0.906833	1.04768	0.557328	0.900081	0.98915	1.27218	0.13028
Q562R1	Beta-actin-like protein 2 OS=Homo sapiens OX=9606 GN=ACTBL2 PE=1 SV=2	ACTBL2	36	16	2907	6	8.24218e+07	106072644	103839239	121929000	69334645	75739301	1.21374e+08	2.08736e+08	1.45084e+08	9.65238e+07	1.52312e+08	2.0204e+08	1.957e+08	2.11637e+08	1.43109e+08	1.39889e+08	1.96508e+08	3.01308e+08	1.45084e+08	1.86088e+08	0.812908	1.07831	1.04447	1.12953	0.763789	0.746603	1.04878	1.60811	0.77433	0.993169	0.933863	0.701197
P01871	Immunoglobulin heavy constant mu OS=Homo sapiens OX=9606 GN=IGHM PE=1 SV=4	IGHM	49	24	399	5	4.1111e+08	3.86236e+08	4.41261e+08	3.2963e+08	3.03525e+08	5.38304e+08	6.4347e+08	2.10573e+08	4.8182e+08	2.50209e+08	7.59718e+08	7.35675e+08	8.31619e+08	5.72152e+08	6.26486e+08	9.94239e+08	1.0418e+09	3.03959e+08	4.8182e+08	4.82377e+08	1.11235	1.07715	1.21763	0.837723	0.917277	1.45573	1.52536	0.445046	0.705463	0.706278	1.06702	0.784671
P00325	All-trans-retinol dehydrogenase [NAD(+)] ADH1B OS=Homo sapiens OX=9606 GN=ADH1B PE=1 SV=2	ADH1B	52	25	445	12	6.07444e+07	1.16825e+08	63615864	2.67214e+08	7.30023e+07	3.04908e+08	1.2718e+08	1.74425e+08	148484965	79160598	1.12253e+08	2.2252e+08	1.19893e+08	4.63813e+08	1.50679e+08	5.63161e+08	2.05909e+08	2.51781e+08	148484965	1.52613e+08	0.469462	0.930614	0.501413	1.93974	0.630165	2.35523	0.861146	1.05299	0.620988	0.638252	0.808775	0.630519
Q9UGI8	Testin OS=Homo sapiens OX=9606 GN=TES PE=1 SV=1	TES	60	29	229	29	1.07119e+08	1.0807e+08	1.23459e+08	1.48103e+08	7.88712e+07	1.38229e+08	1.34815e+08	2.61076e+08	3.54845e+08	89057020	1.97952e+08	2.05844e+08	2.32677e+08	2.57069e+08	1.62793e+08	2.55307e+08	2.1827e+08	3.7686e+08	3.54845e+08	1.71692e+08	0.813509	0.845942	0.956216	1.05646	0.66902	1.04922	0.89701	1.54875	1.45828	0.705592	0.767142	0.169846
P62701	40S ribosomal protein S4, X isoform OS=Homo sapiens OX=9606 GN=RPS4X PE=1 SV=2	RPS4X	73	27	434	15	1177902894	1.13213e+09	6.75214e+08	1.15838e+09	6.93025e+08	725797862	7.83909e+08	4.33273e+08	1.06764e+09	782475155	2.17672e+09	2.15641e+09	1.27254e+09	2.01064e+09	1.43043e+09	1.34054e+09	1.26918e+09	6.25424e+08	1.06764e+09	1.50853e+09	1.46501	1.45134	0.856463	1.35324	0.96273	0.902229	0.854202	0.420933	0.718558	1.01529	1.55675	0.0290254
P11940	Polyadenylate-binding protein 1 OS=Homo sapiens OX=9606 GN=PABPC1 PE=1 SV=2	PABPC1	35	23	413	16	1.80567e+08	2.20377e+08	2.26533e+08	2.20351e+08	1.12754e+08	239464035	2.26735e+08	1.38037e+08	2.52137e+08	1.70718e+08	3.33682e+08	4.19759e+08	4.26933e+08	3.82471e+08	2.32728e+08	4.42286e+08	3.67091e+08	1.99254e+08	2.52137e+08	3.29126e+08	0.985629	1.23988	1.26108	1.12974	0.687433	1.30642	1.08431	0.588558	0.744763	0.972174	1.12937	0.480657
Q01469	Fatty acid-binding protein 5 OS=Homo sapiens OX=9606 GN=FABP5 PE=1 SV=3	FABP5	90	17	293	17	2.37494e+08	2.01543e+08	1.48202e+08	1.62761e+08	99683123	204648984	4.68245e+08	2.22636e+08	473913185	375903397	4.3888e+08	3.83886e+08	2.79308e+08	2.82511e+08	2.0575e+08	3.77983e+08	7.58105e+08	3.21372e+08	473913185	7.24701e+08	1.03353	0.904024	0.657751	0.665295	0.484526	0.890124	1.78529	0.756809	1.11603	1.70662	0.598754	0.0623934
Q3ZCM7	Tubulin beta-8 chain OS=Homo sapiens OX=9606 GN=TUBB8 PE=1 SV=2	TUBB8	30	14	1339	1	10366724	7719126		6.51693e+06			3.67701e+06		12382787		1.91573e+07	1.47029e+07		1.13117e+07			5.95321e+06		12382787		1.50826	1.15756		0.890573			0.468699		0.974902
Q15661	Tryptase alpha/beta-1 OS=Homo sapiens OX=9606 GN=TPSAB1 PE=1 SV=1	TPSAB1	51	17	405	17	4.47032e+08	6.36066e+08	2.19741e+08	5.6108e+08	3.66427e+08	7.78473e+08	5.64183e+08	6.14365e+08	1.56154e+09	4.62153e+08	8.261e+08	1.21153e+09	4.14134e+08	9.73889e+08	7.56319e+08	1.43783e+09	9.13432e+08	8.86829e+08	1.56154e+09	8.90981e+08	0.836762	1.22717	0.419479	0.986458	0.76608	1.45638	0.925221	0.898274	1.58169	0.90248	0.734891	0.167045
P02790	Hemopexin OS=Homo sapiens OX=9606 GN=HPX PE=1 SV=2	HPX	42	20	625	19	895747584	6.77007e+08	7.82048e+08	5.04516e+08	5.38436e+08	577551630	3.91778e+08	6.01182e+08	8.3866e+08	437863739	1.65531e+09	1.28952e+09	1.47388e+09	8.75707e+08	1.11135e+09	1.06673e+09	6.34302e+08	8.67799e+08	8.3866e+08	8.44154e+08	1.5532	1.20997	1.38296	0.821689	1.0428	1.00093	0.595174	0.814268	0.786927	0.792082	1.50666	0.0222433
P49368	T-complex protein 1 subunit gamma OS=Homo sapiens OX=9606 GN=CCT3 PE=1 SV=4	CCT3	52	29	391	29	1.91392e+08	2.0495e+08	1.66358e+08	2.14493e+08	1.22089e+08	3.04562e+08	3.40489e+08	2.31426e+08	3.26981e+08	2.25304e+08	3.53686e+08	3.90374e+08	3.13525e+08	3.72303e+08	2.51996e+08	5.62521e+08	5.51263e+08	3.34061e+08	3.26981e+08	4.34361e+08	0.908968	1.00326	0.805754	0.956814	0.647627	1.44567	1.41674	0.858532	0.840336	1.1163	0.761313	0.0982741
P46940	Ras GTPase-activating-like protein IQGAP1 OS=Homo sapiens OX=9606 GN=IQGAP1 PE=1 SV=1	IQGAP1	22	32	237	31	5.43508e+07	4.76003e+07	5.28098e+07	7.56351e+07	3.21723e+07	1.60252e+08	1.8881e+08	8.73472e+07	1.69233e+08	7.3133e+07	1.00438e+08	9.06658e+07	9.95277e+07	1.31283e+08	6.64047e+07	2.95983e+08	3.05689e+08	1.26085e+08	1.69233e+08	1.40993e+08	0.65805	0.594023	0.652084	0.860137	0.435069	1.93921	2.00281	0.82608	1.10878	0.923753	0.470451	0.0253813
Q6PCB0	von Willebrand factor A domain-containing protein 1 OS=Homo sapiens OX=9606 GN=VWA1 PE=1 SV=1	VWA1	49	13	234	13	273664164	340771888	3.29839e+08	4.10305e+08	2.3413e+08	127836646	1.4536e+08	352798212	4.338e+08	2.39237e+08	5.05722e+08	6.49079e+08	6.21629e+08	7.12183e+08	4.83253e+08	2.36112e+08	2.35342e+08	5.0926e+08	4.338e+08	4.61223e+08	1.04324	1.33897	1.28234	1.46914	0.996892	0.48707	0.485482	1.05054	0.894876	0.951445	1.58437	0.0166112
P56470	Galectin-4 OS=Homo sapiens OX=9606 GN=LGALS4 PE=1 SV=1	LGALS4	39	15	357	15	9.39399e+08	2.60827e+08	8.58795e+07	5.82117e+07	1.64141e+08	9.24319e+08	1644456346	6.85169e+08	1.4015e+09	1.17908e+09	1.73598e+09	4.96806e+08	1.61852e+08	1.0104e+08	3.38794e+08	1.7072e+09	2.66243e+09	9.89033e+08	1.4015e+09	2.27313e+09	1.46277	0.418618	0.13638	0.0851384	0.285474	1.43852	2.24342	0.833377	1.18093	1.91538	0.31378	0.0191951
P13667	Protein disulfide-isomerase A4 OS=Homo sapiens OX=9606 GN=PDIA4 PE=1 SV=2	PDIA4	44	31	427	31	1.34108e+08	1.38868e+08	2.81789e+08	1.85254e+08	9.67527e+07	4.75445e+08	5.42321e+08	2.79501e+08	632011321	3.92875e+08	2.47827e+08	2.64507e+08	5.31072e+08	3.21552e+08	1.99701e+08	8.78138e+08	8.78037e+08	4.03456e+08	632011321	7.57422e+08	0.484632	0.517249	1.03852	0.628802	0.39052	1.71722	1.71702	0.788967	1.23591	1.48115	0.440865	0.00574963
Q9P2E9	Ribosome-binding protein 1 OS=Homo sapiens OX=9606 GN=RRBP1 PE=1 SV=5	RRBP1	28	33	157	33	1.80684e+07	1.79803e+07	62201452	4.44464e+07	2.00452e+07	132984377	1.10375e+08	45062861	8.30903e+07	2.77427e+07	3.33898e+07	3.42477e+07	1.17228e+08	7.71473e+07	4.1374e+07	2.4562e+08	1.78701e+08	6.50477e+07	8.30903e+07	5.34849e+07	0.359288	0.36852	1.26142	0.830139	0.445202	2.64298	1.9229	0.699941	0.894088	0.575521	0.484686	0.151902
P16152	Carbonyl reductase [NADPH] 1 OS=Homo sapiens OX=9606 GN=CBR1 PE=1 SV=3	CBR1	84	21	547	18	2.85137e+08	3.07003e+08	2.40449e+08	2.72221e+08	1.96027e+08	2.90825e+08	3.87741e+08	3.83301e+08	6.07953e+08	4.60501e+08	5.26924e+08	5.84758e+08	4.5316e+08	4.72505e+08	4.04607e+08	5.37149e+08	6.27766e+08	5.5329e+08	6.07953e+08	8.87797e+08	0.931634	1.03389	0.801216	0.835418	0.715371	0.949714	1.10993	0.978251	1.0749	1.56968	0.759797	0.0604466
P12532	Creatine kinase U-type, mitochondrial OS=Homo sapiens OX=9606 GN=CKMT1A PE=1 SV=1	CKMT1A	47	23	259	23	1.151e+08	35711336	1.2737e+07	9.11412e+06	39527541	1.86833e+08	3.63241e+08	1.72705e+08	4.18783e+08	3.20944e+08	2.12701e+08	6.80205e+07	2.40047e+07	1.58197e+07	8.15863e+07	3.45078e+08	5.881e+08	2.49298e+08	4.18783e+08	6.18745e+08	0.811173	0.259409	0.0915463	0.0603315	0.311144	1.31602	2.24283	0.950745	1.59711	2.3597	0.18114	0.00174282
P05091	Aldehyde dehydrogenase, mitochondrial OS=Homo sapiens OX=9606 GN=ALDH2 PE=1 SV=2	ALDH2	44	24	357	21	9.39693e+07	1.15529e+08	9.68771e+07	1.18177e+08	9.18519e+07	3.18186e+08	4.59411e+08	2.94361e+08	225214118	3.51349e+08	1.73652e+08	2.20051e+08	1.82579e+08	2.05124e+08	1.89586e+08	5.87683e+08	7.43803e+08	4.24906e+08	225214118	6.77363e+08	0.478385	0.606208	0.502977	0.565086	0.52228	1.61898	2.04907	1.17055	0.620431	1.86603	0.365176	0.00699926
Q01518	Adenylyl cyclase-associated protein 1 OS=Homo sapiens OX=9606 GN=CAP1 PE=1 SV=5	CAP1	43	25	211	24	2.23805e+08	1.81566e+08	2.3634e+08	2.99756e+08	1.25914e+08	2.80254e+08	334117936	2.17219e+08	5.5345e+08	204706847	4.13583e+08	3.45834e+08	4.45416e+08	5.20298e+08	2.59891e+08	5.17625e+08	5.40949e+08	3.13553e+08	5.5345e+08	3.94653e+08	0.960648	0.803285	1.03459	1.20852	0.60366	1.20231	1.25649	0.728304	1.28552	0.916677	0.855528	0.329758
Q9ULV4	Coronin-1C OS=Homo sapiens OX=9606 GN=CORO1C PE=1 SV=1	CORO1C	41	25	446	24	4.27068e+08	5.49582e+08	6.22701e+08	6.75003e+08	4.58847e+08	4.31349e+08	5.35501e+08	845039282	1.03551e+09	5.20453e+08	7.89206e+08	1.04681e+09	1.17357e+09	1.17163e+09	9.47077e+08	7.96694e+08	8.66995e+08	1.2198e+09	1.03551e+09	1.00338e+09	0.785228	1.04153	1.16765	1.16572	0.942303	0.792678	0.862625	1.21365	1.03029	0.99832	1.04183	0.700373
P0DOX8	Immunoglobulin lambda-1 light chain OS=Homo sapiens OX=9606 PE=1 SV=1		48	13	452	6	2.14005e+09	2.19196e+09	1.54152e+09	1.56034e+09	1.9074e+09	1.34573e+09	1.25459e+09	1529904661	1.95616e+09	1.42449e+09	3.95473e+09	4.17508e+09	2.90522e+09	2.70834e+09	3.93695e+09	2.48554e+09	2.03123e+09	2.2084e+09	1.95616e+09	2.74627e+09	1.35864	1.43435	0.998084	0.930448	1.35254	0.853907	0.697826	0.758693	0.672038	0.943478	1.54716	0.00586201
Q9BUF5	Tubulin beta-6 chain OS=Homo sapiens OX=9606 GN=TUBB6 PE=1 SV=1	TUBB6	46	19	1025	5	51126649	57022774	4.14102e+07	64736093	41513989	2.43377e+07	2.99105e+07	48051110	74290697	2.3972e+07	9.44802e+07	1.08613e+08	7.80434e+07	1.12365e+08	8.56864e+07	4.49513e+07	4.84261e+07	6.93612e+07	74290697	4.62154e+07	1.23919	1.42456	1.02361	1.47377	1.12385	0.589577	0.635153	0.909735	0.97439	0.606157	1.69178	0.00253799
Q8WUM4	Programmed cell death 6-interacting protein OS=Homo sapiens OX=9606 GN=PDCD6IP PE=1 SV=1	PDCD6IP	39	31	178	31	3.11469e+07	4.56129e+07	4.60962e+07	4.13529e+07	1.64444e+07	1.55978e+08	1.79998e+08	1.02114e+08	1.51039e+08	9.79716e+07	5.75583e+07	8.68803e+07	8.68748e+07	7.17778e+07	3.39419e+07	2.88088e+08	2.91423e+08	1.474e+08	1.51039e+08	1.88879e+08	0.41	0.618867	0.618828	0.511288	0.241775	2.05211	2.07587	1.04996	1.07588	1.34542	0.315921	0.00244182
P02511	Alpha-crystallin B chain OS=Homo sapiens OX=9606 GN=CRYAB PE=1 SV=2	CRYAB	57	18	353	18	5.57433e+08	8.1142e+08	6.99295e+08	855707081	5.91894e+08	5.81519e+08	4.59581e+08	1.20393e+09	1.45694e+09	6.73226e+08	1.03012e+09	1.54554e+09	1.31792e+09	1.48528e+09	1.22169e+09	1.07406e+09	7.44078e+08	1.73786e+09	1.45694e+09	1.29791e+09	0.797836	1.19703	1.02074	1.15037	0.946212	0.831867	0.576296	1.34599	1.12841	1.00524	1.04591	0.771102
Q13162	Peroxiredoxin-4 OS=Homo sapiens OX=9606 GN=PRDX4 PE=1 SV=1	PRDX4	69	17	371	14	1.78937e+08	2.02466e+08	2.08272e+08	2.52374e+08	1.17312e+08	1.14608e+08	1.21634e+08	9.09554e+07	1.73924e+08	1.13445e+08	3.3067e+08	3.85643e+08	3.92518e+08	4.38055e+08	2.42135e+08	2.11678e+08	1.96929e+08	1.31293e+08	1.73924e+08	2.18711e+08	1.215	1.41699	1.44226	1.60957	0.889695	0.777784	0.72359	0.482419	0.639061	0.803624	1.91845	0.00171533
P46777	60S ribosomal protein L5 OS=Homo sapiens OX=9606 GN=RPL5 PE=1 SV=3	RPL5	53	26	339	26	2.21623e+08	2.53866e+08	2.20182e+08	2.86777e+08	1.52307e+08	2.98762e+08	3.26012e+08	1.76977e+08	363845314	2.61798e+08	4.09551e+08	4.83545e+08	4.14965e+08	4.97771e+08	3.14368e+08	5.51809e+08	5.27824e+08	2.55464e+08	363845314	5.04719e+08	0.947188	1.11832	0.959709	1.15122	0.727054	1.27619	1.22072	0.590824	0.841482	1.16729	0.962126	0.804991
P51884	Lumican OS=Homo sapiens OX=9606 GN=LUM PE=1 SV=2	LUM	44	19	643	19	6.14541e+08	8.87767e+08	9.34506e+08	9.63391e+08	6.62375e+08	1.1586e+09	1.35298e+09	1957125895	2.40137e+09	1.18658e+09	1.13565e+09	1.69096e+09	1.76121e+09	1.6722e+09	1.36717e+09	2.13992e+09	2.19052e+09	2.82509e+09	2.40137e+09	2.2876e+09	0.583232	0.868419	0.904499	0.858784	0.702131	1.09899	1.12498	1.45087	1.23326	1.17484	0.643943	0.00112588
A5A3E0	POTE ankyrin domain family member F OS=Homo sapiens OX=9606 GN=POTEF PE=1 SV=2	POTEF	15	16	2289	5	5.75065e+07	7.25355e+07	7.21357e+07	9.55739e+07	3.07206e+07	9.65783e+07	1.75404e+08	1.46506e+08	50114672	98902314	1.0627e+08	1.38161e+08	1.3595e+08	1.65891e+08	6.34084e+07	1.78379e+08	2.83986e+08	2.1148e+08	50114672	1.90673e+08	0.697167	0.90638	0.891877	1.0883	0.41598	1.17022	1.86304	1.38738	0.328769	1.25088	0.666585	0.181906
P38159	RNA-binding motif protein, X chromosome OS=Homo sapiens OX=9606 GN=RBMX PE=1 SV=3	RBMX	58	30	354	11	751297234	7.75584e+08	4.70898e+08	7.38571e+08	498571252	4.62477e+08	5.19593e+08	3.81456e+08	5.9391e+08	4.53825e+08	1.38837e+09	1.47728e+09	8.87474e+08	1.28197e+09	1.02907e+09	8.54187e+08	8.41239e+08	5.50626e+08	5.9391e+08	8.74925e+08	1.41974	1.51066	0.907527	1.31093	1.05232	0.873487	0.860247	0.563067	0.60733	0.894694	1.63239	0.00715047
P60660	Myosin light polypeptide 6 OS=Homo sapiens OX=9606 GN=MYL6 PE=1 SV=2	MYL6	79	15	1239	12	3.3735e+09	3.63905e+09	4.14833e+09	4.14865e+09	2.86528e+09	2.77953e+09	3.80002e+09	9.26455e+09	1.10822e+10	4544630127	6.23411e+09	6.93141e+09	7.81813e+09	7.20097e+09	5.91403e+09	5.13375e+09	6.15237e+09	1.33733e+10	1.10822e+10	8.76156e+09	0.793126	0.881839	0.994651	0.916133	0.752405	0.653134	0.782727	1.70139	1.40991	1.11468	0.766208	0.219693
P62241	40S ribosomal protein S8 OS=Homo sapiens OX=9606 GN=RPS8 PE=1 SV=2	RPS8	62	18	470	18	6.6422e+08	725190183	4.57701e+08	6.87376e+08	4.01859e+08	4.89841e+08	5.33374e+08	3.35054e+08	653880219	5.58109e+08	1.22746e+09	1.38129e+09	8.62603e+08	1.1931e+09	8.29452e+08	9.04728e+08	8.6355e+08	4.83646e+08	653880219	1.07597e+09	1.29537	1.45772	0.910333	1.25912	0.875348	0.954789	0.911333	0.510408	0.690061	1.13551	1.37976	0.0774646
P0DOX6	Immunoglobulin mu heavy chain OS=Homo sapiens OX=9606 PE=1 SV=2		32	21	353	2					11664787			4910129	3.08101e+06						2.40765e+07			7.08771e+06	3.08101e+06						2.10919			0.620907	0.269907
P62753	40S ribosomal protein S6 OS=Homo sapiens OX=9606 GN=RPS6 PE=1 SV=1	RPS6	47	17	295	17	324507016	332490666	357763757	433853415	2.41608e+08	3.61286e+08	418233965	2.55386e+08	5.78051e+08	4.17669e+08	5.99677e+08	6.33305e+08	6.74257e+08	7.53056e+08	4.98688e+08	6.6729e+08	6.77135e+08	3.68646e+08	5.78051e+08	8.05222e+08	0.958667	1.01243	1.07789	1.20386	0.797221	1.06675	1.08249	0.589332	0.924094	1.28726	1.02023	0.88468
P00488	Coagulation factor XIII A chain OS=Homo sapiens OX=9606 GN=F13A1 PE=1 SV=4	F13A1	35	27	199	26	1.6706e+08	2.93302e+08	1.08209e+08	518770805	1.56689e+08	7.44353e+07	1.60095e+08	1.16605e+08	122030496	6.22449e+07	3.08721e+08	5.58662e+08	2.03935e+08	9.00451e+08	3.23412e+08	1.37481e+08	2.592e+08	1.68318e+08	122030496	1.20001e+08	0.995164	1.80085	0.657386	2.90261	1.04252	0.44317	0.835532	0.542576	0.393366	0.386826	2.84398	0.0476107
Q00341	Vigilin OS=Homo sapiens OX=9606 GN=HDLBP PE=1 SV=2	HDLBP	28	30	245	30	9.04046e+07	1.27822e+08	1.51046e+08	1.72978e+08	7.20622e+07	1.71047e+08	1.50897e+08	9.37762e+07	1.98719e+08	1.10087e+08	1.67064e+08	2.43467e+08	2.84668e+08	3.00244e+08	1.48739e+08	3.15922e+08	2.44307e+08	1.35365e+08	1.98719e+08	2.12235e+08	0.742267	1.08172	1.26478	1.33399	0.660848	1.40364	1.08546	0.601426	0.88291	0.942961	1.03401	0.86382
O75874	Isocitrate dehydrogenase [NADP] cytoplasmic OS=Homo sapiens OX=9606 GN=IDH1 PE=1 SV=2	IDH1	58	26	326	25	1.55474e+08	1.5486e+08	1.49689e+08	1.75359e+08	8.96154e+07	2.55126e+08	3.27326e+08	2.26589e+08	5.96541e+08	2.7089e+08	2.87311e+08	2.94966e+08	2.82111e+08	3.04378e+08	1.84969e+08	4.71213e+08	5.29952e+08	3.27078e+08	5.96541e+08	5.22248e+08	0.755928	0.77607	0.742248	0.800834	0.486663	1.23978	1.39433	0.860557	1.56953	1.37406	0.553215	0.00242079
P31946	14-3-3 protein beta/alpha OS=Homo sapiens OX=9606 GN=YWHAB PE=1 SV=3	YWHAB	64	20	299	10	3.736e+08	356517268	3.79136e+08	3.68105e+08	2.44534e+08	4.6497e+08	4.93981e+08	564630004	979037470	5.40649e+08	6.90399e+08	6.79069e+08	7.14535e+08	6.38934e+08	5.04727e+08	8.58792e+08	7.99772e+08	8.15036e+08	979037470	1.04231e+09	0.893997	0.879325	0.92525	0.827355	0.65357	1.11205	1.03562	1.05539	1.26775	1.34969	0.718065	0.00304291
P14866	Heterogeneous nuclear ribonucleoprotein L OS=Homo sapiens OX=9606 GN=HNRNPL PE=1 SV=2	HNRNPL	42	21	205	20	3.25857e+08	343457529	2.08355e+08	2.96991e+08	1.43729e+08	2.37314e+08	2.60089e+08	1.9724e+08	4.20502e+08	2.26722e+08	6.02173e+08	6.54194e+08	3.92674e+08	5.15498e+08	2.96662e+08	4.38314e+08	4.21093e+08	2.84713e+08	4.20502e+08	4.37096e+08	1.34928	1.46584	0.879859	1.15507	0.664726	0.982125	0.943538	0.637953	0.942213	0.979394	1.22954	0.23834
Q16778	Histone H2B type 2-E OS=Homo sapiens OX=9606 GN=H2BC21 PE=1 SV=3	H2BC21	84	21	913	2	9.93162e+09	9.42889e+09	9.44622e+09	8.4694e+09	6.45272e+09	9.64843e+09	1.09274e+10	6.99466e+09	1.17295e+10	1.06454e+10	1.83533e+10	1.79595e+10	1.78028e+10	1.47007e+10	1.33187e+10	1.78205e+10	1.76918e+10	1.00967e+10	1.17295e+10	2.05232e+10	1.1471	1.12249	1.1127	0.918811	0.832434	1.1138	1.10576	0.631057	0.733111	1.28273	1.05488	0.711449
P30043	Flavin reductase (NADPH) OS=Homo sapiens OX=9606 GN=BLVRB PE=1 SV=3	BLVRB	78	13	301	13	3.07719e+08	1.77739e+08	307562377	2.46322e+08	5.97019e+08	282375483	2.9405e+08	1.92119e+08	5.62015e+08	2.23418e+08	5.68653e+08	3.38546e+08	5.79645e+08	4.27551e+08	1.23227e+09	5.21543e+08	4.76077e+08	2.77321e+08	5.62015e+08	4.30726e+08	1.05027	0.625275	1.07057	0.789663	2.27593	0.963261	0.879288	0.512197	1.03801	0.795528	1.38761	0.31733
P62424	60S ribosomal protein L7a OS=Homo sapiens OX=9606 GN=RPL7A PE=1 SV=2	RPL7A	53	22	381	22	4.38044e+08	4.54201e+08	363324036	514645153	2.93733e+08	5.53552e+08	5.99841e+08	3.44459e+08	6.70651e+08	5.45245e+08	8.09489e+08	8.65131e+08	6.84736e+08	8.9329e+08	6.06275e+08	1.0224e+09	9.71164e+08	4.97222e+08	6.70651e+08	1.05117e+09	1.00289	1.07183	0.848335	1.10672	0.751128	1.26668	1.2032	0.616019	0.830884	1.30232	0.91604	0.580108
P09327	Villin-1 OS=Homo sapiens OX=9606 GN=VIL1 PE=1 SV=4	VIL1	40	28	188	28	50008678	2.34067e+07	2.9488e+06	1.91871e+07	6291309	2.43571e+08	2.47253e+08	1.73178e+08	3.58756e+08	1.76531e+08	9.24143e+07	4.45835e+07	5.55744e+06	3.33038e+07	1.29855e+07	4.49871e+08	4.00311e+08	2.4998e+08	3.58756e+08	3.40332e+08	0.464838	0.224252	0.0279536	0.167516	0.0653162	2.26282	2.01354	1.25739	1.80452	1.71185	0.104957	2.21759e-05
P50990	T-complex protein 1 subunit theta OS=Homo sapiens OX=9606 GN=CCT8 PE=1 SV=4	CCT8	60	30	330	30	1.63414e+08	1.83783e+08	1.4144e+08	226058654	1.17749e+08	3.19238e+08	3.50682e+08	2.37586e+08	3.80097e+08	2.11816e+08	3.01983e+08	3.50058e+08	2.66563e+08	3.92379e+08	2.43038e+08	5.89627e+08	5.67766e+08	3.42953e+08	3.80097e+08	4.08359e+08	0.785837	0.910939	0.693664	1.02107	0.632446	1.53436	1.47747	0.89245	0.989109	1.06265	0.678967	0.0337074
P21980	Protein-glutamine gamma-glutamyltransferase 2 OS=Homo sapiens OX=9606 GN=TGM2 PE=1 SV=2	TGM2	32	22	355	22	2.60572e+08	3.17688e+08	1.55064e+08	318796261	1.71388e+08	2.7227e+08	193196139	1.84257e+08	2.58375e+08	92584538	4.81528e+08	6.05109e+08	2.9224e+08	5.53347e+08	3.53752e+08	5.02877e+08	3.12791e+08	2.65973e+08	2.58375e+08	1.78493e+08	1.26568	1.59052	0.768146	1.45446	0.929828	1.3218	0.822165	0.699103	0.679133	0.469165	1.50541	0.0918679
Q15084	Protein disulfide-isomerase A6 OS=Homo sapiens OX=9606 GN=PDIA6 PE=1 SV=1	PDIA6	41	18	347	18	1.76025e+08	2.16907e+08	2.25228e+08	2.59215e+08	143832183	415707194	3.70138e+08	2.35143e+08	536880470	3.0877e+08	3.25288e+08	4.1315e+08	4.24475e+08	4.49929e+08	2.96875e+08	7.67804e+08	5.99266e+08	3.39426e+08	536880470	5.95276e+08	0.685053	0.870089	0.893938	0.947544	0.625214	1.61698	1.26205	0.714827	1.13066	1.25364	0.672755	0.0384178
P23396	40S ribosomal protein S3 OS=Homo sapiens OX=9606 GN=RPS3 PE=1 SV=2	RPS3	85	28	583	28	7.68142e+08	7.55032e+08	3.85697e+08	6.99368e+08	3.91827e+08	5.57899e+08	6.09748e+08	2.8766e+08	4.65163e+08	4.75046e+08	1.4195e+09	1.43813e+09	7.26902e+08	1.21392e+09	8.08745e+08	1.03043e+09	9.87203e+08	4.15233e+08	4.65163e+08	9.15837e+08	1.50673	1.52651	0.771571	1.28852	0.858443	1.09375	1.04787	0.44075	0.493748	0.972116	1.47021	0.111795
Q14112	Nidogen-2 OS=Homo sapiens OX=9606 GN=NID2 PE=1 SV=3	NID2	21	24	275	23	1.2505e+08	1.30193e+08	8.22546e+07	1.29779e+08	1.08635e+08	1.96036e+08	1.08878e+08	1.89336e+08	207208004	9.3732e+07	2.31087e+08	2.47983e+08	1.5502e+08	2.25262e+08	2.24227e+08	3.62075e+08	1.76277e+08	2.73304e+08	207208004	1.80705e+08	1.01214	1.08614	0.678977	0.986629	0.982096	1.58586	0.77208	1.19705	0.907554	0.791473	0.903308	0.564385
Q96CX2	BTB/POZ domain-containing protein KCTD12 OS=Homo sapiens OX=9606 GN=KCTD12 PE=1 SV=1	KCTD12	55	20	339	20	250860514	2.43139e+08	137608344	2.42975e+08	1.3215e+08	1.40512e+08	1.18433e+08	1.80814e+08	1.77569e+08	9.87222e+07	4.63581e+08	4.63114e+08	2.59343e+08	4.2174e+08	2.72763e+08	2.59522e+08	1.91747e+08	2.61003e+08	1.77569e+08	1.90326e+08	1.56578	1.5642	0.875948	1.42446	0.921276	0.876556	0.647639	0.881555	0.599752	0.642839	1.74097	0.0115509
P50552	Vasodilator-stimulated phosphoprotein OS=Homo sapiens OX=9606 GN=VASP PE=1 SV=3	VASP	53	17	299	17	2.70412e+08	2.77713e+08	2.58195e+08	2.8762e+08	2.10888e+08	1.8693e+08	2.13989e+08	246148878	369067477	2.17418e+08	4.99711e+08	5.28968e+08	4.86606e+08	4.99233e+08	4.3528e+08	3.45256e+08	3.46456e+08	3.55313e+08	369067477	4.19158e+08	1.16617	1.23445	1.13559	1.16506	1.01581	0.805723	0.808522	0.829192	0.861291	0.978186	1.33486	0.000332138
P62917	60S ribosomal protein L8 OS=Homo sapiens OX=9606 GN=RPL8 PE=1 SV=2	RPL8	65	22	313	22	1.25821e+09	1736283953	6.69562e+08	1.21028e+09	9.30298e+08	767444217	9.36105e+08	6.03184e+08	1.11674e+09	8.52294e+08	2.32512e+09	3.30715e+09	1.26189e+09	2.10073e+09	1.92017e+09	1.41746e+09	1.51559e+09	8.70688e+08	1.11674e+09	1.64313e+09	1.33026	1.89211	0.721958	1.20188	1.09858	0.810964	0.867107	0.498144	0.638916	0.940078	1.66297	0.0423615
Q08211	ATP-dependent RNA helicase A OS=Homo sapiens OX=9606 GN=DHX9 PE=1 SV=4	DHX9	24	30	228	30	1.19473e+08	104080679	6.14819e+07	8.86151e+07	6.35668e+07	2.24985e+08	1.69907e+08	8.9438e+07	1.01798e+08	6.08985e+07	2.20782e+08	1.98246e+08	1.15871e+08	1.53813e+08	1.31204e+08	4.15543e+08	2.75086e+08	1.29103e+08	1.01798e+08	1.17406e+08	1.18774	1.0665	0.623349	0.827461	0.705835	2.23548	1.47987	0.694529	0.547637	0.631603	0.789189	0.511172
P01023	Alpha-2-macroglobulin OS=Homo sapiens OX=9606 GN=A2M PE=1 SV=3	A2M	24	30	332	30	3.09282e+08	337707499	3.12456e+08	3.0031e+08	2.47793e+08	5.24823e+08	4.56888e+08	4.86895e+08	5.57996e+08	3.71302e+08	5.71542e+08	6.43242e+08	5.88869e+08	5.2126e+08	5.11454e+08	9.6934e+08	7.39718e+08	7.02826e+08	5.57996e+08	7.1583e+08	0.876319	0.986253	0.902885	0.799225	0.784188	1.48624	1.13418	1.07761	0.85555	1.09755	0.769558	0.0423263
O60701	UDP-glucose 6-dehydrogenase OS=Homo sapiens OX=9606 GN=UGDH PE=1 SV=1	UGDH	52	26	270	26	1.14433e+08	5.16883e+07	4.65115e+07	6.37852e+07	5.0743e+07	2.54881e+08	4.42517e+08	1.91658e+08	5.36915e+08	4.18583e+08	2.11467e+08	9.84523e+07	8.76576e+07	1.10714e+08	1.04735e+08	4.70762e+08	7.16451e+08	2.76655e+08	5.36915e+08	8.06983e+08	0.618182	0.287806	0.256249	0.323651	0.306173	1.37618	2.0944	0.808746	1.56956	2.35905	0.218333	0.00182273
Q12906	Interleukin enhancer-binding factor 3 OS=Homo sapiens OX=9606 GN=ILF3 PE=1 SV=3	ILF3	31	26	301	26	1.97115e+08	1.91958e+08	1.80802e+08	2.39017e+08	1.3581e+08	2.3929e+08	2.44281e+08	2.30722e+08	5.00547e+08	198318111	3.64261e+08	3.65629e+08	3.40747e+08	4.1487e+08	2.80318e+08	4.41965e+08	3.955e+08	3.33045e+08	5.00547e+08	3.82336e+08	0.953759	0.957339	0.89219	1.08627	0.733966	1.15721	1.03555	0.872023	1.3106	1.00108	0.859955	0.147033
Q6NZI2	Caveolae-associated protein 1 OS=Homo sapiens OX=9606 GN=CAVIN1 PE=1 SV=1	CAVIN1	40	22	384	22	2.43753e+08	2.54663e+08	3.19348e+08	4.39577e+08	2.18158e+08	3.10115e+08	3.24539e+08	5.31561e+08	656000571	2.76217e+08	4.50446e+08	4.85064e+08	6.01857e+08	7.6299e+08	4.50285e+08	5.72778e+08	5.25439e+08	7.67302e+08	656000571	5.32517e+08	0.776005	0.835644	1.03685	1.31444	0.775728	0.986752	0.9052	1.32187	1.13012	0.917393	0.900658	0.443864
P49773	Histidine triad nucleotide-binding protein 1 OS=Homo sapiens OX=9606 GN=HINT1 PE=1 SV=2	HINT1	91	13	208	13	2.67144e+08	328616612	2.73505e+08	2.23249e+08	2.13827e+08	2.37093e+08	3.22858e+08	3.76694e+08	7.7113e+08	2.55182e+08	4.93673e+08	6.25926e+08	5.15459e+08	3.87501e+08	4.41348e+08	4.37907e+08	5.22718e+08	5.43753e+08	7.7113e+08	4.91963e+08	0.943676	1.19648	0.985321	0.740725	0.843654	0.837078	0.999197	1.03941	1.47405	0.940409	0.890309	0.409935
P57053	Histone H2B type F-S OS=Homo sapiens OX=9606 GN=H2BS1 PE=1 SV=2	H2BC12L	79	19	1006	7	9.4457e+08	8.14328e+08	7.66768e+08	7.67508e+08	5.80907e+08	1172858810	1.16372e+09	5.72227e+08	1.51558e+09	9.55258e+08	1.74553e+09	1.55108e+09	1.44508e+09	1.33219e+09	1.19901e+09	2.16625e+09	1.8841e+09	8.26002e+08	1.51558e+09	1.84163e+09	1.12568	1.00028	0.931923	0.859121	0.773234	1.397	1.21504	0.532682	0.977386	1.18765	0.883322	0.460654
P08294	Extracellular superoxide dismutase [Cu-Zn] OS=Homo sapiens OX=9606 GN=SOD3 PE=1 SV=2	SOD3	58	11	240	11	448798008	6.17362e+08	2.72489e+08	5.37801e+08	2.42668e+08	2.73948e+08	2.51977e+08	2.77477e+08	5.95491e+08	2.59964e+08	8.29363e+08	1.17591e+09	5.13544e+08	9.33483e+08	5.00875e+08	5.05978e+08	4.07959e+08	4.00534e+08	5.95491e+08	5.01183e+08	1.30314	1.84766	0.806911	1.46674	0.787006	0.795023	0.64101	0.629344	0.935671	0.787489	1.63954	0.0498222
P10153	Non-secretory ribonuclease OS=Homo sapiens OX=9606 GN=RNASE2 PE=1 SV=2	RNASE2	23	7	296	7	9.83604e+08	4.7877e+08	3.3672e+08	1.37482e+09	4.36744e+08	3.74729e+07	7.82231e+08	1.8042e+08	1.2123e+08	3.25556e+08	1.81767e+09	9.11928e+08	6.34596e+08	2.38634e+09	9.01455e+08	6.92119e+07	1.26646e+09	2.60434e+08	1.2123e+08	6.27637e+08	2.02031	1.0136	0.705346	2.65238	1.00196	0.0769282	1.40765	0.289469	0.134746	0.69761	2.8367	0.0627987
P07858	Cathepsin B OS=Homo sapiens OX=9606 GN=CTSB PE=1 SV=3	CTSB	34	11	255	11	4.59414e+08	5.64135e+08	290819140	1.0124e+09	3.62826e+08	2.13378e+08	4.11568e+08	2.5664e+08	5.26288e+08	2.4765e+08	8.48981e+08	1.07453e+09	5.4809e+08	1.75726e+09	7.48886e+08	3.94106e+08	6.66344e+08	3.70456e+08	5.26288e+08	4.77443e+08	1.14536	1.44964	0.739425	2.37071	1.01032	0.531687	0.898961	0.49978	0.710012	0.644116	2.04455	0.0455978
P00918	Carbonic anhydrase 2 OS=Homo sapiens OX=9606 GN=CA2 PE=1 SV=2	CA2	74	20	232	20	1.35554e+09	1.19667e+09	2.99675e+09	2907663280	1.45134e+09	8.3881e+08	1048650523	4077777772	3.90558e+09	2.81578e+09	2.50499e+09	2.27934e+09	5.6478e+09	5.04694e+09	2.99561e+09	1.54927e+09	1.6978e+09	5.88622e+09	3.90558e+09	5.42853e+09	0.678086	0.617004	1.52883	1.36618	0.810894	0.419377	0.459585	1.59336	1.05722	1.46947	1.00039	0.999011
Q9GZM7	Tubulointerstitial nephritis antigen-like OS=Homo sapiens OX=9606 GN=TINAGL1 PE=1 SV=1	TINAGL1	41	14	221	14	1.21687e+08	1.53905e+08	1.06732e+08	1.39653e+08	6.59339e+07	1.54095e+08	156385898	2.4745e+08	3.37697e+08	1.616e+08	2.24873e+08	2.93147e+08	2.01152e+08	2.42401e+08	1.3609e+08	2.84611e+08	2.53194e+08	3.57191e+08	3.37697e+08	3.11548e+08	0.851177	1.1096	0.761391	0.917524	0.515121	1.07729	0.958378	1.35202	1.27823	1.17925	0.710811	0.0226642
O43294	Transforming growth factor beta-1-induced transcript 1 protein OS=Homo sapiens OX=9606 GN=TGFB1I1 PE=1 SV=2	TGFB1I1	58	17	228	17	1.24882e+08	1.73265e+08	106745893	169329231	97296767	9.23663e+07	9.3868e+07	237189138	1.41388e+08	5.97418e+07	2.30778e+08	3.30023e+08	2.01178e+08	2.93911e+08	2.00824e+08	1.70599e+08	1.51976e+08	3.4238e+08	1.41388e+08	1.15176e+08	1.05947	1.51509	0.923584	1.34931	0.921959	0.783199	0.697702	1.57182	0.649095	0.528758	1.36374	0.201167
P0DOY3	Immunoglobulin lambda constant 3 OS=Homo sapiens OX=9606 GN=IGLC3 PE=1 SV=1	IGLC3	77	12	415	6	1.16735e+09	1.15397e+09	8.16323e+08	6.6003e+08	6.29788e+08	3.89105e+08	519451197	502936476	8.07737e+08	5.91214e+08	2.15723e+09	2.198e+09	1.53848e+09	1.14564e+09	1.2999e+09	7.1867e+08	8.4101e+08	7.25982e+08	8.07737e+08	1.1398e+09	1.71584	1.74827	1.22369	0.911231	1.03393	0.571623	0.668931	0.577439	0.642466	0.906582	1.96997	0.00739272
O00299	Chloride intracellular channel protein 1 OS=Homo sapiens OX=9606 GN=CLIC1 PE=1 SV=4	CLIC1	70	16	335	16	3.2322e+08	2.94409e+08	1.88417e+08	285906306	2.09023e+08	3.44259e+08	3.64311e+08	2.65167e+08	4.88106e+08	2.82554e+08	5.97299e+08	5.6077e+08	3.55098e+08	4.96259e+08	4.31432e+08	6.3584e+08	5.89832e+08	3.82765e+08	4.88106e+08	5.44734e+08	1.17529	1.10341	0.698718	0.976477	0.848918	1.25113	1.1606	0.753158	0.960435	1.07186	0.92412	0.535296
Q9NR45	Sialic acid synthase OS=Homo sapiens OX=9606 GN=NANS PE=1 SV=2	NANS	57	18	216	18	1.09805e+08	8.6765e+07	8.65331e+07	9.82261e+07	6.60703e+07	2.32033e+08	263248336	174455876	4.52762e+08	1.77279e+08	2.02915e+08	1.65264e+08	1.63084e+08	1.70495e+08	1.36372e+08	4.28561e+08	4.26208e+08	2.51825e+08	4.52762e+08	3.41774e+08	0.740766	0.603316	0.595358	0.622412	0.497841	1.56451	1.55592	0.919317	1.65286	1.24769	0.440858	0.000576898
P50454	Serpin H1 OS=Homo sapiens OX=9606 GN=SERPINH1 PE=1 SV=2	SERPINH1	46	17	241	17	1.83653e+08	1.49327e+08	2.58038e+08	5.19631e+08	1.29222e+08	131136934	1.20452e+08	8.58863e+07	165429667	9.45188e+07	3.39384e+08	2.84428e+08	4.8631e+08	9.01943e+08	2.66719e+08	2.42208e+08	1.95015e+08	1.23976e+08	165429667	1.82222e+08	1.06469	0.892285	1.52561	2.82951	0.83673	0.759835	0.611787	0.388927	0.518973	0.571653	2.50733	0.0511961
P12956	X-ray repair cross-complementing protein 6 OS=Homo sapiens OX=9606 GN=XRCC6 PE=1 SV=2	XRCC6	39	23	242	23	9.29418e+07	8.34397e+07	89622496	1.27455e+08	7.17123e+07	2.11094e+08	2.16713e+08	1.16522e+08	1.82166e+08	9.44651e+07	1.71753e+08	1.5893e+08	1.68906e+08	2.21228e+08	1.48017e+08	3.89887e+08	3.50865e+08	1.68198e+08	1.82166e+08	1.82118e+08	0.801809	0.741947	0.788519	1.03278	0.690999	1.82014	1.63797	0.785215	0.85042	0.850199	0.682384	0.13983
O94875	Sorbin and SH3 domain-containing protein 2 OS=Homo sapiens OX=9606 GN=SORBS2 PE=1 SV=3	SORBS2	28	27	189	26	6.55745e+07	8.17419e+07	1.20234e+08	6.30743e+07	7.77272e+07	100894092	8.16539e+07	282506363	1.96385e+08	5.82291e+07	1.21179e+08	1.55696e+08	2.26599e+08	1.0948e+08	1.60432e+08	1.8635e+08	1.322e+08	4.07794e+08	1.96385e+08	1.12259e+08	0.670101	0.860973	1.25305	0.605408	0.88716	1.03048	0.731046	2.25503	1.08597	0.620775	0.747242	0.381359
P54868	Hydroxymethylglutaryl-CoA synthase, mitochondrial OS=Homo sapiens OX=9606 GN=HMGCS2 PE=1 SV=1	HMGCS2	32	19	211	19	4.97576e+07	1.06775e+07	8.67179e+06	8.29035e+06	2.73522e+07	2.01422e+08	6.79787e+08	151857644	5.56382e+08	3.50991e+08	9.19503e+07	2.03378e+07	1.63432e+07	1.43899e+07	5.64559e+07	3.72023e+08	1.1006e+09	2.19205e+08	5.56382e+08	6.76673e+08	0.294301	0.0650944	0.0523091	0.0460571	0.180696	1.19072	3.52264	0.701599	1.78079	2.1658	0.0682001	0.00699402
P23381	Tryptophan--tRNA ligase, cytoplasmic OS=Homo sapiens OX=9606 GN=WARS1 PE=1 SV=2	WARS1	42	19	214	19	1.51292e+08	2.97848e+08	1.86467e+08	2.19144e+08	1.7811e+08	1.00466e+08	1.17374e+08	76980455	1.39711e+08	8.90956e+07	2.79582e+08	5.67321e+08	3.51424e+08	3.80376e+08	3.67625e+08	1.85558e+08	1.90033e+08	1.1112e+08	1.39711e+08	1.71767e+08	1.01869	2.06711	1.28046	1.38595	1.33949	0.676105	0.69241	0.404881	0.509056	0.625854	2.43843	0.0017948
Q8WU39	Marginal zone B- and B1-cell-specific protein OS=Homo sapiens OX=9606 GN=MZB1 PE=1 SV=1	MZB1	65	11	341	11	9.77348e+08	1.13043e+09	1.05809e+09	9.59569e+08	4.60355e+08	2.54957e+08	4.04739e+08	2.13805e+08	4.36279e+08	4.07446e+08	1.8061e+09	2.15316e+09	1.99412e+09	1.66556e+09	9.50189e+08	4.70901e+08	6.55287e+08	3.08626e+08	4.36279e+08	7.85511e+08	1.6089	1.91806	1.77638	1.4837	0.846438	0.419483	0.583736	0.274927	0.388642	0.699741	3.2256	0.000757337
Q1KMD3	Heterogeneous nuclear ribonucleoprotein U-like protein 2 OS=Homo sapiens OX=9606 GN=HNRNPUL2 PE=1 SV=1	HNRNPUL2	37	28	232	28	1.74621e+08	1.51664e+08	1.14919e+08	1.66901e+08	9.35863e+07	1.46913e+08	2.08942e+08	1.34926e+08	2.74796e+08	1.46259e+08	3.22693e+08	2.88879e+08	2.1658e+08	2.89696e+08	1.93165e+08	2.71346e+08	3.38284e+08	1.94764e+08	2.74796e+08	2.81972e+08	1.20761	1.08106	0.810502	1.08412	0.722877	1.01545	1.26595	0.728858	1.02836	1.05522	0.963158	0.77225
P18621	60S ribosomal protein L17 OS=Homo sapiens OX=9606 GN=RPL17 PE=1 SV=3	RPL17	61	18	311	18	315493647	2.82866e+08	2.70818e+08	2.85912e+08	1.46009e+08	2.8136e+08	2.86502e+08	2.09233e+08	572329535	2.58422e+08	5.83021e+08	5.38783e+08	5.10395e+08	4.96269e+08	3.01367e+08	5.19667e+08	4.63857e+08	3.02025e+08	572329535	4.9821e+08	1.2182	1.12577	1.06645	1.03693	0.629695	1.08582	0.96921	0.631069	1.19586	1.04099	1.0313	0.830526
P08865	40S ribosomal protein SA OS=Homo sapiens OX=9606 GN=RPSA PE=1 SV=4	RPSA	55	15	362	15	550790651	5.66531e+08	3.05627e+08	5.56814e+08	327547492	3.91507e+08	5.10939e+08	2.57123e+08	390677472	3.46766e+08	1.01784e+09	1.07909e+09	5.75997e+08	9.66484e+08	6.7607e+08	7.23107e+08	8.27228e+08	3.71154e+08	390677472	6.68527e+08	1.39503	1.47898	0.789451	1.32464	0.926609	0.991077	1.13378	0.508696	0.535455	0.91627	1.44781	0.0840012
P00441	Superoxide dismutase [Cu-Zn] OS=Homo sapiens OX=9606 GN=SOD1 PE=1 SV=2	SOD1	86	10	166	10	837516447	6.60722e+08	882015971	597742187	5.36359e+08	6.31563e+08	6.5806e+08	8.41509e+08	1217098455	7.87213e+08	1.5477e+09	1.2585e+09	1.66229e+09	1.03752e+09	1.10706e+09	1.16649e+09	1.06542e+09	1.21471e+09	1217098455	1.51766e+09	1.20967	0.983628	1.29922	0.810918	0.865269	0.911713	0.832722	0.949403	0.951271	1.18619	1.06984	0.564108
Q9Y4L1	Hypoxia up-regulated protein 1 OS=Homo sapiens OX=9606 GN=HYOU1 PE=1 SV=1	HYOU1	24	27	200	27	1.22829e+08	9.93385e+07	1.27024e+08	7.40096e+07	1.74372e+08	2.90989e+08	2.54425e+08	1.31667e+08	3.23486e+08	1.97953e+08	2.26984e+08	1.89213e+08	2.39396e+08	1.28461e+08	3.59909e+08	5.37452e+08	4.11923e+08	1.9006e+08	3.23486e+08	3.81632e+08	0.759521	0.633134	0.801052	0.42985	1.20431	1.79839	1.37835	0.635968	1.08243	1.277	0.620185	0.0744755
P50395	Rab GDP dissociation inhibitor beta OS=Homo sapiens OX=9606 GN=GDI2 PE=1 SV=2	GDI2	55	20	288	16	193896015	1.59124e+08	1.23823e+08	2.03694e+08	1.24191e+08	2.4278e+08	2.55693e+08	1.93677e+08	2.66011e+08	1.41557e+08	3.58313e+08	3.03088e+08	2.33362e+08	3.5356e+08	2.56336e+08	4.4841e+08	4.13976e+08	2.7957e+08	2.66011e+08	2.72906e+08	1.12481	0.951452	0.732568	1.10989	0.804687	1.40765	1.29955	0.877625	0.83506	0.856705	0.895164	0.471009
P31939	Bifunctional purine biosynthesis protein ATIC OS=Homo sapiens OX=9606 GN=ATIC PE=1 SV=3	ATIC	49	25	219	25	9.11197e+07	96488830	9.18579e+07	8.63202e+07	5.15867e+07	9.51392e+07	1.66045e+08	9.59257e+07	2.42298e+08	1.16627e+08	1.68386e+08	1.83785e+08	1.73119e+08	1.49829e+08	1.06477e+08	1.7572e+08	2.68833e+08	1.38468e+08	2.42298e+08	2.24844e+08	0.919258	1.00333	0.945098	0.817952	0.581281	0.959298	1.46762	0.755927	1.32276	1.22747	0.744262	0.0831085
O60506	Heterogeneous nuclear ribonucleoprotein Q OS=Homo sapiens OX=9606 GN=SYNCRIP PE=1 SV=2	SYNCRIP	35	21	357	14	7.49194e+07	8.7265e+07	1.21362e+08	1.01271e+08	5.14101e+07	8.02114e+07	8.48238e+07	8.33205e+07	1.09507e+08	7.75998e+07	1.38448e+08	1.66216e+08	2.28724e+08	1.7578e+08	1.06112e+08	1.48149e+08	1.37333e+08	1.20272e+08	1.09507e+08	1.49604e+08	0.93537	1.12297	1.54528	1.18759	0.716904	1.00091	0.927832	0.812569	0.739836	1.01074	1.22624	0.206333
P08758	Annexin A5 OS=Homo sapiens OX=9606 GN=ANXA5 PE=1 SV=2	ANXA5	49	20	520	19	3.50534e+08	3.64877e+08	2.90519e+08	4.72036e+08	2.54775e+08	5.04732e+08	4.72982e+08	3.61272e+08	3.76704e+08	2.75676e+08	6.47775e+08	6.94993e+08	5.47525e+08	8.19331e+08	5.25865e+08	9.32231e+08	7.65775e+08	5.21491e+08	3.76704e+08	5.31474e+08	1.01801	1.09221	0.86046	1.28762	0.826421	1.46504	1.20345	0.819547	0.592008	0.835235	1.03447	0.852423
O75367	Core histone macro-H2A.1 OS=Homo sapiens OX=9606 GN=MACROH2A1 PE=1 SV=4	MACROH2A1	47	15	237	13	1.53259e+08	1.28272e+08	1.19294e+08	1.26983e+08	8.82901e+07	2.96263e+08	2.9608e+08	1.94747e+08	3.45076e+08	2.37369e+08	2.83217e+08	2.44323e+08	2.24826e+08	2.20409e+08	1.82234e+08	5.47192e+08	4.79364e+08	2.81114e+08	3.45076e+08	4.57622e+08	0.867332	0.748224	0.688514	0.674989	0.558079	1.67574	1.46802	0.860894	1.05677	1.40144	0.547302	0.00548208
Q13418	Integrin-linked protein kinase OS=Homo sapiens OX=9606 GN=ILK PE=1 SV=2	ILK	53	26	318	26	2.01746e+08	3.87062e+08	1.52094e+08	3.57569e+08	1.53949e+08	2.14811e+08	223241158	3.40202e+08	438757339	1.24164e+08	3.7282e+08	7.37249e+08	2.86644e+08	6.20646e+08	3.17757e+08	3.96753e+08	3.61435e+08	4.91077e+08	438757339	2.39374e+08	0.874648	1.72961	0.672476	1.45606	0.745469	0.930796	0.84794	1.15208	1.02934	0.56158	1.21154	0.434368
P07148	Fatty acid-binding protein, liver OS=Homo sapiens OX=9606 GN=FABP1 PE=1 SV=1	FABP1	73	14	363	14	3.69995e+08	1.79167e+08	6.95863e+07	2.4766e+07	3.41806e+07	4.41102e+08	1.22429e+09	7.67287e+08	2562270300	2485050757	6.83738e+08	3.41265e+08	1.31145e+08	4.29873e+07	7.05499e+07	8.14707e+08	1.98217e+09	1.10757e+09	2562270300	4.79091e+09	0.545798	0.272417	0.104688	0.0343149	0.0563169	0.650345	1.58228	0.884123	2.04535	3.82437	0.112785	0.0236753
O95994	Anterior gradient protein 2 homolog OS=Homo sapiens OX=9606 GN=AGR2 PE=1 SV=1	AGR2	51	12	349	11	6.27272e+08	4.80299e+08	2.51472e+08	1.07036e+08	4.00124e+08	1.46461e+09	1.40685e+09	1.21702e+09	3989298973	1.26255e+09	1.15918e+09	9.1484e+08	4.73935e+08	1.85787e+08	8.2587e+08	2.70511e+09	2.27774e+09	1.75675e+09	3989298973	2.43405e+09	0.693181	0.54707	0.283411	0.111099	0.493866	1.61764	1.36207	1.05053	2.38558	1.45555	0.270426	0.00157825
P09525	Annexin A4 OS=Homo sapiens OX=9606 GN=ANXA4 PE=1 SV=4	ANXA4	59	23	272	22	229133267	1.96505e+08	164921084	209868038	1.90847e+08	310027338	3.68074e+08	2.39064e+08	3.6401e+08	2.552e+08	4.2343e+08	3.74289e+08	3.10817e+08	3.64276e+08	3.93915e+08	5.72615e+08	5.95925e+08	3.45085e+08	3.6401e+08	4.91999e+08	0.999514	0.883514	0.733689	0.85988	0.929843	1.35167	1.40669	0.81458	0.859252	1.16137	0.78777	0.104973
P26583	High mobility group protein B2 OS=Homo sapiens OX=9606 GN=HMGB2 PE=1 SV=2	HMGB2	45	16	171	10	1.21009e+08	90967923	1.46219e+08	1.27327e+08	8.03542e+07	1.99255e+08	2.19219e+08	1.18008e+08	280354913	189478451	2.2362e+08	1.73269e+08	2.7557e+08	2.21007e+08	1.65854e+08	3.6802e+08	3.54924e+08	1.70343e+08	280354913	3.65294e+08	0.860653	0.666868	1.0606	0.850597	0.638328	1.41641	1.36601	0.655605	1.07901	1.40592	0.688346	0.0554553
P31930	Cytochrome b-c1 complex subunit 1, mitochondrial OS=Homo sapiens OX=9606 GN=UQCRC1 PE=1 SV=3	UQCRC1	47	20	216	19	1.40951e+08	1.21908e+08	7.78586e+07	131039882	8.12705e+07	2.29893e+08	3.23189e+08	218817375	345498500	1.85957e+08	2.60472e+08	2.32202e+08	1.46736e+08	2.27451e+08	1.67745e+08	4.24608e+08	5.23254e+08	3.1586e+08	345498500	3.58504e+08	0.867567	0.773405	0.488739	0.757581	0.558717	1.41426	1.74283	1.05205	1.15077	1.19409	0.525788	0.00237484
Q96AE4	Far upstream element-binding protein 1 OS=Homo sapiens OX=9606 GN=FUBP1 PE=1 SV=3	FUBP1	42	25	307	18	1.44009e+08	160522379	1.14475e+08	146690545	7.93912e+07	121391461	1.42733e+08	8.22923e+07	1.6075e+08	9.54508e+07	2.66123e+08	3.05752e+08	2.15744e+08	2.54616e+08	1.63866e+08	2.24208e+08	2.3109e+08	1.18788e+08	1.6075e+08	1.84019e+08	1.25237	1.43886	1.01529	1.19822	0.771151	1.05512	1.08751	0.559013	0.756487	0.865989	1.31261	0.108448
P23946	Chymase OS=Homo sapiens OX=9606 GN=CMA1 PE=1 SV=1	CMA1	47	13	288	13	175718541	6.12244e+08	1.11648e+08	5.42809e+08	1.89753e+08	4.03872e+08	2.32091e+08	2.06613e+08	2.05412e+08	2.11057e+08	3.24722e+08	1.16616e+09	2.10416e+08	9.42174e+08	3.91656e+08	7.45945e+08	3.75763e+08	2.98244e+08	2.05412e+08	4.06895e+08	0.640807	2.3013	0.415236	1.85929	0.772896	1.47205	0.741532	0.588556	0.405361	0.802969	1.49347	0.366107
P31943	Heterogeneous nuclear ribonucleoprotein H OS=Homo sapiens OX=9606 GN=HNRNPH1 PE=1 SV=4	HNRNPH1	46	16	328	7	4.82561e+08	4.59614e+08	3.6829e+08	4.31293e+08	2.77821e+08	358475836	372533768	273700755	5.07194e+08	4.00899e+08	8.91756e+08	8.7544e+08	6.94095e+08	7.48613e+08	5.73433e+08	6.62099e+08	6.03145e+08	3.95084e+08	5.07194e+08	7.7289e+08	1.32628	1.30201	1.0323	1.11339	0.852847	0.984717	0.897037	0.587594	0.754332	1.14949	1.28667	0.0905628
P26373	60S ribosomal protein L13 OS=Homo sapiens OX=9606 GN=RPL13 PE=1 SV=4	RPL13	55	19	446	19	1.06986e+09	9.30757e+08	7.94228e+08	1140588680	7.05072e+08	724480241	7.68562e+08	5.65324e+08	1.06702e+09	9.14472e+08	1.97706e+09	1.77284e+09	1.49684e+09	1.97976e+09	1.45529e+09	1.3381e+09	1.24433e+09	8.16038e+08	1.06702e+09	1.763e+09	1.32597	1.18901	1.00389	1.32778	0.976033	0.897436	0.834544	0.547299	0.715624	1.18241	1.39389	0.034825
Q15063	Periostin OS=Homo sapiens OX=9606 GN=POSTN PE=1 SV=2	POSTN	27	20	138	20	3.24421e+07	1.32088e+07	2.0509e+07	4.17209e+07	14555751	1.48344e+08	1.72938e+08	7.28654e+07	178618326	9.56063e+07	5.99518e+07	2.51591e+07	3.86521e+07	7.24166e+07	3.00436e+07	2.73989e+08	2.79993e+08	1.0518e+08	178618326	1.84319e+08	0.480259	0.201544	0.309633	0.580111	0.240672	2.19485	2.24296	0.842573	1.43087	1.47653	0.221332	0.00157483
P0CG38	POTE ankyrin domain family member I OS=Homo sapiens OX=9606 GN=POTEI PE=3 SV=1	POTEI	11	14	1653	3	222608290	185259470	1.09614e+08	284437260	1.65788e+08	7.25836e+07	91795875	9.76126e+07	1.49614e+08	70240569	4.11372e+08	3.52869e+08	2.06583e+08	4.93709e+08	3.42192e+08	1.34061e+08	1.48621e+08	1.40903e+08	1.49614e+08	1.35416e+08	1.63545	1.40287	0.821295	1.96279	1.36042	0.532972	0.590858	0.560173	0.594805	0.538362	2.54966	0.00164547
P42765	3-ketoacyl-CoA thiolase, mitochondrial OS=Homo sapiens OX=9606 GN=ACAA2 PE=1 SV=2	ACAA2	50	20	227	20	1.82729e+08	111166045	6.428e+07	1.11659e+08	7.58209e+07	2.64103e+08	3.9585e+08	1.66277e+08	3.93091e+08	2.75823e+08	3.37677e+08	2.11741e+08	1.21145e+08	1.93811e+08	1.56497e+08	4.87794e+08	6.40895e+08	2.40019e+08	3.93091e+08	5.31756e+08	1.01881	0.638847	0.365508	0.584749	0.472169	1.47173	1.93365	0.724164	1.186	1.60437	0.445104	0.0107851
P00505	Aspartate aminotransferase, mitochondrial OS=Homo sapiens OX=9606 GN=GOT2 PE=1 SV=3	GOT2	46	17	212	17	6.01531e+07	4.40506e+07	4.2945e+07	5.48963e+07	3.00974e+07	219774694	2.24637e+08	1.68427e+08	2.55998e+08	1.66682e+08	1.11161e+08	8.39046e+07	8.0936e+07	9.52857e+07	6.21221e+07	4.0592e+08	3.63694e+08	2.43122e+08	2.55998e+08	3.21344e+08	0.549352	0.414653	0.399983	0.470898	0.307005	2.00604	1.79736	1.2015	1.26513	1.58807	0.272571	9.16768e-05
P06727	Apolipoprotein A-IV OS=Homo sapiens OX=9606 GN=APOA4 PE=1 SV=4	APOA4	56	24	170	24	3.98544e+07	4.93914e+07	6.74685e+07	3.92068e+07	4.87442e+07	8.43787e+07	1.09659e+08	1.47717e+08	2.06178e+08	153962623	7.36496e+07	9.40774e+07	1.27154e+08	6.80528e+07	1.0061e+08	1.55846e+08	1.77541e+08	2.13228e+08	2.06178e+08	2.96823e+08	0.486727	0.621728	0.840321	0.44974	0.664898	1.02994	1.17331	1.40916	1.36256	1.96161	0.441631	0.00209181
P30837	Aldehyde dehydrogenase X, mitochondrial OS=Homo sapiens OX=9606 GN=ALDH1B1 PE=1 SV=3	ALDH1B1	35	15	213	14	4.66881e+06	5.44862e+07	8.28459e+07	78790517	4.03087e+07	1.26996e+08	1.63951e+08	1.04767e+08	1.36696e+08	1.09676e+08	8.6278e+06	1.03782e+08	1.56135e+08	1.3676e+08	8.31986e+07	2.34559e+08	2.65442e+08	1.5123e+08	1.36696e+08	2.11443e+08	0.0579874	0.697516	1.04938	0.919163	0.559178	1.57647	1.78404	1.01642	0.918734	1.42111	0.48881	0.020409
P67809	Y-box-binding protein 1 OS=Homo sapiens OX=9606 GN=YBX1 PE=1 SV=3	YBX1	62	11	121	7	1.14814e+08	109447445	8.15713e+07	1.12924e+08	59169709	1.26748e+08	1.12815e+08	6.21267e+07	1.58649e+08	8.82448e+07	2.12173e+08	2.08468e+08	1.53733e+08	1.96006e+08	1.22128e+08	2.34101e+08	1.82651e+08	8.9679e+07	1.58649e+08	1.70126e+08	1.22806	1.20661	0.889804	1.13448	0.706879	1.35497	1.05718	0.519062	0.918258	0.984691	1.06861	0.703989
P62263	40S ribosomal protein S14 OS=Homo sapiens OX=9606 GN=RPS14 PE=1 SV=3	RPS14	43	10	319	10	628865875	7.0695e+08	4.94863e+08	612237535	4.49837e+08	3.95094e+08	436412314	3.37698e+08	5.85964e+08	475791773	1.16212e+09	1.34655e+09	9.3264e+08	1.06268e+09	9.28479e+08	7.29731e+08	7.06567e+08	4.87463e+08	5.85964e+08	9.17275e+08	1.31173	1.5199	1.0527	1.19949	1.04801	0.823673	0.797527	0.550217	0.661398	1.03536	1.5852	0.0055583
P42704	Leucine-rich PPR motif-containing protein, mitochondrial OS=Homo sapiens OX=9606 GN=LRPPRC PE=1 SV=3	LRPPRC	20	26	116	26	2.42076e+07	20748945	1.63927e+07	9.63885e+06	1.51141e+07	1.52365e+08	1.80489e+08	6.13347e+07	1.14017e+08	4.25311e+07	4.47348e+07	3.95211e+07	3.08943e+07	1.67305e+07	3.1196e+07	2.81416e+08	2.92218e+08	8.85359e+07	1.14017e+08	8.19954e+07	0.438036	0.386985	0.302512	0.163823	0.305466	2.75558	2.86135	0.866929	1.11643	0.802885	0.190026	0.0192632
P0CG39	POTE ankyrin domain family member J OS=Homo sapiens OX=9606 GN=POTEJ PE=3 SV=1	POTEJ	10	12	828	3	13196551	16625300	6.80868e+06	2e+08	2.90185e+07	5.03616e+07	54302406	2.03489e+08	12386187	4.85824e+06	2.43868e+07	3.16667e+07	1.28319e+07	3.47147e+08	5.98953e+07	9.30171e+07	8.79175e+07	2.93734e+08	12386187	9.36617e+06	0.250803	0.325673	0.131968	3.57019	0.615986	0.956623	0.904177	3.02087	0.127384	0.0963252	0.958719	0.961318
P23528	Cofilin-1 OS=Homo sapiens OX=9606 GN=CFL1 PE=1 SV=3	CFL1	68	15	515	9	8.84658e+08	9.16369e+08	9.91187e+08	9.18268e+08	5.9991e+08	8.50557e+08	1.22797e+09	1.22637e+09	2.73123e+09	1.25202e+09	1.63482e+09	1.74544e+09	1.86803e+09	1.59387e+09	1.23824e+09	1.57096e+09	1.98813e+09	1.77026e+09	2.73123e+09	2.41375e+09	0.881077	0.940696	1.00677	0.859012	0.667342	0.846665	1.0715	0.954072	1.47199	1.30088	0.771447	0.0778522
P01966	SWISS-PROT:P01966 (Bos taurus) Hemoglobin subunit alpha	HBA	42	8	2168	3	1.69305e+08	3.81985e+07	1.17482e+08	9.08957e+07	349764623	1.95029e+08	1.90045e+08	29232591	1.13095e+08	3.61953e+07	3.1287e+08	7.27579e+07	2.21411e+08	1.57771e+08	7.21927e+08	3.60215e+08	3.07689e+08	4.21969e+07	1.13095e+08	6.97806e+07	1.31474	0.305742	0.930412	0.662984	3.03367	1.51369	1.29297	0.177319	0.475244	0.293231	1.66492	0.389413
Q13151	Heterogeneous nuclear ribonucleoprotein A0 OS=Homo sapiens OX=9606 GN=HNRNPA0 PE=1 SV=1	HNRNPA0	45	13	176	11	1.28874e+08	1.20923e+08	90697261	9.98522e+07	6.27204e+07	105555485	1.20132e+08	8.15584e+07	142185331	104140995	2.38155e+08	2.30325e+08	1.70932e+08	1.73317e+08	1.29457e+08	1.94959e+08	1.94497e+08	1.17729e+08	142185331	2.00773e+08	1.32875	1.28506	0.953685	0.966994	0.722284	1.08774	1.08516	0.656846	0.793299	1.12018	1.10827	0.505026
P30740	Leukocyte elastase inhibitor OS=Homo sapiens OX=9606 GN=SERPINB1 PE=1 SV=1	SERPINB1	52	19	260	18	1.79338e+08	128417651	1.03193e+08	1.00847e+08	8.65924e+07	1.54771e+08	1.85909e+08	1.27262e+08	2.24739e+08	1.48531e+08	3.31411e+08	2.44601e+08	1.94481e+08	1.75043e+08	1.7873e+08	2.85859e+08	3.00994e+08	1.83702e+08	2.24739e+08	2.86351e+08	1.37749	1.01667	0.808346	0.727556	0.742878	1.18815	1.25106	0.763542	0.934113	1.1902	0.877205	0.41915
O43390	Heterogeneous nuclear ribonucleoprotein R OS=Homo sapiens OX=9606 GN=HNRNPR PE=1 SV=1	HNRNPR	36	25	375	18	2.3956e+08	2.21804e+08	2.24775e+08	2.82864e+08	2.04545e+08	2.54892e+08	2.66536e+08	1.60615e+08	2.97506e+08	2.05263e+08	4.42698e+08	4.22477e+08	4.23621e+08	4.90979e+08	4.22188e+08	4.70781e+08	4.31532e+08	2.31846e+08	2.97506e+08	3.95725e+08	1.09868	1.0485	1.05134	1.21851	1.04778	1.16838	1.07097	0.575393	0.738347	0.982106	1.20498	0.142143
Q9BR76	Coronin-1B OS=Homo sapiens OX=9606 GN=CORO1B PE=1 SV=1	CORO1B	39	22	289	21	2.61784e+08	2.28187e+08	1.87259e+08	2.32106e+08	157889843	1.88978e+08	2.36883e+08	2.30627e+08	427937417	2.50285e+08	4.83767e+08	4.34634e+08	3.52917e+08	4.02876e+08	3.2589e+08	3.49039e+08	3.83521e+08	3.32908e+08	427937417	4.82523e+08	1.21671	1.09314	0.887615	1.01327	0.819641	0.877863	0.964588	0.837291	1.0763	1.21359	1.01222	0.905027
Q9UHB6	LIM domain and actin-binding protein 1 OS=Homo sapiens OX=9606 GN=LIMA1 PE=1 SV=1	LIMA1	39	25	109	25	3.42237e+07	1.11172e+07	1.36563e+07	8.50105e+06	1.02581e+07	1.23339e+08	1.42317e+08	72293589	1.97921e+08	8.9662e+07	6.32442e+07	2.11754e+07	2.57372e+07	1.47556e+07	2.1173e+07	2.27805e+08	2.30417e+08	1.04355e+08	1.97921e+08	1.72859e+08	0.585897	0.196169	0.238431	0.136697	0.196148	2.11039	2.13459	0.966748	1.83355	1.60137	0.156516	0.000215203
P02766	Transthyretin OS=Homo sapiens OX=9606 GN=TTR PE=1 SV=1	TTR	65	9	265	9	3.75559e+08	1.48081e+08	5.14275e+08	9.75695e+07	1.47474e+08	9.46687e+07	1.8376e+08	355030910	4.45599e+08	2.31481e+08	6.94019e+08	2.82054e+08	9.69224e+08	1.69355e+08	3.04392e+08	1.74851e+08	2.97514e+08	5.12483e+08	4.45599e+08	4.4627e+08	1.61559	0.656587	2.25623	0.394238	0.708586	0.407032	0.692576	1.193	1.0373	1.03886	1.28898	0.522673
P20700	Lamin-B1 OS=Homo sapiens OX=9606 GN=LMNB1 PE=1 SV=2	LMNB1	42	30	223	22	6.93014e+07	5.99803e+07	5.98241e+07	5.10325e+07	4.74901e+07	1.65252e+08	1.86986e+08	6.42668e+07	1.64182e+08	8.74078e+07	1.28067e+08	1.14246e+08	1.12747e+08	8.85791e+07	9.80213e+07	3.05218e+08	3.02737e+08	9.27683e+07	1.64182e+08	1.68513e+08	0.813081	0.725337	0.715819	0.562379	0.622327	1.93779	1.92204	0.588976	1.04237	1.06987	0.524145	0.0493452
P62328	Thymosin beta-4 OS=Homo sapiens OX=9606 GN=TMSB4X PE=1 SV=2	TMSB4X	95	10	362	9	6.88785e+08	6.1696e+08	6.57181e+08	5.90171e+08	3.3944e+08	5.38942e+08	7.62028e+08	6.50524e+08	1.96952e+09	684434601	1.27285e+09	1.17514e+09	1.23855e+09	1.02438e+09	7.00616e+08	9.95417e+08	1.23375e+09	9.39023e+08	1.96952e+09	1.31952e+09	1.07244	0.990113	1.04354	0.863091	0.590302	0.838687	1.03949	0.791171	1.65941	1.11176	0.83806	0.351575
P60842	Eukaryotic initiation factor 4A-I OS=Homo sapiens OX=9606 GN=EIF4A1 PE=1 SV=1	EIF4A1	45	18	330	8	2.55581e+08	2.85494e+08	1.17454e+08	2.88546e+08	1.63171e+08	330623154	2.68764e+08	1.28349e+08	2.23167e+08	1.22379e+08	4.72304e+08	5.43788e+08	2.21359e+08	5.00841e+08	3.36791e+08	6.10655e+08	4.35138e+08	1.8527e+08	2.23167e+08	2.35934e+08	1.25438	1.44423	0.587899	1.33017	0.894473	1.62182	1.15567	0.492053	0.592702	0.626608	1.22774	0.465193
P00326	Alcohol dehydrogenase 1C OS=Homo sapiens OX=9606 GN=ADH1C PE=1 SV=2	ADH1C	51	25	358	12	2.01336e+08	1.72226e+08	109311177	3.80764e+08	1.31404e+08	5.0164e+08	7.5258e+08	3.52851e+08	5.32901e+08	2.92279e+08	3.72062e+08	3.28044e+08	2.06013e+08	6.60906e+08	2.71223e+08	9.26521e+08	1.21845e+09	5.09336e+08	5.32901e+08	5.63482e+08	0.665711	0.586952	0.368608	1.18253	0.485285	1.65778	2.18012	0.911328	0.953493	1.00821	0.490109	0.044051
P11586	C-1-tetrahydrofolate synthase, cytoplasmic OS=Homo sapiens OX=9606 GN=MTHFD1 PE=1 SV=3	MTHFD1	29	23	210	23	99937377	86081904	8.7251e+07	1.00067e+08	5.11665e+07	1.50891e+08	203767731	8.03721e+07	1.71092e+08	1.1263e+08	1.84681e+08	1.63963e+08	1.64437e+08	1.7369e+08	1.05609e+08	2.78693e+08	3.29907e+08	1.16016e+08	1.71092e+08	2.17138e+08	0.969338	0.860595	0.863084	0.911648	0.554315	1.46278	1.73159	0.608937	0.898017	1.13969	0.71203	0.150413
P07585	Decorin OS=Homo sapiens OX=9606 GN=DCN PE=1 SV=1	DCN	42	24	314	23	2.63349e+08	4.04887e+08	5.5731e+08	5.62917e+08	3.8357e+08	8.97419e+08	1.08167e+09	1149966674	1.3327e+09	804715307	4.8666e+08	7.71201e+08	1.05033e+09	9.77077e+08	7.91702e+08	1.65752e+09	1.75126e+09	1.65996e+09	1.3327e+09	1.5514e+09	0.404545	0.641075	0.873107	0.812213	0.658116	1.37784	1.45576	1.37987	1.10783	1.28963	0.512643	0.000213193
Q16777	Histone H2A type 2-C OS=Homo sapiens OX=9606 GN=H2AC20 PE=1 SV=4	H2AC20	47	11	1182	3	6.9006e+09	6.58727e+09	5.60765e+09	5.39533e+09	4.27156e+09	6.42897e+09	7.15274e+09	5.23958e+09	9.71332e+09	6.75465e+09	1.27521e+10	1.2547e+10	1.05684e+10	9.36488e+09	8.81665e+09	1.18742e+10	1.15805e+10	7.56327e+09	9.71332e+09	1.30222e+10	1.18291	1.16388	0.980349	0.868707	0.817851	1.10148	1.07424	0.701586	0.901029	1.20797	1.0055	0.963464
O95571	Persulfide dioxygenase ETHE1, mitochondrial OS=Homo sapiens OX=9606 GN=ETHE1 PE=1 SV=2	ETHE1	66	12	264	12	2.57598e+08	1.16071e+08	5.55869e+07	7.21367e+07	64050447	2.39863e+08	3.52494e+08	3.0858e+08	7.35642e+08	405599426	4.76032e+08	2.21084e+08	1.04762e+08	1.2521e+08	1.32202e+08	4.43023e+08	5.707e+08	4.45431e+08	7.35642e+08	7.81952e+08	1.17945	0.547775	0.259565	0.310231	0.327555	1.09767	1.41401	1.10363	1.82268	1.93742	0.355855	0.00471456
P00734	Prothrombin OS=Homo sapiens OX=9606 GN=F2 PE=1 SV=2	F2	45	18	193	18	1.01003e+08	5.45465e+07	8.4751e+07	4.23608e+07	6.29766e+07	91751884	57059837	47474215	7.36639e+07	2.5331e+07	1.86649e+08	1.03896e+08	1.59725e+08	7.35273e+07	1.29986e+08	1.69464e+08	9.23819e+07	6.85284e+07	7.36639e+07	4.88354e+07	1.6866	0.93883	1.44331	0.664409	1.17458	1.53131	0.834782	0.619238	0.665643	0.441288	1.44363	0.201837
P04908	Histone H2A type 1-B/E OS=Homo sapiens OX=9606 GN=H2AC4 PE=1 SV=2	H2AC4	48	11	986	1	4.10307e+08	5.5477e+08	4.6925e+08	3.5436e+08	2.71832e+08	5.83669e+08	6.22925e+08	4.71494e+08	8.71877e+08	6.34364e+08	7.58232e+08	1.05669e+09	8.84369e+08	6.15076e+08	5.61072e+08	1.07803e+09	1.00854e+09	6.80596e+08	8.71877e+08	1.22298e+09	0.867795	1.20938	1.01216	0.703953	0.642145	1.2338	1.15427	0.778941	0.997861	1.3997	0.797083	0.164994
P17931	Galectin-3 OS=Homo sapiens OX=9606 GN=LGALS3 PE=1 SV=5	LGALS3	38	14	582	14	1.42604e+09	7.74163e+08	4.24365e+08	4.15924e+08	6.99519e+08	1.38152e+09	1.9652e+09	1.38863e+09	3.92738e+09	1.90937e+09	2.63527e+09	1.47457e+09	7.99776e+08	7.21936e+08	1.44383e+09	2.55165e+09	3.18172e+09	2.00447e+09	3.92738e+09	3.68107e+09	1.17532	0.657655	0.356697	0.321981	0.643945	1.13803	1.41904	0.893987	1.7516	1.64175	0.461049	0.0100846
Q14103	Heterogeneous nuclear ribonucleoprotein D0 OS=Homo sapiens OX=9606 GN=HNRNPD PE=1 SV=1	HNRNPD	39	20	453	17	4.69605e+08	4.71134e+08	4.07594e+08	4.87846e+08	2.7718e+08	415894328	4.44479e+08	2.92192e+08	5.54093e+08	312646051	8.67813e+08	8.97383e+08	7.6817e+08	8.46773e+08	5.72109e+08	7.6815e+08	7.19628e+08	4.21776e+08	5.54093e+08	6.02748e+08	1.23644	1.27857	1.09447	1.20646	0.815128	1.09444	1.02531	0.600936	0.78946	0.858781	1.28889	0.070511
O60664	Perilipin-3 OS=Homo sapiens OX=9606 GN=PLIN3 PE=1 SV=3	PLIN3	45	17	197	17	7.44767e+07	8.08318e+07	9.09229e+07	8.75869e+07	6.38141e+07	7.91357e+07	30482419	9.00746e+07	1.9806e+08	7.80603e+07	1.3763e+08	1.53963e+08	1.71357e+08	1.52028e+08	1.31715e+08	1.46162e+08	4.93521e+07	1.30022e+08	1.9806e+08	1.50492e+08	0.968695	1.08365	1.20608	1.07003	0.927059	1.02875	0.347359	0.915142	1.39402	1.05922	1.10771	0.579742
P13796	Plastin-2 OS=Homo sapiens OX=9606 GN=LCP1 PE=1 SV=6	LCP1	41	23	320	18	2.81138e+08	2.52861e+08	2.56247e+08	268676123	1.59898e+08	3.12984e+08	2.32598e+08	1.10468e+08	1.41756e+08	1.05363e+08	5.19534e+08	4.81633e+08	4.82934e+08	4.66352e+08	3.30035e+08	5.78075e+08	3.76584e+08	1.59459e+08	1.41756e+08	2.03128e+08	1.38932	1.28796	1.29144	1.2471	0.882566	1.54587	1.00705	0.426419	0.379078	0.543198	1.56305	0.102101
Q9UNZ2	NSFL1 cofactor p47 OS=Homo sapiens OX=9606 GN=NSFL1C PE=1 SV=2	NSFL1C	59	18	169	18	1.20424e+08	1.22288e+08	1.12565e+08	1.13712e+08	9.61088e+07	1.05324e+08	1.15855e+08	1.01926e+08	174683915	1.1323e+08	2.22538e+08	2.32925e+08	2.12144e+08	1.97374e+08	1.98372e+08	1.94531e+08	1.87573e+08	1.47129e+08	174683915	2.18296e+08	1.12078	1.17309	1.06843	0.994043	0.99907	0.979726	0.944682	0.740994	0.879769	1.09941	1.15305	0.0713625
P28331	NADH-ubiquinone oxidoreductase 75 kDa subunit, mitochondrial OS=Homo sapiens OX=9606 GN=NDUFS1 PE=1 SV=3	NDUFS1	39	25	175	25	4.07897e+07	35964497	3.45078e+07	3.98474e+07	3.45535e+07	1.19452e+08	1.75838e+08	1.6195e+08	256042439	109751320	7.53779e+07	6.85027e+07	6.50348e+07	6.91646e+07	7.13198e+07	2.20627e+08	2.84688e+08	2.33773e+08	256042439	2.11589e+08	0.484397	0.440215	0.41793	0.444469	0.458318	1.4178	1.82947	1.50228	1.64539	1.35972	0.289545	1.22181e-06
P39019	40S ribosomal protein S19 OS=Homo sapiens OX=9606 GN=RPS19 PE=1 SV=2	RPS19	73	18	472	18	4.93287e+08	5.57714e+08	4.75363e+08	5.39488e+08	3.42869e+08	4.63944e+08	5.08213e+08	3.56248e+08	8.23321e+08	5.20591e+08	9.11576e+08	1.06229e+09	8.95889e+08	9.3641e+08	7.07695e+08	8.56896e+08	8.22815e+08	5.14239e+08	8.23321e+08	1.00364e+09	1.06807	1.24466	1.04969	1.09717	0.829189	1.004	0.964072	0.602522	0.964666	1.17595	1.1226	0.343888
Q9Y3Z3	Deoxynucleoside triphosphate triphosphohydrolase SAMHD1 OS=Homo sapiens OX=9606 GN=SAMHD1 PE=1 SV=2	SAMHD1	38	21	255	21	1.13183e+08	1.60529e+08	129171327	1.58915e+08	8.28764e+07	141175621	1.54827e+08	108954372	1.51343e+08	8.89924e+07	2.09158e+08	3.05765e+08	2.43442e+08	2.75834e+08	1.7106e+08	2.60749e+08	2.50671e+08	1.57274e+08	1.51343e+08	1.71568e+08	0.952077	1.39183	1.10813	1.25558	0.778654	1.18691	1.14104	0.715903	0.688906	0.780966	1.21546	0.239046
O00159	Unconventional myosin-Ic OS=Homo sapiens OX=9606 GN=MYO1C PE=1 SV=4	MYO1C	26	25	201	25	4.85521e+07	5.02955e+07	4.13462e+07	8.43882e+07	17487993	8.47208e+07	9.41059e+07	9.71893e+07	7.70816e+07	5.0452e+07	8.97226e+07	9.57993e+07	7.79228e+07	1.46476e+08	3.60958e+07	1.56478e+08	1.52361e+08	1.40292e+08	7.70816e+07	9.72661e+07	0.838925	0.895744	0.728595	1.36958	0.337504	1.4631	1.42461	1.31176	0.720729	0.909459	0.715369	0.173907
P17844	Probable ATP-dependent RNA helicase DDX5 OS=Homo sapiens OX=9606 GN=DDX5 PE=1 SV=1	DDX5	42	27	301	18	9.57009e+07	1.30987e+08	9.72616e+07	1.04538e+08	6.12958e+07	1.32185e+08	88914401	5.29546e+07	85318736	5.58583e+07	1.76852e+08	2.49495e+08	1.83303e+08	1.8145e+08	1.26517e+08	2.44143e+08	1.43956e+08	7.64393e+07	85318736	1.07689e+08	1.12275	1.58393	1.16371	1.15195	0.803198	1.54996	0.913909	0.485279	0.54165	0.683667	1.39552	0.18882
P07339	Cathepsin D OS=Homo sapiens OX=9606 GN=CTSD PE=1 SV=1	CTSD	40	16	321	16	255123790	205594939	1.28611e+08	2.39562e+08	143257583	2.73389e+08	3.76253e+08	2.29531e+08	473542070	2.69822e+08	4.7146e+08	3.91603e+08	2.42386e+08	4.15817e+08	2.95689e+08	5.04945e+08	6.09167e+08	3.31326e+08	473542070	5.20188e+08	1.10772	0.920093	0.5695	0.976985	0.694738	1.1864	1.43127	0.778469	1.11261	1.22221	0.744907	0.0769396
Q96I99	Succinate--CoA ligase [GDP-forming] subunit beta, mitochondrial OS=Homo sapiens OX=9606 GN=SUCLG2 PE=1 SV=2	SUCLG2	51	21	243	20	5.29781e+07	4.44872e+07	3.87836e+07	5.08516e+07	2.91734e+07	2.36086e+08	384569663	214768167	4.8696e+08	2.09865e+08	9.79016e+07	8.47362e+07	7.30933e+07	8.8265e+07	6.0215e+07	4.36047e+08	6.22632e+08	3.10015e+08	4.8696e+08	4.04597e+08	0.367435	0.318024	0.274327	0.331268	0.225993	1.63653	2.3368	1.16352	1.82761	1.5185	0.178835	9.66971e-05
P62280	40S ribosomal protein S11 OS=Homo sapiens OX=9606 GN=RPS11 PE=1 SV=3	RPS11	73	21	338	21	6.87462e+08	766157679	4.27477e+08	6.38266e+08	448670428	4.65329e+08	6.05973e+08	3.54883e+08	664183825	5.72558e+08	1.2704e+09	1.45932e+09	8.05642e+08	1.10786e+09	9.26072e+08	8.59455e+08	9.81091e+08	5.12269e+08	664183825	1.10383e+09	1.31103	1.50599	0.831404	1.14329	0.955685	0.886938	1.01246	0.52865	0.685423	1.13913	1.3515	0.10461
P37802	Transgelin-2 OS=Homo sapiens OX=9606 GN=TAGLN2 PE=1 SV=3	TAGLN2	66	16	591	15	8.28803e+08	9.43627e+08	5.32049e+08	7.2765e+08	5.52351e+08	5.6525e+08	9.71693e+08	5.57057e+08	1.43551e+09	6.61728e+08	1.5316e+09	1.79736e+09	1.00272e+09	1.26301e+09	1.14007e+09	1.04401e+09	1.5732e+09	8.04105e+08	1.43551e+09	1.27574e+09	1.1903	1.39684	0.779279	0.981564	0.886021	0.811363	1.22264	0.62492	1.11562	0.991457	1.0982	0.559688
Q14847	LIM and SH3 domain protein 1 OS=Homo sapiens OX=9606 GN=LASP1 PE=1 SV=2	LASP1	67	17	275	17	3.3156e+08	2.94266e+08	196186603	2.91856e+08	1.89477e+08	2.67409e+08	2.86867e+08	2.02892e+08	3.89129e+08	170020384	6.1271e+08	5.60496e+08	3.69742e+08	5.06585e+08	3.91087e+08	4.93899e+08	4.64448e+08	2.92872e+08	3.89129e+08	3.27781e+08	1.38976	1.27133	0.838654	1.14905	0.887069	1.12027	1.05347	0.664297	0.882629	0.743478	1.24007	0.159168
O15143	Actin-related protein 2/3 complex subunit 1B OS=Homo sapiens OX=9606 GN=ARPC1B PE=1 SV=3	ARPC1B	45	16	242	16	1.87272e+08	1.66338e+08	8.83198e+07	1.7177e+08	1.10971e+08	1.73345e+08	1.54752e+08	7.69425e+07	8.27123e+07	6.48117e+07	3.46073e+08	3.16829e+08	1.66451e+08	2.98148e+08	2.29048e+08	3.20165e+08	2.50549e+08	1.11066e+08	8.27123e+07	1.2495e+08	1.54085	1.41064	0.741103	1.32747	1.01981	1.4255	1.11554	0.494506	0.368266	0.556324	1.52517	0.134606
Q07955	Serine/arginine-rich splicing factor 1 OS=Homo sapiens OX=9606 GN=SRSF1 PE=1 SV=2	SRSF1	61	21	528	20	6.30888e+08	627625695	4.30159e+08	5.5723e+08	4.25532e+08	3.43388e+08	4.25067e+08	360999433	395575756	4.51558e+08	1.16586e+09	1.19546e+09	8.10695e+08	9.67205e+08	8.78313e+08	6.34231e+08	6.88198e+08	5.21098e+08	395575756	8.70556e+08	1.43452	1.47094	0.99751	1.19009	1.08071	0.780382	0.846785	0.641179	0.486731	1.07116	1.61353	0.0087381
Q53GG5	PDZ and LIM domain protein 3 OS=Homo sapiens OX=9606 GN=PDLIM3 PE=1 SV=1	PDLIM3	42	13	195	13	1.41656e+08	1.89424e+08	1.12922e+08	1.50956e+08	9.98591e+07	72236891	1.21379e+08	260056082	2.74621e+08	1.26351e+08	2.61775e+08	3.60802e+08	2.12818e+08	2.62021e+08	2.06113e+08	1.3342e+08	1.96517e+08	3.75388e+08	2.74621e+08	2.4359e+08	1.03588	1.42775	0.842155	1.03686	0.815621	0.527966	0.777649	1.48547	1.08672	0.963926	1.06538	0.752317
P43243	Matrin-3 OS=Homo sapiens OX=9606 GN=MATR3 PE=1 SV=2	MATR3	26	20	197	20	1.36751e+08	136812759	1.20839e+08	156943924	89460336	172871493	1.73304e+08	107837582	1.82092e+08	1.01902e+08	2.52711e+08	2.60591e+08	2.27738e+08	2.72414e+08	1.84649e+08	3.19291e+08	2.80585e+08	1.55662e+08	1.82092e+08	1.96456e+08	1.08358	1.11737	0.976497	1.16806	0.791742	1.36906	1.2031	0.667451	0.780778	0.842369	1.05645	0.722788
P51858	Hepatoma-derived growth factor OS=Homo sapiens OX=9606 GN=HDGF PE=1 SV=1	HDGF	62	11	164	10	8.04928e+07	71901014	8.1006e+07	7.93614e+07	4.80063e+07	68556549	1.07688e+08	72263664	188180516	8.31186e+07	1.48748e+08	1.36952e+08	1.52667e+08	1.37751e+08	9.90867e+07	1.26623e+08	1.7435e+08	1.04312e+08	188180516	1.60244e+08	1.04099	0.958435	1.06842	0.964024	0.693441	0.886147	1.22016	0.730007	1.31695	1.12144	0.895843	0.412214
Q06210	Glutamine--fructose-6-phosphate aminotransferase [isomerizing] 1 OS=Homo sapiens OX=9606 GN=GFPT1 PE=1 SV=3	GFPT1	39	22	117	22	2.18002e+08	2.53414e+08	2.78428e+08	2.8025e+08	2.15576e+08	2.2239e+08	2.54138e+08	3.74342e+08	4.31744e+08	2.48154e+08	4.0286e+08	4.82686e+08	5.24737e+08	4.8644e+08	4.44958e+08	4.10751e+08	4.11458e+08	5.40359e+08	4.31744e+08	4.78414e+08	0.873048	1.04604	1.13717	1.05418	0.964279	0.890148	0.891682	1.17102	0.935644	1.03678	1.03034	0.680021
P25786	Proteasome subunit alpha type-1 OS=Homo sapiens OX=9606 GN=PSMA1 PE=1 SV=1	PSMA1	63	17	196	17	1.91355e+08	2.14644e+08	1.63252e+08	1.72713e+08	1.25986e+08	1.54029e+08	2.43741e+08	1.74976e+08	2.82828e+08	1.81548e+08	3.53618e+08	4.08838e+08	3.07671e+08	2.99784e+08	2.6004e+08	2.84488e+08	3.94625e+08	2.52576e+08	2.82828e+08	3.50005e+08	1.10697	1.27983	0.963137	0.938447	0.814032	0.890564	1.23534	0.790665	0.885365	1.09566	1.04182	0.728061
P23284	Peptidyl-prolyl cis-trans isomerase B OS=Homo sapiens OX=9606 GN=PPIB PE=1 SV=2	PPIB	61	16	341	16	3.07056e+08	3.40307e+08	4.9875e+08	4.40926e+08	2.34374e+08	376832165	4.19255e+08	2.54137e+08	6.83093e+08	4.06898e+08	5.67428e+08	6.48193e+08	9.39966e+08	7.65333e+08	4.83756e+08	6.96003e+08	6.78788e+08	3.66844e+08	6.83093e+08	7.84455e+08	0.857938	0.980052	1.42121	1.15717	0.731428	1.05234	1.02631	0.554659	1.03282	1.18608	1.06092	0.724301
Q99497	Parkinson disease protein 7 OS=Homo sapiens OX=9606 GN=PARK7 PE=1 SV=2	PARK7	62	15	310	15	5.21567e+08	4.84437e+08	5.84158e+08	5.01469e+08	3.44474e+08	4.46209e+08	519782624	7.04263e+08	1.25697e+09	5.59063e+08	9.63837e+08	9.22722e+08	1.10093e+09	8.70419e+08	7.11006e+08	8.2414e+08	8.41546e+08	1.01659e+09	1.25697e+09	1.07781e+09	1.00546	0.962574	1.14848	0.908012	0.741715	0.859735	0.877893	1.0605	1.31126	1.12436	0.910674	0.4061
P84243	Histone H3.3 OS=Homo sapiens OX=9606 GN=H3-3A PE=1 SV=2	H3-3A	51	16	677	8	6.80509e+09	6395382636	5.23876e+09	5.79646e+09	4.71287e+09	6.19108e+09	6.95657e+09	5.17143e+09	7.81012e+09	6.57436e+09	1.25756e+10	1.21815e+10	9.87319e+09	1.00611e+10	9.72754e+09	1.14348e+10	1.12629e+10	7.46489e+09	7.81012e+09	1.26747e+10	1.19692	1.15941	0.93971	0.957599	0.925848	1.08834	1.07198	0.710493	0.743351	1.20635	1.07447	0.552006
P60981	Destrin OS=Homo sapiens OX=9606 GN=DSTN PE=1 SV=3	DSTN	61	17	354	14	4.82284e+08	6.55087e+08	7.40421e+08	6.93168e+08	4.43755e+08	469212569	8.06505e+08	1.56781e+09	2165294182	7.89387e+08	8.91243e+08	1.24776e+09	1.39543e+09	1.20316e+09	9.15927e+08	8.66628e+08	1.30576e+09	2.26311e+09	2165294182	1.52185e+09	0.646946	0.905741	1.01293	0.873363	0.664863	0.629077	0.94784	1.64277	1.57177	1.1047	0.69602	0.116918
P62829	60S ribosomal protein L23 OS=Homo sapiens OX=9606 GN=RPL23 PE=1 SV=1	RPL23	55	12	290	12	3.76693e+08	4.04158e+08	2.59863e+08	3.76298e+08	1.97605e+08	233607033	2.52114e+08	1.66575e+08	4.81353e+08	3.06466e+08	6.96115e+08	7.69812e+08	4.89748e+08	6.53154e+08	4.07864e+08	4.31468e+08	4.08182e+08	2.40449e+08	4.81353e+08	5.90833e+08	1.34672	1.48929	0.947476	1.2636	0.789061	0.834726	0.789676	0.465177	0.931234	1.14304	1.40162	0.0850112
Q01082	Spectrin beta chain, non-erythrocytic 1 OS=Homo sapiens OX=9606 GN=SPTBN1 PE=1 SV=2	SPTBN1	12	24	101	23	2.18475e+07	1.82386e+07	1.92224e+07	1.76157e+07	2.23488e+07	9.01518e+07	9.46062e+07	4.87636e+07	4.01656e+07	3.19111e+07	4.03733e+07	3.47396e+07	3.62273e+07	3.05762e+07	4.61288e+07	1.66509e+08	1.53171e+08	7.03896e+07	4.01656e+07	6.15212e+07	0.593899	0.511026	0.53291	0.449782	0.678563	2.44938	2.25317	1.03544	0.590843	0.904988	0.382395	0.0463755
P49189	4-trimethylaminobutyraldehyde dehydrogenase OS=Homo sapiens OX=9606 GN=ALDH9A1 PE=1 SV=3	ALDH9A1	39	20	330	20	155538301	1.24093e+08	1.00354e+08	1.40164e+08	9.86662e+07	1.81153e+08	228304471	1.7633e+08	284268027	1.57916e+08	2.87429e+08	2.36364e+08	1.89131e+08	2.43288e+08	2.03651e+08	3.34586e+08	3.69633e+08	2.5453e+08	284268027	3.04446e+08	1.06167	0.873054	0.69859	0.898628	0.752221	1.23585	1.36531	0.940153	1.05	1.12453	0.749526	0.0183621
Q96C19	EF-hand domain-containing protein D2 OS=Homo sapiens OX=9606 GN=EFHD2 PE=1 SV=1	EFHD2	58	17	199	16	8.78319e+07	85174438	9.85843e+07	7.83532e+07	6.30955e+07	1.20035e+08	1.34206e+08	1.0323e+08	148720488	1.06819e+08	1.6231e+08	1.62234e+08	1.85796e+08	1.36001e+08	1.30231e+08	2.21702e+08	2.17283e+08	1.49011e+08	148720488	2.05935e+08	0.944089	0.943648	1.0807	0.791057	0.757501	1.28955	1.26385	0.866735	0.865044	1.19784	0.823816	0.122576
P13010	X-ray repair cross-complementing protein 5 OS=Homo sapiens OX=9606 GN=XRCC5 PE=1 SV=3	XRCC5	34	22	208	22	7.90679e+07	8.33256e+07	8.1763e+07	1.0058e+08	5.40023e+07	167360392	174787650	1.11385e+08	1.21529e+08	7.57283e+07	1.46115e+08	1.58713e+08	1.54094e+08	1.74581e+08	1.11463e+08	3.09112e+08	2.82987e+08	1.60783e+08	1.21529e+08	1.45996e+08	0.82767	0.899032	0.87287	0.98892	0.631384	1.75097	1.60299	0.910761	0.688404	0.826998	0.730067	0.202624
P24752	Acetyl-CoA acetyltransferase, mitochondrial OS=Homo sapiens OX=9606 GN=ACAT1 PE=1 SV=1	ACAT1	44	20	136	20	7.25635e+07	6.54931e+07	5.03377e+07	7.04993e+07	3.72446e+07	200785956	2.97622e+08	1.87083e+08	3.83674e+08	1.09601e+08	1.34095e+08	1.24747e+08	9.48687e+07	1.22368e+08	7.68742e+07	3.70848e+08	4.8186e+08	2.70053e+08	3.83674e+08	2.113e+08	0.590547	0.549379	0.417797	0.538905	0.33855	1.6332	2.12209	1.1893	1.68968	0.930554	0.321908	0.00131565
P52565	Rho GDP-dissociation inhibitor 1 OS=Homo sapiens OX=9606 GN=ARHGDIA PE=1 SV=3	ARHGDIA	69	13	205	13	2.45156e+08	2.42614e+08	2.48053e+08	2.92735e+08	169969684	2.39606e+08	2.78418e+08	2.07536e+08	3.52099e+08	2.77129e+08	4.53039e+08	4.62114e+08	4.67492e+08	5.08111e+08	3.50824e+08	4.42549e+08	4.50769e+08	2.99576e+08	3.52099e+08	5.34275e+08	1.0485	1.0695	1.08194	1.17595	0.811932	1.02422	1.04324	0.693327	0.814885	1.23651	1.07806	0.522803
P63244	Receptor of activated protein C kinase 1 OS=Homo sapiens OX=9606 GN=RACK1 PE=1 SV=3	RACK1	50	18	478	18	383090989	3.84435e+08	2.70693e+08	3.4273e+08	2.28342e+08	3.44478e+08	317726205	2.14286e+08	339351192	2.86106e+08	7.07939e+08	7.32244e+08	5.10159e+08	5.9489e+08	4.71306e+08	6.36245e+08	5.1441e+08	3.0932e+08	339351192	5.51582e+08	1.31895	1.36423	0.950469	1.10833	0.878083	1.18538	0.958389	0.576288	0.63224	1.02764	1.28314	0.141084
P06702	Protein S100-A9 OS=Homo sapiens OX=9606 GN=S100A9 PE=1 SV=1	S100A9	83	12	349	12	1756015225	9.73366e+08	1.3904e+09	1125306808	1.23182e+09	7.33701e+08	1.76482e+08	4.27581e+07	162637766	7.69355e+07	3.24505e+09	1.854e+09	2.62041e+09	1.95324e+09	2.54253e+09	1.35513e+09	2.85731e+08	6.17208e+07	162637766	1.48323e+08	2.28063	1.30299	1.84163	1.37274	1.78689	0.952389	0.200812	0.0433775	0.114302	0.104242	6.06653	0.000381727
P0DP23	Calmodulin-1 OS=Homo sapiens OX=9606 GN=CALM1 PE=1 SV=1	CALM1	47	10	367	9	7.99096e+08	7.27972e+08	5.87081e+08	6.60885e+08	5.23534e+08	4.66328e+08	6.23701e+08	1.02318e+09	1.88928e+09	7.16032e+08	1.4767e+09	1.38659e+09	1.10644e+09	1.14712e+09	1.08059e+09	8.61299e+08	1.00979e+09	1.47694e+09	1.88928e+09	1.38043e+09	1.1523	1.08199	0.863381	0.895128	0.843213	0.672092	0.787966	1.15249	1.47425	1.07718	0.936489	0.683155
P27816	Microtubule-associated protein 4 OS=Homo sapiens OX=9606 GN=MAP4 PE=1 SV=3	MAP4	21	18	188	18	5.5805e+07	6.68052e+07	1.13501e+08	1.30504e+08	5.5815e+07	1.04216e+08	1.23699e+08	1.75049e+08	1.98068e+08	1.01635e+08	1.03126e+08	1.27246e+08	2.13909e+08	2.26521e+08	1.15204e+08	1.92486e+08	2.00274e+08	2.52682e+08	1.98068e+08	1.95942e+08	0.564931	0.697063	1.17181	1.2409	0.631098	1.05445	1.09712	1.38421	1.08503	1.07339	0.756174	0.112271
Q16822	Phosphoenolpyruvate carboxykinase [GTP], mitochondrial OS=Homo sapiens OX=9606 GN=PCK2 PE=1 SV=4	PCK2	40	24	151	21	42863326	3.38046e+07	24697980	3.10076e+07	1.60883e+07	9.7973e+07	1.78618e+08	85400196	2.17528e+08	6.44453e+07	7.92099e+07	6.43886e+07	4.65469e+07	5.38212e+07	3.32067e+07	1.80954e+08	2.89189e+08	1.23274e+08	2.17528e+08	1.24244e+08	0.653352	0.531101	0.383935	0.443936	0.273901	1.49258	2.38533	1.01681	1.79425	1.02481	0.296382	0.0034498
P08603	Complement factor H OS=Homo sapiens OX=9606 GN=CFH PE=1 SV=4	CFH	23	24	163	22	3.29743e+07	3.57581e+07	4.09289e+07	3.73344e+07	2.04941e+07	8.2116e+07	3.89007e+07	4.71697e+07	8.31659e+07	3.77787e+07	6.09354e+07	6.81096e+07	7.71364e+07	6.48028e+07	4.23005e+07	1.51667e+08	6.29816e+07	6.80889e+07	8.31659e+07	7.28332e+07	0.810288	0.905687	1.02572	0.861715	0.562491	2.01679	0.837498	0.905411	1.1059	0.9685	0.714061	0.185167
Q13263	Transcription intermediary factor 1-beta OS=Homo sapiens OX=9606 GN=TRIM28 PE=1 SV=5	TRIM28	31	20	114	20	1.24957e+08	1.57093e+08	131497858	1.68195e+08	1.07008e+08	2.11704e+08	1.9421e+08	1.60016e+08	1.01587e+08	138642616	2.30917e+08	2.9922e+08	2.47827e+08	2.91942e+08	2.20869e+08	3.91014e+08	3.14432e+08	2.30981e+08	1.01587e+08	2.67288e+08	0.889484	1.15258	0.95462	1.12455	0.850779	1.50617	1.21118	0.889733	0.391309	1.02958	0.98887	0.955604
Q09666	Neuroblast differentiation-associated protein AHNAK OS=Homo sapiens OX=9606 GN=AHNAK PE=1 SV=2	AHNAK	9	21	118	21	4.48154e+07	47189705	5.26958e+07	5.75501e+07	4.7907e+07	7.01777e+07	9.65012e+07	7.90147e+07	1.30112e+08	6.09565e+07	8.28173e+07	8.98837e+07	9.93127e+07	9.9892e+07	9.88817e+07	1.29617e+08	1.56239e+08	1.14057e+08	1.30112e+08	1.17518e+08	0.740544	0.803731	0.888045	0.893225	0.884191	1.15902	1.39707	1.01988	1.16345	1.05083	0.727037	0.0024736
P02769	SWISS-PROT:P02769 (Bos taurus) Bovine serum albumin precursor	ALB	25	19	715	11	9.21577e+07	3.07661e+07	1.15814e+08	95684174	28931993	1.58515e+08	1.90776e+08	1.70391e+08	2.07402e+08	1.50011e+08	1.70304e+08	5.86012e+07	2.18268e+08	1.66083e+08	5.97167e+07	2.92774e+08	3.08872e+08	2.45957e+08	2.07402e+08	2.89206e+08	0.844266	0.29051	1.08204	0.823339	0.29604	1.4514	1.5312	1.21931	1.02817	1.43371	0.500645	0.00680343
P08123	Collagen alpha-2(I) chain OS=Homo sapiens OX=9606 GN=COL1A2 PE=1 SV=7	COL1A2	11	14	211	14	1231718936	1.73338e+09	1.29309e+09	1647555309	1.14534e+09	1.20489e+09	1.38089e+09	1.57138e+09	1.513e+09	1161584734	2.27617e+09	3.30163e+09	2.43702e+09	2.85973e+09	2.36403e+09	2.22541e+09	2.23571e+09	2.26827e+09	1.513e+09	2.23941e+09	0.959586	1.3919	1.02739	1.2056	0.996623	0.938187	0.942526	0.956253	0.637849	0.944087	1.26301	0.0514624
P00338	L-lactate dehydrogenase A chain OS=Homo sapiens OX=9606 GN=LDHA PE=1 SV=2	LDHA	44	14	235	13	535405588	6.99797e+08	306506276	6.63676e+08	5.72121e+08	594418645	6.09414e+08	3.84704e+08	613388366	2.67591e+08	9.8941e+08	1.33292e+09	5.77655e+08	1.15197e+09	1.18088e+09	1.09788e+09	9.86662e+08	5.55316e+08	613388366	5.15887e+08	1.0991	1.4807	0.641698	1.27968	1.3118	1.2196	1.09605	0.616882	0.681393	0.573083	1.38834	0.13567
P31040	Succinate dehydrogenase [ubiquinone] flavoprotein subunit, mitochondrial OS=Homo sapiens OX=9606 GN=SDHA PE=1 SV=2	SDHA	31	20	101	20	3.46992e+07	2.2909e+07	3.16495e+07	2.95629e+07	2.04058e+07	1.39744e+08	1.73154e+08	1.15502e+08	1.67172e+08	9.67303e+07	6.41229e+07	4.36354e+07	5.9648e+07	5.13134e+07	4.21184e+07	2.58104e+08	2.80342e+08	1.66726e+08	1.67172e+08	1.86486e+08	0.485902	0.330655	0.451993	0.388836	0.319159	1.95583	2.12434	1.2634	1.26677	1.41313	0.246346	0.000178754
P01011	Alpha-1-antichymotrypsin OS=Homo sapiens OX=9606 GN=SERPINA3 PE=1 SV=2	SERPINA3	29	18	292	18	2.91997e+08	3.22364e+08	1.12171e+08	2.76196e+08	2.00712e+08	3.05668e+08	1.0428e+08	8.74089e+07	1.19077e+08	7.12662e+07	5.396e+08	6.14017e+08	2.11402e+08	4.79405e+08	4.14276e+08	5.64564e+08	1.68833e+08	1.26174e+08	1.19077e+08	1.37394e+08	1.59894	1.81945	0.626425	1.42057	1.22758	1.67291	0.500283	0.373876	0.352847	0.407123	2.02385	0.070951
P18124	60S ribosomal protein L7 OS=Homo sapiens OX=9606 GN=RPL7 PE=1 SV=1	RPL7	43	17	296	17	4.05732e+08	3.90128e+08	2.11654e+08	3.7438e+08	2.34623e+08	2.47613e+08	3.10811e+08	1.52706e+08	2.91289e+08	2.64058e+08	7.49779e+08	7.43089e+08	3.98892e+08	6.49825e+08	4.84271e+08	4.57337e+08	5.03214e+08	2.20429e+08	2.91289e+08	5.09075e+08	1.4974	1.48404	0.796637	1.29778	0.96715	0.913358	1.00498	0.440224	0.581741	1.01669	1.52717	0.0526388
P27348	14-3-3 protein theta OS=Homo sapiens OX=9606 GN=YWHAQ PE=1 SV=1	YWHAQ	49	18	239	11	5.43132e+07	6.25903e+07	5.41047e+07	5.81322e+07	4.56081e+07	7.8049e+07	9.11296e+07	8.12764e+07	1.55825e+08	6.16121e+07	1.00369e+08	1.19218e+08	1.01968e+08	1.00902e+08	9.41368e+07	1.44155e+08	1.47542e+08	1.17321e+08	1.55825e+08	1.18781e+08	0.836255	0.993299	0.849578	0.840699	0.78433	1.20107	1.22929	0.9775	1.29831	0.989665	0.755668	0.00564116
Q8N257	Histone H2B type 3-B OS=Homo sapiens OX=9606 GN=H2BU1 PE=1 SV=3	H2BC26	67	15	798	1	35206888	29644922	48682512	40169668	24090412	25497952	33055758	30054996	39570980	29904228	6.50611e+07	5.64656e+07	9.17492e+07	6.9724e+07	4.97235e+07	4.70943e+07	5.35184e+07	4.3384e+07	39570980	5.76521e+07	1.13358	0.983818	1.59858	1.21482	0.866349	0.820539	0.932469	0.755894	0.689458	1.00449	1.37934	0.0492133
Q96E39	RNA binding motif protein, X-linked-like-1 OS=Homo sapiens OX=9606 GN=RBMXL1 PE=1 SV=1	RBMXL1	57	26	270	7	23741657	3.39546e+07	4.39213e+06	2.35349e+07	1.11017e+07	1.54461e+07	9.67271e+06	8.05231e+06	2.03188e+07	6.76696e+06	4.38737e+07	6.46744e+07	8.27759e+06	4.08504e+07	2.29144e+07	2.85286e+07	1.56605e+07	1.16234e+07	2.03188e+07	1.3046e+07	1.62635	2.39741	0.306841	1.51428	0.849411	1.05753	0.580516	0.430867	0.753198	0.4836	2.02507	0.107425
P21810	Biglycan OS=Homo sapiens OX=9606 GN=BGN PE=1 SV=2	BGN	44	18	367	17	1.19877e+08	1.47911e+08	183547387	1.90596e+08	1.06165e+08	2.88182e+08	2.51688e+08	4.00997e+08	3.71712e+08	2.63208e+08	2.21529e+08	2.81731e+08	3.45921e+08	3.30825e+08	2.19128e+08	5.32267e+08	4.07492e+08	5.78834e+08	3.71712e+08	5.07436e+08	0.583451	0.742008	0.911068	0.871308	0.577126	1.40186	1.07323	1.5245	0.978994	1.33646	0.583522	0.00282189
P62258	14-3-3 protein epsilon OS=Homo sapiens OX=9606 GN=YWHAE PE=1 SV=1	YWHAE	41	14	274	12	1.02069e+08	1.06477e+08	9.13272e+07	97202927	5.96613e+07	1.28734e+08	1.60035e+08	1.42865e+08	3.15296e+08	120788003	1.8862e+08	2.0281e+08	1.72119e+08	1.68719e+08	1.23143e+08	2.37769e+08	2.59103e+08	2.06224e+08	3.15296e+08	2.32866e+08	0.895349	0.962705	0.81702	0.800879	0.584539	1.12865	1.22992	0.978911	1.49666	1.10538	0.683641	0.00826554
P11413	Glucose-6-phosphate 1-dehydrogenase OS=Homo sapiens OX=9606 GN=G6PD PE=1 SV=4	G6PD	45	22	180	22	1.70592e+08	1.06137e+08	1.04103e+08	1.59448e+08	2.53887e+08	124297588	1.08782e+08	4.78337e+07	1.33432e+08	4.7777e+07	3.15248e+08	2.02163e+08	1.96197e+08	2.76759e+08	5.24032e+08	2.29576e+08	1.76121e+08	6.90473e+07	1.33432e+08	9.21089e+07	1.42344	0.91283	0.885891	1.24966	2.36617	1.03661	0.795244	0.311771	0.602489	0.415901	2.16255	0.0396208
Q02218	2-oxoglutarate dehydrogenase, mitochondrial OS=Homo sapiens OX=9606 GN=OGDH PE=1 SV=3	OGDH	23	25	161	25	5.46297e+07	5.64208e+07	5.81919e+07	77754746	57532771	1.36349e+08	1.60693e+08	1.23077e+08	1.86185e+08	9.50103e+07	1.00954e+08	1.07466e+08	1.09671e+08	1.34962e+08	1.1875e+08	2.51834e+08	2.60167e+08	1.7766e+08	1.86185e+08	1.8317e+08	0.619037	0.658972	0.672491	0.827572	0.728161	1.54422	1.59532	1.08939	1.14166	1.12318	0.539938	0.000920004
P61158	Actin-related protein 3 OS=Homo sapiens OX=9606 GN=ACTR3 PE=1 SV=3	ACTR3	44	17	235	17	1.53115e+08	1.58806e+08	7.4286e+07	1.74384e+08	1.16799e+08	1.55789e+08	1.66567e+08	1.04884e+08	1.48127e+08	6.91119e+07	2.8295e+08	3.02482e+08	1.40003e+08	3.02685e+08	2.41078e+08	2.8774e+08	2.69677e+08	1.51399e+08	1.48127e+08	1.3324e+08	1.25234	1.33878	0.61965	1.33968	1.06701	1.27353	1.19359	0.67009	0.655609	0.589721	1.28178	0.251507
Q9BYX7	Putative beta-actin-like protein 3 OS=Homo sapiens OX=9606 GN=POTEKP PE=5 SV=1	POTEKP	25	9	1155	1	2875552	1.14514e+06		2.95225e+06	1.78802e+06				6864658		5.31392e+06	2.18118e+06		5.12433e+06	3.69054e+06				6864658		1.14649	0.470597		1.10559	0.796246				1.48107
P62826	GTP-binding nuclear protein Ran OS=Homo sapiens OX=9606 GN=RAN PE=1 SV=3	RAN	51	14	177	14	2.80434e+08	2.66563e+08	2.16845e+08	2.75706e+08	1.85134e+08	3.01378e+08	2.5546e+08	2.57485e+08	4.80507e+08	2.32578e+08	5.18232e+08	5.0773e+08	4.08675e+08	4.78554e+08	3.82123e+08	5.5664e+08	4.13599e+08	3.71677e+08	4.80507e+08	4.48385e+08	1.13495	1.11195	0.895015	1.04805	0.836866	1.21907	0.905799	0.813988	1.05233	0.981983	1.01079	0.908822
P31948	Stress-induced-phosphoprotein 1 OS=Homo sapiens OX=9606 GN=STIP1 PE=1 SV=1	STIP1	39	23	178	23	5.38087e+07	8.24304e+07	9.93386e+07	8.54136e+07	9.54132e+07	1.66795e+08	1.53692e+08	1.31566e+08	2.45488e+08	9.11096e+07	9.94365e+07	1.57008e+08	1.87218e+08	1.48256e+08	1.96936e+08	3.08068e+08	2.48833e+08	1.89913e+08	2.45488e+08	1.75649e+08	0.508157	0.802368	0.956752	0.757641	1.00642	1.57434	1.27163	0.970528	1.25453	0.897634	0.675417	0.0318923
P07910	Heterogeneous nuclear ribonucleoproteins C1/C2 OS=Homo sapiens OX=9606 GN=HNRNPC PE=1 SV=4	HNRNPC	41	19	537	8	7.39986e+08	7.79955e+08	6.93799e+08	747055637	4.82373e+08	6.67288e+08	731114648	498524257	1043030699	6.76592e+08	1.36747e+09	1.4856e+09	1.30756e+09	1.29669e+09	9.95635e+08	1.23247e+09	1.1837e+09	7.19613e+08	1043030699	1.3044e+09	1.14565	1.24462	1.09546	1.08636	0.834132	1.03255	0.991691	0.602885	0.87384	1.09281	1.17686	0.178266
Q14204	Cytoplasmic dynein 1 heavy chain 1 OS=Homo sapiens OX=9606 GN=DYNC1H1 PE=1 SV=5	DYNC1H1	7	27	79	27	1.49026e+07	1.62107e+07	1.26099e+07	1.49999e+07	1.69389e+07	6.47641e+07	5.25404e+07	1.35752e+07	3.21685e+07	1.20122e+07	2.75394e+07	3.08771e+07	2.37652e+07	2.60359e+07	3.49626e+07	1.19618e+08	8.50647e+07	1.95956e+07	3.21685e+07	2.31582e+07	0.65138	0.730325	0.562111	0.615818	0.826958	2.82929	2.01201	0.463488	0.76087	0.547753	0.51208	0.208095
P11766	Alcohol dehydrogenase class-3 OS=Homo sapiens OX=9606 GN=ADH5 PE=1 SV=4	ADH5	35	16	164	16	6.99381e+07	7.5687e+07	6.07251e+07	9.76764e+07	3.25406e+07	1.23289e+08	1.4839e+08	1.69824e+08	1.85595e+08	1.02259e+08	1.29243e+08	1.44163e+08	1.14445e+08	1.69541e+08	6.7165e+07	2.27712e+08	2.40249e+08	2.45139e+08	1.85595e+08	1.97143e+08	0.75124	0.837966	0.665226	0.985475	0.390404	1.3236	1.39647	1.4249	1.07879	1.14592	0.569936	0.00190501
P39023	60S ribosomal protein L3 OS=Homo sapiens OX=9606 GN=RPL3 PE=1 SV=2	RPL3	37	22	307	22	452878088	5.11202e+08	3.90159e+08	5.96257e+08	3.22403e+08	513645236	6.15978e+08	313147136	762978784	5.02821e+08	8.36903e+08	9.73701e+08	7.35311e+08	1.03495e+09	6.65452e+08	9.48694e+08	9.9729e+08	4.52024e+08	762978784	9.69384e+08	0.999086	1.16239	0.877807	1.23551	0.79441	1.13254	1.19055	0.539622	0.910836	1.15724	1.02807	0.855886
P20774	Mimecan OS=Homo sapiens OX=9606 GN=OGN PE=1 SV=1	OGN	29	19	434	19	1.10794e+08	2.38862e+08	3.21498e+08	2.36474e+08	1.52585e+08	4.77689e+08	4.8215e+08	6.2777e+08	7.43954e+08	4.35138e+08	2.04743e+08	4.54968e+08	6.0591e+08	4.10457e+08	3.14942e+08	8.82284e+08	7.80618e+08	9.06178e+08	7.43954e+08	8.38899e+08	0.333297	0.740634	0.986349	0.668176	0.512688	1.43625	1.27075	1.47515	1.21107	1.36563	0.479541	0.000384805
P13861	cAMP-dependent protein kinase type II-alpha regulatory subunit OS=Homo sapiens OX=9606 GN=PRKAR2A PE=1 SV=2	PRKAR2A	43	16	207	13	7.35626e+07	8.85019e+07	6.97329e+07	7.72645e+07	4.67001e+07	1.05988e+08	1.01861e+08	1.20567e+08	172161668	9.35367e+07	1.35941e+08	1.68572e+08	1.31422e+08	1.34111e+08	9.63908e+07	1.95758e+08	1.64917e+08	1.74037e+08	172161668	1.80329e+08	0.874986	1.08502	0.845896	0.863206	0.62042	1.25999	1.06149	1.12019	1.10812	1.16069	0.751168	0.00791657
P14550	Aldo-keto reductase family 1 member A1 OS=Homo sapiens OX=9606 GN=AKR1A1 PE=1 SV=3	AKR1A1	58	16	330	15	183993225	1.6723e+08	1.31655e+08	1.60413e+08	9.742e+07	202382348	2.4844e+08	2.00737e+08	4.15383e+08	1.41676e+08	3.40013e+08	3.18528e+08	2.48122e+08	2.78435e+08	2.01078e+08	3.73797e+08	4.02233e+08	2.89761e+08	4.15383e+08	2.73136e+08	1.08268	1.01426	0.790076	0.886597	0.640278	1.19025	1.2808	0.922663	1.32267	0.869725	0.790155	0.0910582
P02792	Ferritin light chain OS=Homo sapiens OX=9606 GN=FTL PE=1 SV=2	FTL	58	10	135	10	4.25221e+08	798679206	1.67598e+08	3.22745e+08	345276242	1.21139e+08	1.54096e+08	1.16528e+08	1.04683e+08	5.51125e+07	7.85794e+08	1.52127e+09	3.15863e+08	5.602e+08	7.12663e+08	2.23742e+08	2.49486e+08	1.68207e+08	1.04683e+08	1.06251e+08	1.65494	3.20391	0.665232	1.17983	1.50092	0.471218	0.525438	0.354257	0.220471	0.223773	4.57054	0.0176438
O00571	ATP-dependent RNA helicase DDX3X OS=Homo sapiens OX=9606 GN=DDX3X PE=1 SV=3	DDX3X	36	21	210	4	1.60893e+08	1.48345e+08	1.6207e+08	191226743	1.12819e+08	1.54064e+08	1.66594e+08	1.97814e+08	242939386	1.45793e+08	2.97324e+08	2.82557e+08	3.05444e+08	3.3192e+08	2.32862e+08	2.84553e+08	2.69721e+08	2.85542e+08	242939386	2.81074e+08	1.05661	1.00413	1.08547	1.17956	0.827533	1.01123	0.958519	1.01474	0.863343	0.998863	1.06326	0.371341
P34931	Heat shock 70 kDa protein 1-like OS=Homo sapiens OX=9606 GN=HSPA1L PE=1 SV=2	HSPA1L	32	19	422	1
Q15124	Phosphoglucomutase-like protein 5 OS=Homo sapiens OX=9606 GN=PGM5 PE=1 SV=2	PGM5	36	23	383	23	1.75535e+08	219599860	1.02639e+08	2.25126e+08	1.63809e+08	181161360	1.44816e+08	3.03696e+08	2.9462e+08	9.54373e+07	3.24382e+08	4.18278e+08	1.93438e+08	3.9076e+08	3.38109e+08	3.34602e+08	2.34463e+08	4.38382e+08	2.9462e+08	1.83993e+08	1.02945	1.32744	0.613888	1.2401	1.07301	1.06188	0.744084	1.39124	0.934997	0.583914	1.12039	0.557272
O75368	SH3 domain-binding glutamic acid-rich-like protein OS=Homo sapiens OX=9606 GN=SH3BGRL PE=1 SV=1	SH3BGRL	91	11	202	11	1.50609e+08	163673048	1.78064e+08	163815522	1.60151e+08	9.74596e+07	1.55042e+08	2.55146e+08	3.50424e+08	146689400	2.78321e+08	3.11753e+08	3.35587e+08	2.84341e+08	3.30558e+08	1.80006e+08	2.51018e+08	3.683e+08	3.50424e+08	2.82801e+08	0.936127	1.04858	1.12874	0.956376	1.11183	0.605448	0.844294	1.23877	1.17865	0.951197	1.0754	0.566505
P55795	Heterogeneous nuclear ribonucleoprotein H2 OS=Homo sapiens OX=9606 GN=HNRNPH2 PE=1 SV=1	HNRNPH2	36	14	224	5	3.22199e+07	3.35072e+07	22319816	2.80056e+07	1.76815e+07	1.71234e+07	25644161	1.21039e+07	55162122	1.51846e+07	5.95413e+07	6.38221e+07	4.20649e+07	4.86103e+07	3.64952e+07	3.16266e+07	4.15188e+07	1.74718e+07	55162122	2.92742e+07	1.39904	1.49962	0.988396	1.14219	0.857526	0.743128	0.975565	0.410533	1.29614	0.687855	1.43118	0.101259
P40925	Malate dehydrogenase, cytoplasmic OS=Homo sapiens OX=9606 GN=MDH1 PE=1 SV=4	MDH1	49	17	255	17	2.58525e+08	2.35884e+08	2.77918e+08	319325923	1.61917e+08	3.19512e+08	367790799	533908199	7.63081e+08	3.12449e+08	4.77744e+08	4.49295e+08	5.23776e+08	5.54266e+08	3.34203e+08	5.90134e+08	5.95466e+08	7.7069e+08	7.63081e+08	6.02368e+08	0.843919	0.793664	0.925232	0.979092	0.590358	1.04245	1.05187	1.3614	1.34796	1.06406	0.704235	0.00841615
P26641	Elongation factor 1-gamma OS=Homo sapiens OX=9606 GN=EEF1G PE=1 SV=3	EEF1G	34	16	215	16	1.77536e+08	1.86775e+08	162295945	2.75388e+08	1.0109e+08	2.48768e+08	2.56154e+08	179930064	2.45261e+08	1.71224e+08	3.2808e+08	3.55756e+08	3.0587e+08	4.78001e+08	2.08653e+08	4.5947e+08	4.14723e+08	2.59727e+08	2.45261e+08	3.30102e+08	0.969032	1.05078	0.903432	1.41185	0.616288	1.35711	1.22495	0.767142	0.724416	0.975004	0.980739	0.915951
P51888	Prolargin OS=Homo sapiens OX=9606 GN=PRELP PE=1 SV=1	PRELP	38	14	546	14	2.13344e+08	390650300	3.03962e+08	2.79919e+08	2.51797e+08	5.10436e+08	4.5057e+08	7.29357e+08	7.30039e+08	4.35913e+08	3.94253e+08	7.44083e+08	5.72861e+08	4.85866e+08	5.19717e+08	9.42767e+08	7.29488e+08	1.05282e+09	7.30039e+08	8.40393e+08	0.562231	1.06111	0.816939	0.692879	0.741152	1.34445	1.0403	1.50139	1.04109	1.19846	0.632471	0.00603642
P00568	Adenylate kinase isoenzyme 1 OS=Homo sapiens OX=9606 GN=AK1 PE=1 SV=3	AK1	71	13	240	13	1.54384e+08	1.76161e+08	1.43744e+08	186475332	1.79745e+08	1.56897e+08	1.05765e+08	2.53698e+08	3.09242e+08	1.60918e+08	2.85296e+08	3.35539e+08	2.70906e+08	3.23672e+08	3.71e+08	2.89785e+08	1.71237e+08	3.6621e+08	3.09242e+08	3.10232e+08	0.940603	1.10625	0.893158	1.06713	1.22316	0.955403	0.564557	1.20737	1.01955	1.02282	1.09657	0.469774
Q16762	Thiosulfate sulfurtransferase OS=Homo sapiens OX=9606 GN=TST PE=1 SV=4	TST	45	15	252	15	1.40835e+08	4.4457e+07	3.21255e+07	2.43661e+07	3.92944e+07	1.83086e+08	4.49233e+08	1.25571e+08	4.61882e+08	3.47787e+08	2.60259e+08	8.46786e+07	6.05451e+07	4.22932e+07	8.11051e+07	3.38157e+08	7.27324e+08	1.8126e+08	4.61882e+08	6.70496e+08	0.894975	0.291192	0.208202	0.145437	0.278903	1.16285	2.50111	0.623315	1.58832	2.30569	0.222301	0.0094746
P02774	Vitamin D-binding protein OS=Homo sapiens OX=9606 GN=GC PE=1 SV=2	GC	43	17	147	17	8.94601e+08	5.39417e+07	5.45313e+07	44114887	89673489	1.35046e+08	9.96904e+07	7.23151e+07	1.10818e+08	3.64692e+07	1.65319e+09	1.02744e+08	1.02772e+08	7.65719e+07	1.85089e+08	2.49428e+08	1.61402e+08	1.04386e+08	1.10818e+08	7.03086e+07	5.86922	0.364767	0.364865	0.271849	0.657111	0.88553	0.573017	0.370595	0.39343	0.249612	3.04501	0.384216
P08648	Integrin alpha-5 OS=Homo sapiens OX=9606 GN=ITGA5 PE=1 SV=2	ITGA5	19	14	267	14	1.17039e+08	180768828	2.07694e+08	2.69559e+08	156950494	1.34625e+08	8.33753e+07	3.03536e+08	237125177	1.29884e+08	2.16283e+08	3.44316e+08	3.9143e+08	4.67884e+08	3.23951e+08	2.48651e+08	1.34987e+08	4.38151e+08	237125177	2.50402e+08	0.708387	1.12773	1.28204	1.53245	1.06103	0.814399	0.442121	1.43506	0.77665	0.820134	1.33189	0.212462
P48047	ATP synthase subunit O, mitochondrial OS=Homo sapiens OX=9606 GN=ATP5PO PE=1 SV=1	ATP5PO	69	16	247	16	1.05486e+08	106436948	1.00938e+08	1.20218e+08	6.45688e+07	2.80288e+08	3.97791e+08	2.18248e+08	679032230	308207754	1.94934e+08	2.02734e+08	1.90233e+08	2.08667e+08	1.33272e+08	5.17687e+08	6.44037e+08	3.15039e+08	679032230	5.94191e+08	0.529738	0.550933	0.516961	0.567055	0.36217	1.40683	1.75018	0.856124	1.84528	1.61473	0.338125	0.000568511
P52597	Heterogeneous nuclear ribonucleoprotein F OS=Homo sapiens OX=9606 GN=HNRNPF PE=1 SV=3	HNRNPF	35	11	204	10	1.4784e+08	1.58569e+08	102804246	1.2105e+08	6.92299e+07	1.23365e+08	134078863	8.45885e+07	244166619	9.88192e+07	2.73203e+08	3.02031e+08	1.93749e+08	2.10112e+08	1.42893e+08	2.27853e+08	2.17078e+08	1.22102e+08	244166619	1.90513e+08	1.28645	1.42219	0.912319	0.989365	0.672849	1.07291	1.02217	0.574951	1.14972	0.897078	1.12007	0.518475
P13804	Electron transfer flavoprotein subunit alpha, mitochondrial OS=Homo sapiens OX=9606 GN=ETFA PE=1 SV=1	ETFA	50	14	199	14	109890316	8.62317e+07	124394518	1.25815e+08	5.98467e+07	1.87631e+08	2.80532e+08	213307744	5.02831e+08	2.15247e+08	2.03073e+08	1.64248e+08	2.34439e+08	2.18381e+08	1.23526e+08	3.46551e+08	4.54191e+08	3.07907e+08	5.02831e+08	4.14973e+08	0.683721	0.553001	0.789325	0.73526	0.415895	1.16679	1.5292	1.03668	1.69297	1.39716	0.465675	0.00069862
P58107	Epiplakin OS=Homo sapiens OX=9606 GN=EPPK1 PE=1 SV=3	EPPK1	17	26	72	20	3.33361e+06	5.83507e+06	1.62698e+06	2.36709e+06	617902	3.58957e+07	2.02587e+07	2.07188e+07	1.30228e+08	2.0078e+07	6.1604e+06	1.11142e+07	3.06628e+06	4.10864e+06	1.27537e+06	6.62988e+07	3.27995e+07	2.99073e+07	1.30228e+08	3.87082e+07	0.190331	0.343385	0.0947356	0.12694	0.0394038	2.04836	1.01337	0.924013	4.02353	1.19593	0.086342	0.0203814
P36957	Dihydrolipoyllysine-residue succinyltransferase component of 2-oxoglutarate dehydrogenase complex, mitochondrial OS=Homo sapiens OX=9606 GN=DLST PE=1 SV=4	DLST	38	14	203	14	7.26232e+07	8.02611e+07	7.30404e+07	8.49093e+07	4.43342e+07	1.57659e+08	1.81608e+08	1.58384e+08	3.53523e+08	1.51121e+08	1.34205e+08	1.52876e+08	1.37655e+08	1.4738e+08	9.15073e+07	2.91194e+08	2.9403e+08	2.28625e+08	3.53523e+08	2.91346e+08	0.632344	0.720316	0.6486	0.694423	0.431162	1.37204	1.38541	1.07723	1.66572	1.37276	0.454936	0.000106333
P78527	DNA-dependent protein kinase catalytic subunit OS=Homo sapiens OX=9606 GN=PRKDC PE=1 SV=3	PRKDC	9	31	62	31	4775613	1.12702e+07	1.52725e+07	1.46994e+07	1.73666e+07	6.68987e+07	8.49142e+07	2.32061e+07	2.95338e+07	8.78044e+06	8.82516e+06	2.14667e+07	2.87832e+07	2.55144e+07	3.58454e+07	1.23561e+08	1.37479e+08	3.34977e+07	2.95338e+07	1.69277e+07	0.191255	0.465217	0.623778	0.552937	0.776826	2.67776	2.97939	0.725948	0.640044	0.366851	0.353182	0.12911
P02533	Keratin, type I cytoskeletal 14 OS=Homo sapiens OX=9606 GN=KRT14 PE=1 SV=4	KRT14	35	20	359	3	5.52754e+06	3103449	4.5466e+06	1.16523e+07	3.55002e+06	9117336	8456840	4.27483e+06	6664849	5648337	1.02147e+07	5.91123e+06	8.56873e+06	2.02253e+07	7.32736e+06	1.68396e+07	1.36919e+07	6.17066e+06	6664849	1.08894e+07	0.959093	0.555026	0.804547	1.89903	0.687991	1.58112	1.28558	0.579384	0.625785	1.02244	0.962972	0.905018
Q5SSJ5	Heterochromatin protein 1-binding protein 3 OS=Homo sapiens OX=9606 GN=HP1BP3 PE=1 SV=1	HP1BP3	29	21	222	21	9.62319e+07	8.437e+07	1.49846e+08	1.26396e+08	8.32023e+07	2.54746e+08	2.76742e+08	204464128	3.29026e+08	2.13494e+08	1.77833e+08	1.60702e+08	2.82406e+08	2.1939e+08	1.71733e+08	4.70511e+08	4.48055e+08	2.95141e+08	3.29026e+08	4.11593e+08	0.599493	0.541743	0.952019	0.739585	0.578928	1.58614	1.51044	0.994951	1.10918	1.38752	0.517858	0.00166805
P37837	Transaldolase OS=Homo sapiens OX=9606 GN=TALDO1 PE=1 SV=2	TALDO1	41	17	248	17	2.67919e+08	1.91873e+08	2.03051e+08	2.8702e+08	1.89256e+08	3.79456e+08	421625417	262176718	3.74572e+08	2.63756e+08	4.95104e+08	3.65467e+08	3.82678e+08	4.98192e+08	3.9063e+08	7.0085e+08	6.82626e+08	3.78449e+08	3.74572e+08	5.08492e+08	1.03642	0.765045	0.801074	1.04288	0.817721	1.46712	1.42897	0.792221	0.784107	1.06445	0.806079	0.216402
Q9UBY9	Heat shock protein beta-7 OS=Homo sapiens OX=9606 GN=HSPB7 PE=1 SV=1	HSPB7	88	10	131	10	80271180	7.79054e+07	127242189	1.46754e+08	3.69196e+07	12712356	3.31532e+07	1.52389e+08	326330001	5.91689e+07	1.48338e+08	1.48389e+08	2.39806e+08	2.54726e+08	7.62034e+07	2.34795e+07	5.36762e+07	2.19971e+08	326330001	1.14071e+08	0.924232	0.924546	1.49413	1.58709	0.47479	0.146291	0.334433	1.37054	2.03322	0.710728	1.17618	0.699361
Q9UJU6	Drebrin-like protein OS=Homo sapiens OX=9606 GN=DBNL PE=1 SV=1	DBNL	49	17	182	17	7.29253e+07	93876103	7.01584e+07	9.63196e+07	4.42154e+07	6.98367e+07	7.36366e+07	6.93945e+07	104935941	4.82634e+07	1.34763e+08	1.78809e+08	1.32223e+08	1.67186e+08	9.12621e+07	1.28987e+08	1.1922e+08	1.0017e+08	104935941	9.30466e+07	1.07759	1.42978	1.05728	1.33684	0.729745	1.0314	0.953302	0.800974	0.839083	0.744014	1.28897	0.0947988
P00450	Ceruloplasmin OS=Homo sapiens OX=9606 GN=CP PE=1 SV=1	CP	25	20	116	20	8.9139e+07	94100743	1.26992e+08	1.06848e+08	9.16772e+07	2.16607e+08	144978428	1.29782e+08	2.3672e+08	9.83665e+07	1.64726e+08	1.79237e+08	2.39334e+08	1.8546e+08	1.89225e+08	4.00069e+08	2.34725e+08	1.87338e+08	2.3672e+08	1.8964e+08	0.746557	0.812321	1.08469	0.840526	0.857591	1.81316	1.0638	0.84904	1.07284	0.859471	0.767311	0.194648
O14950	Myosin regulatory light chain 12B OS=Homo sapiens OX=9606 GN=MYL12B PE=1 SV=2	MYL12B	55	11	349	6	2.1671e+08	2.14425e+08	189195344	1.94561e+08	1.26802e+08	1.38233e+08	1.90459e+08	2.37628e+08	4.50927e+08	209580498	4.00473e+08	4.08422e+08	3.56566e+08	3.37706e+08	2.61724e+08	2.55315e+08	3.0836e+08	3.43014e+08	4.50927e+08	4.04049e+08	1.13559	1.15813	1.01109	0.95761	0.742151	0.723978	0.874395	0.97266	1.27866	1.14573	1.00183	0.988512
P35221	Catenin alpha-1 OS=Homo sapiens OX=9606 GN=CTNNA1 PE=1 SV=1	CTNNA1	29	19	83	19	1.35899e+07	8.94518e+06	6.56782e+06	9.32709e+06	7.25625e+06	6.67208e+07	7.01188e+07	4.3167e+07	7.11579e+07	3.67699e+07	2.51137e+07	1.70382e+07	1.2378e+07	1.61894e+07	1.49772e+07	1.23232e+08	1.13525e+08	6.23111e+07	7.11579e+07	7.08884e+07	0.476711	0.323421	0.234961	0.307309	0.284299	2.33921	2.15494	1.1828	1.35073	1.34561	0.194272	0.000509371
P10768	S-formylglutathione hydrolase OS=Homo sapiens OX=9606 GN=ESD PE=1 SV=2	ESD	48	14	113	14	1.83204e+08	155200451	9.53339e+07	1.20867e+08	1.13518e+08	1.02243e+08	1.26398e+08	1.18836e+08	1.6408e+08	7.14943e+07	3.38555e+08	2.95615e+08	1.7967e+08	2.09794e+08	2.34305e+08	1.88841e+08	2.04643e+08	1.71538e+08	1.6408e+08	1.37833e+08	1.59329	1.39121	0.845557	0.987324	1.10268	0.888717	0.963081	0.807286	0.772187	0.648665	1.45102	0.0359156
P02452	Collagen alpha-1(I) chain OS=Homo sapiens OX=9606 GN=COL1A1 PE=1 SV=5	COL1A1	15	17	251	17	6.0963e+08	7.33368e+08	6.16804e+08	6.92791e+08	4.85566e+08	454428361	5.58338e+08	6.5812e+08	5.38975e+08	4.40232e+08	1.12657e+09	1.39687e+09	1.16246e+09	1.2025e+09	1.00222e+09	8.39321e+08	9.03968e+08	9.49987e+08	5.38975e+08	8.4872e+08	1.12978	1.40085	1.16577	1.20593	1.00508	0.841712	0.906543	0.952693	0.54051	0.851138	1.44344	0.0056269
P61604	10 kDa heat shock protein, mitochondrial OS=Homo sapiens OX=9606 GN=HSPE1 PE=1 SV=2	HSPE1	95	16	553	16	4.55108e+08	4.86758e+08	4.00668e+08	4.97685e+08	2.85536e+08	5.93502e+08	8.78262e+08	549458774	1.49527e+09	8.35753e+08	8.41024e+08	9.27142e+08	7.55117e+08	8.63851e+08	5.89357e+08	1.09619e+09	1.42194e+09	7.93137e+08	1.49527e+09	1.61124e+09	0.809123	0.891974	0.726474	0.831083	0.567002	1.05461	1.368	0.763052	1.43856	1.55013	0.619605	0.0160095
P17987	T-complex protein 1 subunit alpha OS=Homo sapiens OX=9606 GN=TCP1 PE=1 SV=1	TCP1	38	20	265	20	9.93208e+07	9.8023e+07	5.32191e+07	9.8744e+07	2.4855e+08	1.76963e+08	1.82588e+08	1.11414e+08	1.49955e+08	1.07243e+08	1.83541e+08	1.86707e+08	1.00299e+08	1.71394e+08	5.13016e+08	3.26848e+08	2.95616e+08	1.60825e+08	1.49955e+08	2.06754e+08	0.79976	0.813556	0.437041	0.746829	2.23541	1.4242	1.28811	0.700776	0.653411	0.900905	1.01312	0.971281
P05165	Propionyl-CoA carboxylase alpha chain, mitochondrial OS=Homo sapiens OX=9606 GN=PCCA PE=1 SV=4	PCCA	29	19	96	19	8.29649e+07	6.5882e+07	5.08574e+07	84713702	4.97367e+07	1.06295e+08	1.53547e+08	6.49684e+07	1.29118e+08	7.50707e+07	1.53316e+08	1.25487e+08	9.58481e+07	1.47041e+08	1.02658e+08	1.96325e+08	2.48597e+08	9.37811e+07	1.29118e+08	1.44728e+08	1.06699	0.87332	0.667047	1.02332	0.714443	1.36631	1.73009	0.652662	0.898588	1.00722	0.768384	0.237051
P27635	60S ribosomal protein L10 OS=Homo sapiens OX=9606 GN=RPL10 PE=1 SV=4	RPL10	57	19	283	19	4.80409e+08	537321384	3.21594e+08	5.0257e+08	2.83288e+08	3.27191e+08	3.74032e+08	2.41158e+08	5.76638e+08	4.11227e+08	8.8778e+08	1.02345e+09	6.06089e+08	8.7233e+08	5.84718e+08	6.04316e+08	6.05571e+08	3.48109e+08	5.76638e+08	7.92801e+08	1.2863	1.48288	0.87816	1.26392	0.847195	0.875592	0.877409	0.504373	0.835489	1.14869	1.35763	0.096203
Q13838	Spliceosome RNA helicase DDX39B OS=Homo sapiens OX=9606 GN=DDX39B PE=1 SV=1	DDX39B	40	15	216	6	1.48378e+08	1.64098e+08	9.432e+07	1.59753e+08	66464907	2.0512e+08	1.93185e+08	77510502	1.60407e+08	5.4911e+07	2.74197e+08	3.12563e+08	1.77759e+08	2.7729e+08	1.37186e+08	3.78853e+08	3.12774e+08	1.11885e+08	1.60407e+08	1.05862e+08	1.21932	1.38992	0.790471	1.23307	0.610047	1.68471	1.39086	0.497539	0.713307	0.470755	1.10209	0.744914
Q14240	Eukaryotic initiation factor 4A-II OS=Homo sapiens OX=9606 GN=EIF4A2 PE=1 SV=2	EIF4A2	35	14	261	4	2.10298e+07	2.35762e+07	7.20714e+06	1.67907e+07	1.0311e+07	40477984	3.54625e+07	2.11504e+07	22911080	15119239	3.88623e+07	4.49063e+07	1.35829e+07	2.91442e+07	2.12822e+07	7.47621e+07	5.74149e+07	3.05304e+07	22911080	2.91483e+07	1.07193	1.23864	0.374654	0.803879	0.587023	2.06215	1.58367	0.842113	0.631952	0.803991	0.688085	0.274909
O95865	N(G),N(G)-dimethylarginine dimethylaminohydrolase 2 OS=Homo sapiens OX=9606 GN=DDAH2 PE=1 SV=1	DDAH2	54	15	251	14	2.40312e+08	2.13583e+08	181651117	220600395	1.4234e+08	1.93934e+08	228802539	2.51076e+08	4.25463e+08	211825291	4.44088e+08	4.06818e+08	3.42347e+08	3.82905e+08	2.93794e+08	3.58193e+08	3.70439e+08	3.62425e+08	4.25463e+08	4.08376e+08	1.17024	1.07203	0.902138	1.00901	0.774192	0.943892	0.976164	0.955044	1.12116	1.07613	0.971457	0.717049
P08779	SWISS-PROT:P08779 Tax_Id=9606 Gene_Symbol=KRT16 Keratin, type I cytoskeletal 16	KRT16	34	20	336	4	3.35594e+07	3.81817e+07	5.387e+07	7.16176e+07	3.84269e+07	5.50097e+07	3.59388e+07	50358296	56438338	3.88797e+07	6.20165e+07	7.27258e+07	1.01526e+08	1.24309e+08	7.93145e+07	1.01602e+08	5.81861e+07	7.26916e+07	56438338	7.4956e+07	0.771574	0.904813	1.26313	1.54659	0.986787	1.26407	0.723919	0.904387	0.702174	0.93256	1.20891	0.302144
P61981	14-3-3 protein gamma OS=Homo sapiens OX=9606 GN=YWHAG PE=1 SV=2	YWHAG	45	18	287	10	181145713	207323060	196206214	230718956	1.4131e+08	1.87907e+08	2.23114e+08	2.42599e+08	3.23843e+08	2.19477e+08	3.34751e+08	3.94895e+08	3.69779e+08	4.00468e+08	2.91669e+08	3.47062e+08	3.6123e+08	3.50189e+08	3.23843e+08	4.23128e+08	0.930636	1.09784	1.02802	1.11333	0.810864	0.964861	1.00425	0.973555	0.900311	1.17633	0.992306	0.918359
Q9UQ80	Proliferation-associated protein 2G4 OS=Homo sapiens OX=9606 GN=PA2G4 PE=1 SV=3	PA2G4	48	18	209	18	1.12477e+08	1.23131e+08	136222266	1.35928e+08	7.5224e+07	1.80807e+08	223592062	1.11463e+08	280858120	222325535	2.07854e+08	2.34531e+08	2.5673e+08	2.35935e+08	1.55265e+08	3.33947e+08	3.62003e+08	1.60895e+08	280858120	4.2862e+08	0.782394	0.88281	0.966373	0.888096	0.584442	1.25703	1.36264	0.605635	1.05719	1.61339	0.696098	0.0838003
P55786	Puromycin-sensitive aminopeptidase OS=Homo sapiens OX=9606 GN=NPEPPS PE=1 SV=2	NPEPPS	22	19	146	19	3.9119e+07	3.47367e+07	2.97047e+07	3.35844e+07	1.75918e+07	8.60763e+07	7.12747e+07	6.36997e+07	9.04693e+07	5.13074e+07	7.22905e+07	6.6164e+07	5.59828e+07	5.82937e+07	3.63102e+07	1.58981e+08	1.15396e+08	9.19497e+07	9.04693e+07	9.8915e+07	0.855759	0.783235	0.662712	0.690068	0.429832	1.88199	1.36604	1.08848	1.07096	1.17093	0.520128	0.0054453
P35580	Myosin-10 OS=Homo sapiens OX=9606 GN=MYH10 PE=1 SV=3	MYH10	9	22	175	2	2.14505e+06	2.12995e+06		2.22568e+06	2.14183e+06	1.73121e+06	1.63719e+06	1836408			3.96397e+06	4.05698e+06		3.8632e+06	4.42081e+06	3.19752e+06	2.65066e+06	2.65083e+06			1.11868	1.14493		1.09025	1.24761	0.90238	0.748051	0.748098
P51659	Peroxisomal multifunctional enzyme type 2 OS=Homo sapiens OX=9606 GN=HSD17B4 PE=1 SV=3	HSD17B4	35	21	111	21	4.37407e+07	3.82424e+07	3.13868e+07	5.99063e+07	4.91217e+07	8.63667e+07	125140361	7.72741e+07	1.31199e+08	6.9107e+07	8.08313e+07	7.28414e+07	5.9153e+07	1.03982e+08	1.01389e+08	1.59518e+08	2.02607e+08	1.11544e+08	1.31199e+08	1.33231e+08	0.699055	0.629956	0.511574	0.899267	0.876844	1.37956	1.75221	0.964669	1.13465	1.15222	0.566586	0.0072126
P00751	Complement factor B OS=Homo sapiens OX=9606 GN=CFB PE=1 SV=2	CFB	24	19	130	19	1.01262e+08	8.42296e+07	8.45861e+07	8.3991e+07	5.15561e+07	2.23464e+08	6.58694e+07	4.69333e+07	110538681	4.99846e+07	1.87128e+08	1.60435e+08	1.59415e+08	1.45786e+08	1.06414e+08	4.12734e+08	1.06645e+08	6.77476e+07	110538681	9.63649e+07	1.20479	1.03292	1.02636	0.938615	0.685122	2.6573	0.68661	0.436179	0.71168	0.620425	0.956107	0.917579
Q15365	Poly(rC)-binding protein 1 OS=Homo sapiens OX=9606 GN=PCBP1 PE=1 SV=2	PCBP1	47	13	297	8	3.94982e+08	438882377	2.77914e+08	4.31047e+08	268735261	3.46642e+08	3.75833e+08	3.38591e+08	5.55555e+08	246940450	7.29913e+08	8.35953e+08	5.23769e+08	7.48186e+08	5.54679e+08	6.40242e+08	6.08487e+08	4.88752e+08	5.55555e+08	4.76075e+08	1.18461	1.35671	0.850052	1.21427	0.900218	1.03908	0.987546	0.793222	0.901639	0.772646	1.22512	0.103797
P22090	40S ribosomal protein S4, Y isoform 1 OS=Homo sapiens OX=9606 GN=RPS4Y1 PE=1 SV=2	RPS4Y1	42	15	153	3		13370089	6.27323e+06		10386459		13416349	6.74349e+06	8917809	10070039		2.54664e+07	1.18228e+07		2.1438e+07		2.17215e+07	9.73414e+06	8917809	1.94139e+07		1.50416	0.698307		1.26622		1.28297	0.574942	0.526725	1.14667
Q15942	Zyxin OS=Homo sapiens OX=9606 GN=ZYX PE=1 SV=1	ZYX	36	15	255	15	1.37533e+08	1.73421e+08	162669382	216186480	1.26031e+08	9.03706e+07	1.06889e+08	1.93748e+08	2.17385e+08	5.90654e+07	2.54156e+08	3.30319e+08	3.06574e+08	3.75243e+08	2.60133e+08	1.66913e+08	1.73057e+08	2.79673e+08	2.17385e+08	1.13872e+08	1.02593	1.33337	1.23752	1.51471	1.05005	0.673763	0.698564	1.12893	0.877499	0.459656	1.60524	0.0122684
P25398	40S ribosomal protein S12 OS=Homo sapiens OX=9606 GN=RPS12 PE=1 SV=3	RPS12	61	10	289	10	3.17804e+08	3.20455e+08	2.80412e+08	3.80751e+08	1.95099e+08	2.56548e+08	292690564	2.89294e+08	5.16236e+08	2.64704e+08	5.87291e+08	6.1038e+08	5.28476e+08	6.60884e+08	4.0269e+08	4.73839e+08	4.73876e+08	4.17592e+08	5.16236e+08	5.10321e+08	1.13342	1.17798	1.01991	1.27545	0.777157	0.914468	0.914539	0.805916	0.99629	0.984874	1.16634	0.133333
P06744	Glucose-6-phosphate isomerase OS=Homo sapiens OX=9606 GN=GPI PE=1 SV=4	GPI	35	17	242	15	1.87012e+08	2.22242e+08	1.41873e+08	2.17893e+08	1.22007e+08	3.10479e+08	352282982	2.81285e+08	387592873	231331077	3.45592e+08	4.23312e+08	2.67381e+08	3.78205e+08	2.51827e+08	5.73449e+08	5.70358e+08	4.06032e+08	387592873	4.45981e+08	0.853371	1.04528	0.660243	0.933903	0.621836	1.41602	1.40839	1.00261	0.957083	1.10126	0.69913	0.0239564
P06748	Nucleophosmin OS=Homo sapiens OX=9606 GN=NPM1 PE=1 SV=2	NPM1	46	15	161	15	1.60089e+08	1.49799e+08	2.31432e+08	2.27483e+08	1.3288e+08	267694013	2.79814e+08	2.11433e+08	3.68553e+08	2.3793e+08	2.95839e+08	2.85326e+08	4.36167e+08	3.94851e+08	2.7427e+08	4.94426e+08	4.53029e+08	3.05201e+08	3.68553e+08	4.58703e+08	0.785476	0.757564	1.15806	1.04836	0.728208	1.31274	1.20283	0.810333	0.978537	1.21789	0.810829	0.137034
A0A0B4J2D5	Glutamine amidotransferase-like class 1 domain-containing protein 3B, mitochondrial OS=Homo sapiens OX=9606 GN=GATD3B PE=1 SV=1	GATD3B	53	13	78	13	57052685	4.56182e+07	2.80237e+07	4.01053e+07	19241884	1.07018e+08	1.66648e+08	1.10321e+08	233744934	6.90275e+07	1.05431e+08	8.68903e+07	5.28146e+07	6.96124e+07	3.97159e+07	1.9766e+08	2.69808e+08	1.59246e+08	233744934	1.33078e+08	0.782131	0.644586	0.391799	0.516412	0.294628	1.46632	2.00154	1.18135	1.73401	0.987221	0.35677	0.00157553
P22392	Nucleoside diphosphate kinase B OS=Homo sapiens OX=9606 GN=NME2 PE=1 SV=1	NME2	66	11	393	6	4.2866e+08	4.16515e+08	2.86634e+08	410893471	2.95182e+08	3.26466e+08	391954053	2.5141e+08	5.75203e+08	337497638	7.92148e+08	7.9335e+08	5.40204e+08	7.13204e+08	6.09266e+08	6.02977e+08	6.34587e+08	3.62908e+08	5.75203e+08	6.50659e+08	1.26249	1.2644	0.86095	1.13667	0.971018	0.960995	1.01137	0.578385	0.91673	1.03699	1.22002	0.12469
Q9BUJ2	Heterogeneous nuclear ribonucleoprotein U-like protein 1 OS=Homo sapiens OX=9606 GN=HNRNPUL1 PE=1 SV=2	HNRNPUL1	24	16	131	16	4.37941e+07	4.67818e+07	4.06388e+07	4.44295e+07	2.78929e+07	5.09285e+07	51437498	3.29142e+07	80617966	3.00061e+07	8.09299e+07	8.91067e+07	7.65897e+07	7.7118e+07	5.75719e+07	9.4064e+07	8.32791e+07	4.75113e+07	80617966	5.78485e+07	1.08684	1.19665	1.02855	1.03565	0.773154	1.26322	1.11839	0.638046	1.08265	0.776868	1.04953	0.72971
Q8NC51	Plasminogen activator inhibitor 1 RNA-binding protein OS=Homo sapiens OX=9606 GN=SERBP1 PE=1 SV=2	SERBP1	40	15	108	15	179544945	1.4992e+08	1.53358e+08	256425599	88897493	1.90091e+08	231552309	1.61024e+08	234206189	2.31952e+08	3.31793e+08	2.85557e+08	2.89026e+08	4.45088e+08	1.83488e+08	3.51094e+08	3.74891e+08	2.32437e+08	234206189	4.47178e+08	1.0451	0.899462	0.910387	1.40196	0.577958	1.10589	1.18085	0.73214	0.737714	1.40854	0.936056	0.733209
P29692	Elongation factor 1-delta OS=Homo sapiens OX=9606 GN=EEF1D PE=1 SV=5	EEF1D	43	13	352	12	3.38593e+08	3.18483e+08	3.48526e+08	3.56361e+08	249114732	3.14134e+08	3.08734e+08	2.25216e+08	4.62635e+08	2.43234e+08	6.25708e+08	6.06624e+08	6.56847e+08	6.1855e+08	5.14182e+08	5.80201e+08	4.99851e+08	3.25096e+08	4.62635e+08	4.68929e+08	1.16767	1.13205	1.22578	1.15431	0.959541	1.08274	0.932798	0.606678	0.863347	0.875093	1.29323	0.0208314
Q16629	Serine/arginine-rich splicing factor 7 OS=Homo sapiens OX=9606 GN=SRSF7 PE=1 SV=1	SRSF7	43	12	192	11	2.76399e+08	2.41837e+08	1.73478e+08	2.38654e+08	1.93398e+08	290833343	1.83416e+08	1.12813e+08	2.00672e+08	1.84499e+08	5.10775e+08	4.60635e+08	3.26944e+08	4.1424e+08	3.99181e+08	5.37164e+08	2.96956e+08	1.62844e+08	2.00672e+08	3.55694e+08	1.39362	1.25681	0.892044	1.13023	1.08914	1.46562	0.810226	0.444309	0.54752	0.970489	1.35951	0.164334
P05388	60S acidic ribosomal protein P0 OS=Homo sapiens OX=9606 GN=RPLP0 PE=1 SV=1	RPLP0	43	13	210	13	1.8964e+08	2.18742e+08	185116081	2.29823e+08	1.34285e+08	2.29017e+08	2.54417e+08	1.4752e+08	273663379	2.13459e+08	3.50448e+08	4.16644e+08	3.48878e+08	3.98913e+08	2.77169e+08	4.2299e+08	4.1191e+08	2.12944e+08	273663379	4.11526e+08	0.994155	1.18194	0.9897	1.13164	0.786275	1.19994	1.16851	0.604082	0.776331	1.16742	1.03406	0.81803
P09960	Leukotriene A-4 hydrolase OS=Homo sapiens OX=9606 GN=LTA4H PE=1 SV=2	LTA4H	29	16	127	16	4.27412e+07	3.75033e+07	2.87957e+07	3.92836e+07	26820084	7.54898e+07	7.08234e+07	4.35642e+07	7.90638e+07	4.20571e+07	7.89843e+07	7.14337e+07	5.42697e+07	6.81861e+07	5.53576e+07	1.39428e+08	1.14666e+08	6.28844e+07	7.90638e+07	8.10815e+07	0.980739	0.886984	0.67386	0.846658	0.687369	1.73127	1.42379	0.780828	0.981726	1.00678	0.687938	0.0765266
Q9UBQ7	Glyoxylate reductase/hydroxypyruvate reductase OS=Homo sapiens OX=9606 GN=GRHPR PE=1 SV=1	GRHPR	50	12	148	12	1.22412e+08	1.49377e+08	1.05007e+08	1.2654e+08	6.66092e+07	1.55002e+08	202109191	165338589	277389594	1.10642e+08	2.26212e+08	2.84522e+08	1.97901e+08	2.1964e+08	1.37484e+08	2.86285e+08	3.27222e+08	2.38664e+08	277389594	2.13305e+08	0.939176	1.18126	0.821635	0.911888	0.570798	1.18858	1.35854	0.990873	1.15165	0.88559	0.793645	0.110226
O15523	ATP-dependent RNA helicase DDX3Y OS=Homo sapiens OX=9606 GN=DDX3Y PE=1 SV=2	DDX3Y	32	18	164	1
P04179	Superoxide dismutase [Mn], mitochondrial OS=Homo sapiens OX=9606 GN=SOD2 PE=1 SV=3	SOD2	39	10	156	10	2.1631e+08	3.05115e+08	3.23123e+08	4.67743e+08	2.05458e+08	1.34695e+08	1.2975e+08	1.1831e+08	2.15707e+08	1.02887e+08	3.99732e+08	5.81162e+08	6.08971e+08	8.1188e+08	4.24073e+08	2.48779e+08	2.10071e+08	1.70779e+08	2.15707e+08	1.98356e+08	1.03303	1.5019	1.57377	2.09815	1.09593	0.642922	0.542887	0.441346	0.557453	0.512612	2.70752	0.00148116
P19971	Thymidine phosphorylase OS=Homo sapiens OX=9606 GN=TYMP PE=1 SV=2	TYMP	31	17	217	17	163079935	1.84977e+08	1.54964e+08	1.62307e+08	1.8117e+08	6.03074e+07	9.55131e+07	2.38339e+07	7.32309e+07	6.37339e+07	3.01366e+08	3.52332e+08	2.92051e+08	2.81722e+08	3.7394e+08	1.11387e+08	1.54639e+08	3.44039e+07	7.32309e+07	1.22872e+08	1.43648	1.67942	1.39208	1.34285	1.78241	0.530933	0.737098	0.163989	0.34906	0.585679	3.22519	4.3093e-05
P40227	T-complex protein 1 subunit zeta OS=Homo sapiens OX=9606 GN=CCT6A PE=1 SV=3	CCT6A	31	16	179	16	7.51382e+07	8.06011e+07	7.21657e+07	9.26353e+07	4.71076e+07	1.48247e+08	1.51204e+08	8.76599e+07	2.0077e+08	8.57461e+07	1.38853e+08	1.53523e+08	1.36007e+08	1.60791e+08	9.72318e+07	2.73809e+08	2.44805e+08	1.26536e+08	2.0077e+08	1.65309e+08	0.817918	0.904337	0.801154	0.947145	0.572749	1.61289	1.44204	0.745366	1.18265	0.973761	0.678783	0.0533185
P09104	Gamma-enolase OS=Homo sapiens OX=9606 GN=ENO2 PE=1 SV=3	ENO2	35	15	242	12	8.43304e+07	1.1615e+08	1.3191e+08	1.29187e+08	1.07012e+08	1.08336e+08	1.3097e+08	1.81772e+08	150999155	1.32563e+08	1.5584e+08	2.21235e+08	2.48603e+08	2.24235e+08	2.20876e+08	2.00095e+08	2.12045e+08	2.62386e+08	150999155	2.55567e+08	0.724201	1.0281	1.15528	1.04204	1.02643	0.929862	0.985392	1.21933	0.701708	1.18764	0.99047	0.937555
P49821	NADH dehydrogenase [ubiquinone] flavoprotein 1, mitochondrial OS=Homo sapiens OX=9606 GN=NDUFV1 PE=1 SV=4	NDUFV1	50	19	115	19	41559425	3.33053e+07	3.57654e+07	3.90116e+07	2.38612e+07	92024083	1.49679e+08	79567732	188594668	9.06247e+07	7.68003e+07	6.34376e+07	6.74049e+07	6.7714e+07	4.92504e+07	1.69967e+08	2.42335e+08	1.14855e+08	188594668	1.74715e+08	0.632063	0.522089	0.55474	0.557283	0.405329	1.39882	1.99441	0.945252	1.55213	1.43789	0.364536	0.000630062
P10909	Clusterin OS=Homo sapiens OX=9606 GN=CLU PE=1 SV=1	CLU	33	16	246	16	2.356e+08	2.10793e+08	291313202	2.43603e+08	2.03716e+08	2.36581e+08	2.23871e+08	3.23874e+08	4.5973e+08	1.92357e+08	4.3538e+08	4.01504e+08	5.49021e+08	4.22832e+08	4.20477e+08	4.3696e+08	3.62454e+08	4.67509e+08	4.5973e+08	3.70843e+08	1.00626	0.927965	1.26891	0.977259	0.971817	1.00991	0.837713	1.08052	1.06254	0.857102	1.0628	0.466485
Q16181	Septin-7 OS=Homo sapiens OX=9606 GN=SEPTIN7 PE=1 SV=2	SEPTIN7	34	14	136	13	5.57123e+07	4.48665e+07	6.6534e+07	4.62934e+07	2.78744e+07	9.69584e+07	1.53787e+08	87974125	1.04735e+08	2.11891e+08	1.02954e+08	8.54587e+07	1.25393e+08	8.03532e+07	5.75338e+07	1.7908e+08	2.48986e+08	1.2699e+08	1.04735e+08	4.08503e+08	0.677337	0.562233	0.82496	0.528644	0.378515	1.17817	1.63808	0.835464	0.689052	2.68754	0.422817	0.0582362
Q02818	Nucleobindin-1 OS=Homo sapiens OX=9606 GN=NUCB1 PE=1 SV=4	NUCB1	47	20	102	19	8.17794e+07	86284217	8.40412e+07	6.75422e+07	5.89007e+07	1.01973e+08	1.00478e+08	7.71743e+07	1.51896e+08	9.78387e+07	1.51125e+08	1.64348e+08	1.58388e+08	1.17236e+08	1.21573e+08	1.88342e+08	1.62678e+08	1.114e+08	1.51896e+08	1.88623e+08	0.997127	1.08437	1.04504	0.773521	0.802141	1.24268	1.07335	0.735019	1.00221	1.24453	0.887577	0.325289
O95816	BAG family molecular chaperone regulator 2 OS=Homo sapiens OX=9606 GN=BAG2 PE=1 SV=1	BAG2	57	12	160	12	9.96698e+07	1.16314e+08	1.22365e+08	1.56173e+08	8.87501e+07	5.00826e+07	9.57595e+07	1.75123e+08	1.95185e+08	96436263	1.84186e+08	2.21546e+08	2.30614e+08	2.71076e+08	1.83183e+08	9.25017e+07	1.55038e+08	2.52787e+08	1.95185e+08	1.85919e+08	0.93399	1.12344	1.16942	1.3746	0.928904	0.469067	0.786182	1.28186	0.989764	0.942775	1.23731	0.213012
Q15691	Microtubule-associated protein RP/EB family member 1 OS=Homo sapiens OX=9606 GN=MAPRE1 PE=1 SV=3	MAPRE1	63	13	144	13	102837746	1.159e+08	1.08685e+08	1.18611e+08	7.79118e+07	1.04047e+08	7.72193e+07	1.01637e+08	1.17243e+08	6.42771e+07	1.9004e+08	2.20758e+08	2.04832e+08	2.05878e+08	1.60813e+08	1.92172e+08	1.25021e+08	1.46712e+08	1.17243e+08	1.23919e+08	1.12624	1.30828	1.2139	1.2201	0.953026	1.13887	0.740912	0.869461	0.694821	0.734384	1.39323	0.0117095
Q8N163	Cell cycle and apoptosis regulator protein 2 OS=Homo sapiens OX=9606 GN=CCAR2 PE=1 SV=2	CCAR2	26	19	112	19	1.10448e+08	1.20715e+08	1.07068e+08	1.4899e+08	90712586	8.93702e+07	1.33433e+08	1.22481e+08	161993276	9.54074e+07	2.04103e+08	2.2993e+08	2.01786e+08	2.58607e+08	1.87234e+08	1.65065e+08	2.16033e+08	1.768e+08	161993276	1.83935e+08	1.02798	1.15805	1.0163	1.30249	0.943013	0.831359	1.08806	0.89046	0.815887	0.926399	1.19676	0.0555435
P46779	60S ribosomal protein L28 OS=Homo sapiens OX=9606 GN=RPL28 PE=1 SV=3	RPL28	59	16	252	16	3.73787e+08	2.84909e+08	2.29785e+08	3.15481e+08	1.70571e+08	2.38832e+08	2.56659e+08	1.65526e+08	4.52479e+08	2.84603e+08	6.90745e+08	5.42675e+08	4.33062e+08	5.47593e+08	3.52065e+08	4.41118e+08	4.15541e+08	2.38934e+08	4.52479e+08	5.48684e+08	1.48137	1.16382	0.92874	1.17436	0.755035	0.946017	0.891164	0.512416	0.970382	1.1767	1.22386	0.254239
P38117	Electron transfer flavoprotein subunit beta OS=Homo sapiens OX=9606 GN=ETFB PE=1 SV=3	ETFB	62	17	247	17	1.2614e+08	1.03536e+08	5.28791e+07	1.13608e+08	5.91189e+07	1.83446e+08	3.3129e+08	1.55635e+08	2.91816e+08	192218951	2.33102e+08	1.97207e+08	9.96582e+07	1.97194e+08	1.22023e+08	3.38821e+08	5.3637e+08	2.24657e+08	2.91816e+08	3.70577e+08	0.892625	0.755171	0.381624	0.755118	0.467267	1.29746	2.05393	0.860284	1.11746	1.41906	0.481878	0.0135241
P48643	T-complex protein 1 subunit epsilon OS=Homo sapiens OX=9606 GN=CCT5 PE=1 SV=1	CCT5	33	18	222	17	78801729	8.08091e+07	7.44274e+07	9.74003e+07	5.30534e+07	1.13623e+08	1.36813e+08	1.0395e+08	1.69587e+08	1.00594e+08	1.45623e+08	1.53919e+08	1.40269e+08	1.69062e+08	1.09504e+08	2.0986e+08	2.21505e+08	1.50051e+08	1.69587e+08	1.93935e+08	0.875498	0.925378	0.843311	1.01641	0.658348	1.2617	1.33171	0.902118	1.01957	1.16595	0.760238	0.0242064
P26640	Valine--tRNA ligase OS=Homo sapiens OX=9606 GN=VARS1 PE=1 SV=4	VARS1	20	19	97	19	2.17379e+07	27321800	2.08769e+07	2.76652e+07	18077025	3.34947e+07	35036076	2.0896e+07	2.78946e+07	1.52719e+07	4.01708e+07	5.20407e+07	3.93455e+07	4.80196e+07	3.73116e+07	6.18642e+07	5.67246e+07	3.01631e+07	2.78946e+07	2.94425e+07	0.949715	1.23034	0.930203	1.13528	0.882119	1.46259	1.34108	0.713114	0.659483	0.696078	1.0524	0.792829
P01861	Immunoglobulin heavy constant gamma 4 OS=Homo sapiens OX=9606 GN=IGHG4 PE=1 SV=1	IGHG4	35	8	400	1	2.8917e+07	3.33893e+07	4.88703e+07	22616565	9.21214e+06	5.61862e+07	4.35883e+07	3.58754e+07	29857915	1.99995e+07	5.34377e+07	6.35976e+07	9.21031e+07	3.92564e+07	1.90142e+07	1.03775e+08	7.05711e+07	5.17857e+07	29857915	3.85569e+07	0.950923	1.13172	1.63897	0.698568	0.338357	1.84668	1.25581	0.921527	0.531322	0.686121	0.907866	0.77005
P46783	40S ribosomal protein S10 OS=Homo sapiens OX=9606 GN=RPS10 PE=1 SV=1	RPS10	62	14	244	14	3.45397e+08	2.98054e+08	236968739	336633058	1.83048e+08	1.98039e+08	2.16547e+08	1.686e+08	3.03395e+08	2.3902e+08	6.38281e+08	5.67712e+08	4.46601e+08	5.84307e+08	3.77817e+08	3.65774e+08	3.50597e+08	2.43372e+08	3.03395e+08	4.60804e+08	1.47115	1.3085	1.02935	1.34675	0.870814	0.843057	0.808076	0.560938	0.699282	1.06209	1.51671	0.0178322
P09972	Fructose-bisphosphate aldolase C OS=Homo sapiens OX=9606 GN=ALDOC PE=1 SV=2	ALDOC	38	16	333	9	1.59629e+08	1.68939e+08	1.87212e+08	1.65855e+08	1.51415e+08	2.53556e+08	2.39242e+08	2.38524e+08	471546356	2.44259e+08	2.94989e+08	3.21784e+08	3.52828e+08	2.87882e+08	3.12526e+08	4.68314e+08	3.87341e+08	3.44306e+08	471546356	4.70905e+08	0.7946	0.866776	0.950399	0.775455	0.841839	1.26148	1.04336	0.927443	1.27018	1.26846	0.732823	0.00412047
P36871	Phosphoglucomutase-1 OS=Homo sapiens OX=9606 GN=PGM1 PE=1 SV=3	PGM1	37	18	144	18	6.22673e+07	3.39114e+07	2.3311e+07	4.72969e+07	3.73952e+07	7.69882e+07	8.44448e+07	5.31245e+07	1.18853e+08	5.59766e+07	1.15068e+08	6.4592e+07	4.39329e+07	8.20951e+07	7.71851e+07	1.42196e+08	1.36719e+08	7.66846e+07	1.18853e+08	1.07917e+08	1.19211	0.66918	0.455149	0.850513	0.799645	1.47316	1.41642	0.794459	1.23133	1.11803	0.65744	0.0421202
Q9NZN4	EH domain-containing protein 2 OS=Homo sapiens OX=9606 GN=EHD2 PE=1 SV=2	EHD2	31	16	196	15	1.31083e+08	1.59906e+08	6.29134e+07	2.14054e+08	1.19731e+08	1.31434e+08	9.58272e+07	1.40596e+08	119458475	5.61971e+07	2.42237e+08	3.04577e+08	1.18569e+08	3.71543e+08	2.47129e+08	2.42757e+08	1.55148e+08	2.02949e+08	119458475	1.08342e+08	1.14657	1.44164	0.56122	1.75861	1.16973	1.14903	0.734354	0.960609	0.565428	0.51281	1.54957	0.099245
Q96A08	Histone H2B type 1-A OS=Homo sapiens OX=9606 GN=H2BC1 PE=1 SV=3	H2BC1	45	13	706	3	7.75088e+06	6.62798e+06	5.03425e+06	6974363	3.13371e+06	4.20472e+06	4.62243e+06	2.38235e+06	13501795	3.17509e+06	1.43233e+07	1.26245e+07	9.48776e+06	1.21057e+07	6.46808e+06	7.76605e+06	7.48388e+06	3.43889e+06	13501795	6.12124e+06	1.53484	1.3528	1.01668	1.2972	0.693099	0.832184	0.801949	0.368501	1.44681	0.655932	1.43583	0.158243
P62857	40S ribosomal protein S28 OS=Homo sapiens OX=9606 GN=RPS28 PE=1 SV=1	RPS28	78	10	257	10	5.12059e+08	5.24946e+08	317240552	4.87001e+08	2.76888e+08	2.36893e+08	296311478	201491584	4.59191e+08	2.75992e+08	9.46267e+08	9.9988e+08	5.97885e+08	8.45307e+08	5.71508e+08	4.37537e+08	4.79739e+08	2.90851e+08	4.59191e+08	5.32082e+08	1.53609	1.62312	0.970554	1.3722	0.927735	0.710259	0.778765	0.472141	0.745411	0.863735	1.80088	0.0067278
Q9BS26	Endoplasmic reticulum resident protein 44 OS=Homo sapiens OX=9606 GN=ERP44 PE=1 SV=1	ERP44	37	16	209	15	1.13244e+08	1.02102e+08	1.11349e+08	1.07095e+08	5.78876e+07	1.36451e+08	1.54268e+08	1.245e+08	2.49869e+08	1.44662e+08	2.09272e+08	1.94477e+08	2.09853e+08	1.85888e+08	1.19482e+08	2.52022e+08	2.49765e+08	1.79715e+08	2.49869e+08	2.78893e+08	0.982849	0.913366	0.985578	0.873028	0.56115	1.18363	1.17303	0.844034	1.17351	1.30983	0.759316	0.0381725
P50995	Annexin A11 OS=Homo sapiens OX=9606 GN=ANXA11 PE=1 SV=1	ANXA11	34	16	257	15	9.0873e+07	9.26152e+07	8.71741e+07	7.77797e+07	6.30308e+07	1.26239e+08	1.53678e+08	1.2553e+08	2.34089e+08	1.1021e+08	1.6793e+08	1.76407e+08	1.64292e+08	1.35005e+08	1.30098e+08	2.33162e+08	2.4881e+08	1.81201e+08	2.34089e+08	2.12472e+08	0.891602	0.936609	0.872286	0.716792	0.690737	1.23794	1.32102	0.962059	1.24286	1.12809	0.697224	0.00202365
Q9Y3I0	RNA-splicing ligase RtcB homolog OS=Homo sapiens OX=9606 GN=RTCB PE=1 SV=1	RTCB	33	13	140	13	1.16547e+08	1.06825e+08	1.16219e+08	9.83591e+07	5.28275e+07	8.67492e+07	1.19355e+08	77773363	178664155	8.0924e+07	2.15375e+08	2.03472e+08	2.19032e+08	1.70726e+08	1.09038e+08	1.60224e+08	1.93239e+08	1.12265e+08	178664155	1.56013e+08	1.2536	1.18432	1.27489	0.99372	0.634661	0.932595	1.12476	0.653444	1.03993	0.908082	1.14647	0.368981
P00747	Plasminogen OS=Homo sapiens OX=9606 GN=PLG PE=1 SV=2	PLG	28	16	114	16	5.60521e+07	4.3383e+07	4.17654e+07	4.18833e+07	4.57808e+07	8.79084e+07	4.54333e+07	4.04255e+07	6.56228e+07	4.09597e+07	1.03582e+08	8.26329e+07	7.87129e+07	7.26985e+07	9.44932e+07	1.62365e+08	7.35582e+07	5.83537e+07	6.56228e+07	7.89659e+07	1.18925	0.948729	0.903722	0.834669	1.0849	1.86416	0.844539	0.669974	0.753431	0.906627	0.984629	0.947281
P02765	Alpha-2-HS-glycoprotein OS=Homo sapiens OX=9606 GN=AHSG PE=1 SV=2	AHSG	25	9	110	9	1.15943e+08	57118992	138641343	5.84678e+07	1.14279e+08	7.29203e+07	8.81859e+07	8.54551e+07	159030583	8.29734e+07	2.14259e+08	1.08796e+08	2.61289e+08	1.01485e+08	2.35877e+08	1.34683e+08	1.42776e+08	1.23353e+08	159030583	1.59964e+08	1.30526	0.66278	1.59176	0.61824	1.43695	0.820478	0.869784	0.751461	0.968805	0.97449	1.28049	0.268265
Q9UGM3	Deleted in malignant brain tumors 1 protein OS=Homo sapiens OX=9606 GN=DMBT1 PE=1 SV=2	DMBT1	32	15	85	15	4.15755e+08	8.29625e+07	1.69946e+07	1.11825e+07	2.00201e+07	3.58625e+07	5.75041e+06	1.16644e+06	11989892	19524298	7.683e+08	1.58021e+08	3.20288e+07	1.94099e+07	4.13221e+07	6.62375e+07	9.31011e+06	1.68373e+06	11989892	3.76407e+07	6.70452	1.37896	0.279497	0.169379	0.360595	0.578017	0.081244	0.014693	0.104629	0.328469	8.033	0.249743
Q14651	Plastin-1 OS=Homo sapiens OX=9606 GN=PLS1 PE=1 SV=2	PLS1	29	15	85	11	1.82534e+07	1.29106e+07	3429429	2.14036e+07	8.85953e+06	5.04461e+07	5.06277e+07	3.42847e+07	1.23409e+08	48100351	3.37316e+07	2.45912e+07	6.46325e+06	3.7151e+07	1.82864e+07	9.31732e+07	8.19681e+07	4.94896e+07	1.23409e+08	9.27323e+07	0.601282	0.438349	0.11521	0.662234	0.325963	1.66085	1.46112	0.882175	2.19982	1.653	0.272757	0.00120114
P21281	V-type proton ATPase subunit B, brain isoform OS=Homo sapiens OX=9606 GN=ATP6V1B2 PE=1 SV=3	ATP6V1B2	36	18	146	18	8.7614e+07	1.19133e+08	5.32227e+07	1.36352e+08	8.6158e+07	9.10264e+07	8.05154e+07	5.88518e+07	75916705	5.12616e+07	1.61908e+08	2.26915e+08	1.00306e+08	2.36671e+08	1.77833e+08	1.68124e+08	1.30357e+08	8.49518e+07	75916705	9.88268e+07	1.10758	1.55229	0.686175	1.61903	1.21653	1.15011	0.891752	0.581142	0.519334	0.676058	1.6189	0.0491631
Q9BW30	Tubulin polymerization-promoting protein family member 3 OS=Homo sapiens OX=9606 GN=TPPP3 PE=1 SV=1	TPPP3	59	11	108	11	2.76657e+07	8.31792e+07	4.7401e+07	3.78026e+07	3.69727e+07	41559883	103696277	109005770	2.66327e+08	7.88517e+07	5.11253e+07	1.58434e+08	8.9334e+07	6.56155e+07	7.63129e+07	7.67604e+07	1.67888e+08	1.57348e+08	2.66327e+08	1.52018e+08	0.405382	1.25625	0.708347	0.520278	0.6051	0.608648	1.33122	1.24765	2.11175	1.20538	0.537364	0.0651337
P08559	Pyruvate dehydrogenase E1 component subunit alpha, somatic form, mitochondrial OS=Homo sapiens OX=9606 GN=PDHA1 PE=1 SV=3	PDHA1	49	21	144	17	7.35228e+07	7.42359e+07	7.26816e+07	9.94597e+07	4.75029e+07	9.83108e+07	1.5511e+08	9.4724e+07	2.05337e+08	1.02105e+08	1.35868e+08	1.41399e+08	1.36979e+08	1.72636e+08	9.80478e+07	1.81578e+08	2.51129e+08	1.36733e+08	2.05337e+08	1.96848e+08	0.820181	0.853575	0.82689	1.04214	0.591877	1.09612	1.51597	0.825405	1.23954	1.1883	0.704932	0.0310566
P31947	14-3-3 protein sigma OS=Homo sapiens OX=9606 GN=SFN PE=1 SV=1	SFN	44	15	161	10	29244976	20410564	22468061	7.86694e+06	1.70813e+07	103785960	1.16261e+08	8.52869e+07	339562350	1.97835e+08	5.40437e+07	3.88766e+07	4.23443e+07	1.3655e+07	3.52564e+07	1.91691e+08	1.88231e+08	1.23111e+08	339562350	3.81405e+08	0.383785	0.276078	0.300703	0.0969691	0.250369	1.36127	1.3367	0.874256	2.41136	2.70851	0.150471	0.00305022
P52943	Cysteine-rich protein 2 OS=Homo sapiens OX=9606 GN=CRIP2 PE=1 SV=1	CRIP2	64	9	134	9	1.41666e+08	1.7153e+08	1.03307e+08	126857103	1.04397e+08	9.45808e+07	1.38297e+08	1.50821e+08	210523353	8.5588e+07	2.61794e+08	3.26718e+08	1.94697e+08	2.20191e+08	2.1548e+08	1.74689e+08	2.23908e+08	2.17708e+08	210523353	1.65004e+08	1.18421	1.47788	0.880699	0.996018	0.974707	0.790194	1.01283	0.984789	0.952288	0.746386	1.22892	0.122327
Q02252	Methylmalonate-semialdehyde dehydrogenase [acylating], mitochondrial OS=Homo sapiens OX=9606 GN=ALDH6A1 PE=1 SV=2	ALDH6A1	46	18	90	18	12897209	7.06844e+06		2.44334e+07	5.12876e+06	4.85716e+07	103895703	3.92699e+07	6.76636e+07	2.82861e+07	2.38336e+07	1.34635e+07		4.241e+07	1.05859e+07	8.97109e+07	1.68211e+08	5.66856e+07	6.76636e+07	5.45326e+07	0.406951	0.229884		0.724136	0.180752	1.53178	2.87214	0.967888	1.15533	0.931126
O95340	Bifunctional 3'-phosphoadenosine 5'-phosphosulfate synthase 2 OS=Homo sapiens OX=9606 GN=PAPSS2 PE=1 SV=2	PAPSS2	33	18	100	17	99865842	6.501e+07	61027126	5.67212e+07	5.21444e+07	1.31939e+08	1.71111e+08	1.02064e+08	2.00695e+08	130585024	1.84549e+08	1.23827e+08	1.15014e+08	9.84532e+07	1.07628e+08	2.43689e+08	2.77035e+08	1.47328e+08	2.00695e+08	2.51754e+08	1.05458	0.707592	0.657236	0.562599	0.615026	1.39253	1.58308	0.841888	1.14685	1.43862	0.561776	0.00717807
P62879	Guanine nucleotide-binding protein G(I)/G(S)/G(T) subunit beta-2 OS=Homo sapiens OX=9606 GN=GNB2 PE=1 SV=3	GNB2	34	12	210	4	294611086	2.72407e+08	1.45776e+08	308716279	1.7584e+08	214519734	2.03476e+08	187054621	2.07563e+08	1.44372e+08	5.44431e+08	5.18863e+08	2.74735e+08	5.35851e+08	3.62939e+08	3.96214e+08	3.29434e+08	2.70011e+08	2.07563e+08	2.78334e+08	1.46416	1.3954	0.738859	1.44109	0.976069	1.06556	0.885963	0.726153	0.558208	0.748537	1.50978	0.0432134
P26599	Polypyrimidine tract-binding protein 1 OS=Homo sapiens OX=9606 GN=PTBP1 PE=1 SV=1	PTBP1	19	12	175	8	2.14531e+08	2.15386e+08	1.10142e+08	2.28999e+08	1.49499e+08	217745622	2.32066e+08	1.56891e+08	2.87029e+08	1.47022e+08	3.96446e+08	4.10252e+08	2.07578e+08	3.97483e+08	3.08572e+08	4.02172e+08	3.75722e+08	2.2647e+08	2.87029e+08	2.83443e+08	1.20311	1.24501	0.629946	1.20626	0.936437	1.22049	1.14022	0.687279	0.871062	0.860179	1.09239	0.579456
Q00610	Clathrin heavy chain 1 OS=Homo sapiens OX=9606 GN=CLTC PE=1 SV=5	CLTC	15	20	63	15	3.08256e+07	2.117e+07	1.0777e+07	2.87191e+07	1.81909e+07	77617331	6.86008e+07	1.42196e+07	1.46951e+07	3.91963e+06	5.69646e+07	4.03232e+07	2.03107e+07	4.98488e+07	3.75466e+07	1.43358e+08	1.11067e+08	2.05258e+07	1.46951e+07	7.55663e+06	1.13431	0.802936	0.404438	0.992616	0.747648	2.85462	2.21163	0.40872	0.292617	0.150471	0.689745	0.541051
P63220	40S ribosomal protein S21 OS=Homo sapiens OX=9606 GN=RPS21 PE=1 SV=1	RPS21	83	8	236	8	1.94156e+08	2.75423e+08	1.52027e+08	2.14839e+08	1.24443e+08	1.22762e+08	160320932	148259647	3.30076e+08	131980643	3.58794e+08	5.24606e+08	2.86517e+08	3.72904e+08	2.56854e+08	2.2674e+08	2.59565e+08	2.14011e+08	3.30076e+08	2.54444e+08	1.16321	1.70077	0.928888	1.20896	0.832723	0.735091	0.841512	0.693824	1.07011	0.82491	1.4007	0.0767686
P50991	T-complex protein 1 subunit delta OS=Homo sapiens OX=9606 GN=CCT4 PE=1 SV=4	CCT4	36	20	173	19	1.25876e+08	1.32733e+08	8.26221e+07	159887592	9.73535e+07	2.14077e+08	2.19682e+08	9.85538e+07	1.39321e+08	1.13543e+08	2.32614e+08	2.52821e+08	1.55713e+08	2.77523e+08	2.00941e+08	3.95396e+08	3.55673e+08	1.42261e+08	1.39321e+08	2.18898e+08	0.981013	1.06623	0.656696	1.17041	0.847438	1.66752	1.5	0.599964	0.587564	0.923167	0.894582	0.65844
P62244	40S ribosomal protein S15a OS=Homo sapiens OX=9606 GN=RPS15A PE=1 SV=2	RPS15A	75	12	236	12	338727352	3.66657e+08	1.06897e+08	2.68023e+08	1.6881e+08	1.86681e+08	1.98172e+08	1.14247e+08	1.67564e+08	1.38923e+08	6.25956e+08	6.98382e+08	2.01463e+08	4.65217e+08	3.4843e+08	3.44797e+08	3.20847e+08	1.64914e+08	1.67564e+08	2.67829e+08	1.73616	1.93704	0.558781	1.29033	0.966412	0.956336	0.889907	0.457408	0.464758	0.742856	1.84798	0.059633
Q96KP4	Cytosolic non-specific dipeptidase OS=Homo sapiens OX=9606 GN=CNDP2 PE=1 SV=2	CNDP2	33	16	175	16	8.56312e+07	1.04127e+08	8.59065e+07	8.91045e+07	6.40219e+07	1.49302e+08	1.87018e+08	9.00582e+07	1.64707e+08	1.12971e+08	1.58243e+08	1.98333e+08	1.61903e+08	1.54662e+08	1.32143e+08	2.75759e+08	3.02789e+08	1.29998e+08	1.64707e+08	2.17797e+08	0.83447	1.04588	0.853768	0.815585	0.696836	1.45417	1.59671	0.685522	0.868555	1.14851	0.738083	0.133181
Q8N1G4	Leucine-rich repeat-containing protein 47 OS=Homo sapiens OX=9606 GN=LRRC47 PE=1 SV=1	LRRC47	33	18	138	18	5.78822e+07	66607160	4.10513e+07	6.6011e+07	3.92097e+07	6.1872e+07	9.85346e+07	4.79478e+07	1.26363e+08	59875445	1.06964e+08	1.26869e+08	7.73671e+07	1.14578e+08	8.09303e+07	1.14276e+08	1.59531e+08	6.92121e+07	1.26363e+08	1.15433e+08	0.979953	1.16231	0.708798	1.04971	0.741443	1.04694	1.46154	0.634087	1.15768	1.05754	0.86644	0.394943
P62269	40S ribosomal protein S18 OS=Homo sapiens OX=9606 GN=RPS18 PE=1 SV=3	RPS18	62	16	392	16	7.15319e+08	7.13474e+08	5.43349e+08	7.074e+08	5.10017e+08	6.29695e+08	6.63391e+08	3.80236e+08	9.03631e+08	7.23487e+08	1.32188e+09	1.35897e+09	1.02402e+09	1.22786e+09	1.05269e+09	1.16304e+09	1.07405e+09	5.48866e+08	9.03631e+08	1.3948e+09	1.19413	1.22764	0.925055	1.1092	0.950958	1.05064	0.970254	0.495822	0.816301	1.26001	1.17722	0.284145
P01591	Immunoglobulin J chain OS=Homo sapiens OX=9606 GN=JCHAIN PE=1 SV=4	JCHAIN	69	11	258	11	1.02356e+09	511327904	153609888	1.12262e+08	1.7152e+08	3.4278e+08	7.37236e+08	6.78341e+08	1.22212e+09	6.33187e+08	1.8915e+09	9.73942e+08	2.895e+08	1.94858e+08	3.54023e+08	6.33108e+08	1.19361e+09	9.79176e+08	1.22212e+09	1.22072e+09	2.11281	1.08789	0.323371	0.217656	0.395444	0.707181	1.33326	1.09374	1.36511	1.36354	0.705661	0.38767
Q96I24	Far upstream element-binding protein 3 OS=Homo sapiens OX=9606 GN=FUBP3 PE=1 SV=2	FUBP3	34	17	166	12	3.37964e+07	4.26425e+07	3.02784e+07	3.64374e+07	2.24352e+07	37726171	3.69573e+07	2.34392e+07	5.2659e+07	1.87658e+07	6.24546e+07	8.12225e+07	5.70639e+07	6.32459e+07	4.6307e+07	6.96796e+07	5.98352e+07	3.38341e+07	5.2659e+07	3.61785e+07	1.11034	1.44401	1.0145	1.12441	0.823264	1.23879	1.06377	0.601517	0.936192	0.643196	1.23041	0.227946
O14818	Proteasome subunit alpha type-7 OS=Homo sapiens OX=9606 GN=PSMA7 PE=1 SV=1	PSMA7	48	11	170	11	89063453	9.07476e+07	6.88415e+07	81010712	5.47111e+07	9.37418e+07	1.06091e+08	7.2924e+07	1.21176e+08	7.30884e+07	1.64586e+08	1.7285e+08	1.29742e+08	1.40613e+08	1.12926e+08	1.7314e+08	1.71766e+08	1.05265e+08	1.21176e+08	1.40907e+08	1.14857	1.20623	0.905404	0.981273	0.788054	1.20826	1.19867	0.734593	0.84563	0.983319	1.01188	0.925018
Q15717	ELAV-like protein 1 OS=Homo sapiens OX=9606 GN=ELAVL1 PE=1 SV=2	ELAVL1	44	14	162	14	1.31066e+08	124603263	7.08379e+07	8.87436e+07	6.73929e+07	8.8848e+07	9.60304e+07	6.69755e+07	126466209	9.98016e+07	2.42205e+08	2.37336e+08	1.33504e+08	1.54036e+08	1.39101e+08	1.64101e+08	1.55477e+08	9.66783e+07	126466209	1.92407e+08	1.47568	1.44601	0.8134	0.938492	0.847502	0.999816	0.947271	0.589031	0.77052	1.17228	1.23268	0.274872
P13727	Bone marrow proteoglycan OS=Homo sapiens OX=9606 GN=PRG2 PE=1 SV=2	PRG2	41	10	200	10	1378470767	4.09676e+08	1.28767e+08	1.82786e+09	4.4797e+08	27469932	3.28928e+08	5.83805e+07	34007824	100299932	2.54736e+09	7.80322e+08	2.42679e+08	3.17268e+09	9.24626e+08	5.07365e+07	5.32545e+08	8.42715e+07	34007824	1.93367e+08	2.97499	0.911314	0.283417	3.70528	1.07984	0.0592536	0.621943	0.0984181	0.0397167	0.225828	8.56792	0.0447034
P50479	PDZ and LIM domain protein 4 OS=Homo sapiens OX=9606 GN=PDLIM4 PE=1 SV=2	PDLIM4	48	14	226	14	1.36008e+08	1.623e+08	1.54813e+08	1.45493e+08	1.28179e+08	88488898	1.21225e+08	1.96201e+08	169649178	1.0531e+08	2.51339e+08	3.09137e+08	2.91767e+08	2.52538e+08	2.64567e+08	1.63437e+08	1.96267e+08	2.83214e+08	169649178	2.03026e+08	1.05386	1.2962	1.22337	1.05889	1.10932	0.685289	0.822944	1.18751	0.711335	0.851281	1.34832	0.0193966
Q13011	Delta(3,5)-Delta(2,4)-dienoyl-CoA isomerase, mitochondrial OS=Homo sapiens OX=9606 GN=ECH1 PE=1 SV=2	ECH1	52	15	181	15	8.72437e+07	78742606	6.2037e+07	7.46493e+07	3.87998e+07	1.97757e+08	2.6647e+08	161723323	3.72333e+08	2.47965e+08	1.61223e+08	1.49983e+08	1.16918e+08	1.29572e+08	8.00842e+07	3.65254e+08	4.31425e+08	2.33446e+08	3.72333e+08	4.78051e+08	0.64021	0.595577	0.464274	0.514523	0.318011	1.4504	1.71317	0.927001	1.47852	1.89832	0.339153	0.000451136
Q13310	Polyadenylate-binding protein 4 OS=Homo sapiens OX=9606 GN=PABPC4 PE=1 SV=1	PABPC4	23	14	165	7	8.67723e+06	1.24747e+07	1.23855e+07	1.14144e+07	6.53587e+06	11901033	14082375	8976300	1.14318e+07	1.12362e+07	1.60352e+07	2.37609e+07	2.33422e+07	1.98124e+07	1.34903e+07	2.1981e+07	2.27999e+07	1.29572e+07	1.14318e+07	2.16622e+07	0.856248	1.26879	1.24643	1.05794	0.720354	1.17374	1.21747	0.691887	0.610435	1.15672	1.06175	0.732997
Q16698	2,4-dienoyl-CoA reductase, mitochondrial OS=Homo sapiens OX=9606 GN=DECR1 PE=1 SV=1	DECR1	47	17	171	17	5.53892e+07	41256674	3.152e+07	4.32123e+07	30719800	1.19867e+08	1.74191e+08	7.5705e+07	1.67873e+08	87783177	1.02357e+08	7.85828e+07	5.9404e+07	7.50053e+07	6.34068e+07	2.21393e+08	2.82021e+08	1.09279e+08	1.67873e+08	1.69236e+08	0.770439	0.59149	0.447131	0.564562	0.47726	1.66641	2.12276	0.82254	1.26357	1.27384	0.398774	0.00520522
P02538	SWISS-PROT:P02538 Tax_Id=9606 Gene_Symbol=KRT6A Keratin, type II cytoskeletal 6A	KRT6A	27	17	247	5	1.72475e+07	1.89341e+07	2.57013e+07	3.18223e+07	1.8265e+07	1.38451e+07	1.03964e+07	1.438e+07	1.34405e+07		3.18727e+07	3.60643e+07	4.84377e+07	5.52351e+07	3.76996e+07	2.55717e+07	1.68321e+07	2.07573e+07	1.34405e+07		1.0033	1.13524	1.52474	1.73871	1.18672	0.804955	0.529845	0.653406	0.423085
P47756	F-actin-capping protein subunit beta OS=Homo sapiens OX=9606 GN=CAPZB PE=1 SV=4	CAPZB	49	13	233	13	1.29647e+08	135827122	1.38134e+08	1.57026e+08	1.01802e+08	1.53533e+08	1.90833e+08	174659879	2.7675e+08	1.43571e+08	2.39583e+08	2.58714e+08	2.60334e+08	2.72557e+08	2.10124e+08	2.83572e+08	3.08965e+08	2.52119e+08	2.7675e+08	2.7679e+08	0.907682	0.98016	0.986296	1.0326	0.796071	1.07434	1.17054	0.955176	1.04849	1.04864	0.887794	0.0579028
P01008	Antithrombin-III OS=Homo sapiens OX=9606 GN=SERPINC1 PE=1 SV=1	SERPINC1	24	11	172	11	1.51301e+08	8.43859e+07	1.26176e+08	6.99101e+07	8.67767e+07	1.30285e+08	9.93411e+07	8.93921e+07	1.36562e+08	8.98806e+07	2.79598e+08	1.60732e+08	2.37797e+08	1.21346e+08	1.7911e+08	2.40634e+08	1.60837e+08	1.29036e+08	1.36562e+08	1.7328e+08	1.53716	0.883663	1.30734	0.667125	0.984699	1.32294	0.884237	0.709407	0.75078	0.952647	1.1645	0.445095
Q14980	Nuclear mitotic apparatus protein 1 OS=Homo sapiens OX=9606 GN=NUMA1 PE=1 SV=2	NUMA1	11	18	59	18	3.58585e+07	4.96978e+07	4.44015e+07	5.61371e+07	3.91449e+07	7.79723e+07	7.11073e+07	8.62277e+07	8.31102e+07	3.8717e+07	6.62652e+07	9.46609e+07	8.3681e+07	9.74394e+07	8.07965e+07	1.44013e+08	1.15125e+08	1.24469e+08	8.31102e+07	7.46423e+07	0.687253	0.981753	0.867877	1.01057	0.837962	1.4936	1.19399	1.2909	0.861958	0.774135	0.781076	0.130924
P17174	Aspartate aminotransferase, cytoplasmic OS=Homo sapiens OX=9606 GN=GOT1 PE=1 SV=3	GOT1	36	16	193	16	6.64716e+07	5.84664e+07	55115191	4.6496e+07	5.23855e+07	1.2144e+08	158735864	1.04005e+08	1.62995e+08	1.34035e+08	1.22837e+08	1.11363e+08	1.03872e+08	8.07048e+07	1.08125e+08	2.24298e+08	2.56999e+08	1.50129e+08	1.62995e+08	2.58406e+08	0.777583	0.704948	0.657533	0.510877	0.684456	1.41985	1.62685	0.950348	1.03179	1.63576	0.500465	0.00233314
P01042	Kininogen-1 OS=Homo sapiens OX=9606 GN=KNG1 PE=1 SV=2	KNG1	28	15	148	15	1.3715e+08	1.02685e+08	1.59238e+08	1.01539e+08	88088518	1.10084e+08	7.06225e+07	7.36037e+07	1.43751e+08	88733404	2.53448e+08	1.95587e+08	3.00107e+08	1.76245e+08	1.81818e+08	2.03323e+08	1.1434e+08	1.06246e+08	1.43751e+08	1.71068e+08	1.37301	1.05955	1.62577	0.954775	0.984964	1.10147	0.619417	0.575568	0.778743	0.926731	1.4988	0.0394528
P23526	Adenosylhomocysteinase OS=Homo sapiens OX=9606 GN=AHCY PE=1 SV=4	AHCY	38	16	219	15	9.96864e+07	9.25563e+07	7.66267e+07	1.01919e+08	6.40385e+07	1.90674e+08	2.17806e+08	1.41664e+08	1.82341e+08	1.21001e+08	1.84217e+08	1.76295e+08	1.44414e+08	1.76904e+08	1.32178e+08	3.52172e+08	3.52636e+08	2.0449e+08	1.82341e+08	2.33277e+08	0.861261	0.824222	0.675171	0.82707	0.617965	1.64649	1.64866	0.956041	0.852488	1.09063	0.614385	0.0275695
Q02543	60S ribosomal protein L18a OS=Homo sapiens OX=9606 GN=RPL18A PE=1 SV=2	RPL18A	60	16	242	16	2.63052e+08	299311371	1.60214e+08	2.65328e+08	1.33204e+08	1.70135e+08	1.97253e+08	1.15533e+08	2.63133e+08	2.01004e+08	4.86111e+08	5.70107e+08	3.01946e+08	4.60541e+08	2.74937e+08	3.14237e+08	3.19359e+08	1.6677e+08	2.63133e+08	3.87513e+08	1.37139	1.60836	0.851836	1.29925	0.775639	0.886509	0.900959	0.470483	0.742339	1.09323	1.44288	0.092263
P55084	Trifunctional enzyme subunit beta, mitochondrial OS=Homo sapiens OX=9606 GN=HADHB PE=1 SV=3	HADHB	30	15	146	15	4.52699e+07	4.78975e+07	3.66492e+07	6.2299e+07	4.62152e+07	1.26282e+08	2.04633e+08	1.17732e+08	235177155	1.22545e+08	8.36572e+07	9.12319e+07	6.90707e+07	1.08135e+08	9.53898e+07	2.33241e+08	3.31307e+08	1.69944e+08	235177155	2.36254e+08	0.505968	0.551781	0.417748	0.654012	0.576928	1.41067	2.00378	1.02784	1.42238	1.42889	0.371072	0.00045368
P21399	Cytoplasmic aconitate hydratase OS=Homo sapiens OX=9606 GN=ACO1 PE=1 SV=3	ACO1	27	21	164	21	52199982	4.55029e+07	3.30901e+07	5.54867e+07	2.17454e+07	8.11795e+07	1.14734e+08	8.66985e+07	1.23853e+08	5.88013e+07	9.64637e+07	8.66707e+07	6.2363e+07	9.63103e+07	4.48833e+07	1.49937e+08	1.85758e+08	1.25148e+08	1.23853e+08	1.13363e+08	0.889271	0.798993	0.574907	0.887857	0.413767	1.38223	1.71245	1.15371	1.14177	1.04506	0.553952	0.00550888
Q9H4A4	Aminopeptidase B OS=Homo sapiens OX=9606 GN=RNPEP PE=1 SV=2	RNPEP	28	14	101	14	48273198	3.18851e+07	1.56885e+07	2.74144e+07	2.52136e+07	4.05648e+07	4.94888e+07	3.93147e+07	5.98144e+07	3.82925e+07	8.92072e+07	6.07325e+07	2.95672e+07	4.75842e+07	5.20417e+07	7.49224e+07	8.01242e+07	5.67502e+07	5.98144e+07	7.38238e+07	1.4283	0.972393	0.473402	0.761875	0.833243	1.19959	1.28287	0.908632	0.957693	1.182	0.808062	0.253835
P04080	Cystatin-B OS=Homo sapiens OX=9606 GN=CSTB PE=1 SV=2	CSTB	70	4	196	4	2.15613e+08	1.96989e+08	1.66664e+08	1.72723e+08	1.10853e+08	1.37822e+08	173715967	2.14957e+08	4.3972e+08	2.67897e+08	3.98446e+08	3.75211e+08	3.14102e+08	2.99801e+08	2.28805e+08	2.54554e+08	2.81252e+08	3.10287e+08	4.3972e+08	5.16477e+08	1.1655	1.09754	0.918788	0.876957	0.669284	0.744603	0.822698	0.90763	1.28624	1.51076	0.896839	0.543028
Q9UKM9	RNA-binding protein Raly OS=Homo sapiens OX=9606 GN=RALY PE=1 SV=1	RALY	44	16	204	16	1.4888e+08	1.09017e+08	9.62087e+07	1.17145e+08	7.89474e+07	1.02011e+08	1.45151e+08	7.66187e+07	170041734	1.18413e+08	2.75124e+08	2.07648e+08	1.81319e+08	2.03333e+08	1.6295e+08	1.88413e+08	2.35004e+08	1.10598e+08	170041734	2.28288e+08	1.40175	1.05796	0.923816	1.03597	0.830227	0.959957	1.19734	0.563495	0.866358	1.16312	1.10514	0.524761
P63241	Eukaryotic translation initiation factor 5A-1 OS=Homo sapiens OX=9606 GN=EIF5A PE=1 SV=2	EIF5A	44	12	169	12	3.01051e+08	2.74267e+08	1.70229e+08	2.85735e+08	1.75458e+08	1.92952e+08	2.5811e+08	1.96204e+08	5.25712e+08	2.0006e+08	5.56331e+08	5.22404e+08	3.2082e+08	4.9596e+08	3.62151e+08	3.5638e+08	4.1789e+08	2.83219e+08	5.25712e+08	3.85693e+08	1.31627	1.236	0.759057	1.17344	0.856846	0.843191	0.988723	0.670092	1.24383	0.912546	1.14667	0.372398
Q15181	Inorganic pyrophosphatase OS=Homo sapiens OX=9606 GN=PPA1 PE=1 SV=2	PPA1	46	11	218	10	1.07509e+08	1.15006e+08	1.18718e+08	1.03773e+08	76968109	1.13623e+08	1.23143e+08	8.53426e+07	2.27573e+08	9.97129e+07	1.98673e+08	2.19056e+08	2.2374e+08	1.80122e+08	1.58865e+08	2.0986e+08	1.99373e+08	1.23191e+08	2.27573e+08	1.92236e+08	1.02796	1.13343	1.15766	0.931978	0.821989	1.08585	1.03158	0.637406	1.1775	0.994653	1.02964	0.800121
Q16836	Hydroxyacyl-coenzyme A dehydrogenase, mitochondrial OS=Homo sapiens OX=9606 GN=HADH PE=1 SV=3	HADH	44	14	83	14	2.59028e+07	7826447	16924960	2.15217e+07	4169652	109130482	206059971	7.37863e+07	1.91074e+08	9.03322e+07	4.78675e+07	1.49073e+07	3.18975e+07	3.73561e+07	8.60631e+06	2.01562e+08	3.33618e+08	1.0651e+08	1.91074e+08	1.74151e+08	0.417128	0.129905	0.277962	0.325529	0.0749973	1.75646	2.90722	0.928148	1.66506	1.51759	0.139669	0.00175691
P52907	F-actin-capping protein subunit alpha-1 OS=Homo sapiens OX=9606 GN=CAPZA1 PE=1 SV=3	CAPZA1	51	13	285	11	2.43169e+08	260472102	2.25929e+08	2.71047e+08	1.7183e+08	247607635	2.63907e+08	2.00467e+08	3.21679e+08	2.44239e+08	4.49367e+08	4.96129e+08	4.25796e+08	4.70467e+08	3.54664e+08	4.57327e+08	4.27275e+08	2.89372e+08	3.21679e+08	4.70866e+08	1.07945	1.19178	1.02282	1.13013	0.851955	1.09857	1.02638	0.695115	0.77272	1.13109	1.11691	0.327317
Q16352	Alpha-internexin OS=Homo sapiens OX=9606 GN=INA PE=1 SV=2	INA	38	19	870	16	2.94508e+07	7.28724e+07	6.02505e+07	6.11417e+07	4.46056e+07	2.09608e+07	1.75091e+07	4.70568e+07	5.85998e+07	2.43229e+07	5.4424e+07	1.38802e+08	1.13551e+08	1.06126e+08	9.20675e+07	3.87142e+07	2.83479e+07	6.79259e+07	5.85998e+07	4.6892e+07	0.730082	1.86199	1.52325	1.42365	1.23506	0.51934	0.380279	0.911206	0.786099	0.629043	2.09985	0.00937861
Q96PK6	RNA-binding protein 14 OS=Homo sapiens OX=9606 GN=RBM14 PE=1 SV=2	RBM14	28	17	169	17	1.58474e+08	1.61419e+08	9.29321e+07	130912461	8.69479e+07	1.42964e+08	1.88866e+08	8.66866e+07	1.8558e+08	8.61347e+07	2.92854e+08	3.07459e+08	1.75144e+08	2.2723e+08	1.79464e+08	2.64052e+08	3.05781e+08	1.25131e+08	1.8558e+08	1.66058e+08	1.31398	1.37951	0.785838	1.01954	0.80522	1.18475	1.37198	0.56144	0.832661	0.745074	1.12951	0.546814
Q14152	Eukaryotic translation initiation factor 3 subunit A OS=Homo sapiens OX=9606 GN=EIF3A PE=1 SV=1	EIF3A	26	29	122	29	4.36876e+07	5.49029e+07	4.41025e+07	5.48486e+07	32784778	113977283	9.99218e+07	4.17378e+07	5.33689e+07	3.5587e+07	8.07332e+07	1.04575e+08	8.31175e+07	9.52028e+07	6.7669e+07	2.10514e+08	1.61777e+08	6.0248e+07	5.33689e+07	6.86078e+07	0.81895	1.0608	0.843136	0.965728	0.686428	2.13544	1.64105	0.61115	0.54137	0.695951	0.777792	0.468528
P62136	Serine/threonine-protein phosphatase PP1-alpha catalytic subunit OS=Homo sapiens OX=9606 GN=PPP1CA PE=1 SV=1	PPP1CA	41	14	132	5	7.06266e+07	6.40542e+07	4.12104e+07	6.75e+07	3.77871e+07	7.0095e+07	6.55923e+07	6.02335e+07	6.48447e+07	5.42983e+07	1.30515e+08	1.22006e+08	7.76668e+07	1.17162e+08	7.79939e+07	1.29464e+08	1.06196e+08	8.69464e+07	6.48447e+07	1.04681e+08	1.28274	1.1991	0.763327	1.1515	0.766542	1.27241	1.04372	0.854529	0.637309	1.02883	1.06749	0.682086
P62750	60S ribosomal protein L23a OS=Homo sapiens OX=9606 GN=RPL23A PE=1 SV=1	RPL23A	52	12	256	12	4.48232e+08	4.02829e+08	2.95105e+08	4.46316e+08	2.48926e+08	2.81361e+08	3.67165e+08	211813390	4.93277e+08	3.45871e+08	8.28316e+08	7.67281e+08	5.56168e+08	7.74688e+08	5.13792e+08	5.19669e+08	5.94453e+08	3.0575e+08	4.93277e+08	6.66803e+08	1.3759	1.27451	0.923837	1.28682	0.853447	0.86321	0.987432	0.507874	0.81937	1.10761	1.33345	0.0862677
P38606	V-type proton ATPase catalytic subunit A OS=Homo sapiens OX=9606 GN=ATP6V1A PE=1 SV=2	ATP6V1A	33	16	94	16	4.22927e+07	5.28159e+07	3.66764e+07	7.06839e+07	3.343e+07	4.85106e+07	7.98226e+07	4.62485e+07	9.12666e+07	4.90909e+07	7.81554e+07	1.006e+08	6.91219e+07	1.22689e+08	6.90008e+07	8.95982e+07	1.29236e+08	6.67591e+07	9.12666e+07	9.46419e+07	0.857843	1.1042	0.758691	1.34665	0.757361	0.983441	1.41851	0.732756	1.00175	1.0388	0.932271	0.670585
Q14624	Inter-alpha-trypsin inhibitor heavy chain H4 OS=Homo sapiens OX=9606 GN=ITIH4 PE=1 SV=4	ITIH4	21	17	100	17	7.00067e+07	6.83105e+07	77679521	6.46103e+07	4.51861e+07	7.39705e+07	4.04603e+07	4.70289e+07	5.66753e+07	3.42917e+07	1.2937e+08	1.30113e+08	1.46398e+08	1.12147e+08	9.32658e+07	1.36622e+08	6.55066e+07	6.78856e+07	5.66753e+07	6.61106e+07	1.28842	1.29582	1.45801	1.11689	0.928856	1.36065	0.652395	0.676088	0.564442	0.658411	1.55624	0.0347994
Q63ZY3	KN motif and ankyrin repeat domain-containing protein 2 OS=Homo sapiens OX=9606 GN=KANK2 PE=1 SV=1	KANK2	30	20	95	20	20918399	3.08267e+07	2.43079e+07	4.74376e+07	1.70155e+07	2.60107e+07	2.19444e+07	47899009	3.29414e+07	1.44964e+07	3.86565e+07	5.87165e+07	4.58116e+07	8.23393e+07	3.51206e+07	4.80413e+07	3.55288e+07	6.91416e+07	3.29414e+07	2.79475e+07	0.815116	1.2381	0.965991	1.73622	0.740557	1.01301	0.749165	1.45793	0.694606	0.589304	1.22024	0.429633
P47897	Glutamine--tRNA ligase OS=Homo sapiens OX=9606 GN=QARS1 PE=1 SV=1	QARS1	30	21	90	21	2.62223e+07	2.46706e+07	1.57458e+07	2.85216e+07	8.03904e+06	55387561	66982228	2.90769e+07	6.24946e+07	38333505	4.84578e+07	4.69909e+07	2.96751e+07	4.9506e+07	1.65929e+07	1.023e+08	1.08447e+08	4.19722e+07	6.24946e+07	7.39029e+07	0.834992	0.809715	0.511342	0.853053	0.285917	1.76276	1.86868	0.723236	1.07686	1.27344	0.491428	0.0222805
Q8WWA0	Intelectin-1 OS=Homo sapiens OX=9606 GN=ITLN1 PE=1 SV=1	ITLN1	34	11	137	8	249208292	2.66e+07	1.21524e+07	5.21121e+06	3.63608e+06	1.2105e+08	1.92939e+08	2.35427e+08	4.55809e+08	1.7581e+08	4.60528e+08	5.06658e+07	2.29029e+07	9.0453e+06	7.50499e+06	2.23577e+08	3.12376e+08	3.39835e+08	4.55809e+08	3.38943e+08	2.07334	0.228102	0.103111	0.0407228	0.0337882	1.00656	1.40634	1.52997	2.0521	1.52596	0.329622	0.0469406
Q02878	60S ribosomal protein L6 OS=Homo sapiens OX=9606 GN=RPL6 PE=1 SV=3	RPL6	36	15	229	15	2.32242e+08	2.83866e+08	1.95351e+08	296775659	162476913	265093125	3.14148e+08	175251571	2.7911e+08	2.84006e+08	4.29175e+08	5.40688e+08	3.68166e+08	5.15125e+08	3.35358e+08	4.89622e+08	5.08616e+08	2.52973e+08	2.7911e+08	5.47532e+08	1.00595	1.26733	0.86295	1.20741	0.786051	1.14763	1.19215	0.592948	0.65421	1.28337	1.05326	0.77157
P10644	cAMP-dependent protein kinase type I-alpha regulatory subunit OS=Homo sapiens OX=9606 GN=PRKAR1A PE=1 SV=1	PRKAR1A	36	13	113	13	6.69028e+07	7.02443e+07	8.63439e+07	1.0418e+08	6.17426e+07	4.81695e+07	6.07703e+07	5.10477e+07	1.34807e+08	42345911	1.23634e+08	1.33797e+08	1.62727e+08	1.80829e+08	1.27439e+08	8.89682e+07	9.83892e+07	7.36867e+07	1.34807e+08	8.16383e+07	1.02523	1.1095	1.34941	1.49952	1.05678	0.737765	0.815888	0.611044	1.11788	0.676982	1.52554	0.0115865
P30084	Enoyl-CoA hydratase, mitochondrial OS=Homo sapiens OX=9606 GN=ECHS1 PE=1 SV=4	ECHS1	32	11	119	11	3.41583e+07	1.81738e+07	3.57117e+07	4.19356e+07	1.38404e+07	8.67134e+07	152862227	1.04147e+08	258727427	1.31115e+08	6.31233e+07	3.46162e+07	6.73039e+07	7.27892e+07	2.85672e+07	1.60158e+08	2.47489e+08	1.50334e+08	258727427	2.52776e+08	0.472521	0.259126	0.503815	0.544876	0.213845	1.19889	1.85262	1.12535	1.93675	1.8922	0.249092	0.000245871
P62995	Transformer-2 protein homolog beta OS=Homo sapiens OX=9606 GN=TRA2B PE=1 SV=1	TRA2B	33	11	151	11	2.3307e+08	2.70884e+08	1.76459e+08	2.19397e+08	1.2014e+08	1.44732e+08	1.52149e+08	1.02012e+08	2.14387e+08	134323888	4.30706e+08	5.1596e+08	3.32563e+08	3.80816e+08	2.47974e+08	2.67318e+08	2.46335e+08	1.47253e+08	2.14387e+08	2.58962e+08	1.41574	1.69597	1.09314	1.25175	0.815095	0.878679	0.809707	0.484023	0.704695	0.851212	1.68218	0.0149598
P25325	3-mercaptopyruvate sulfurtransferase OS=Homo sapiens OX=9606 GN=MPST PE=1 SV=3	MPST	50	14	147	14	102163713	5.4032e+07	4.84833e+07	4.9589e+07	5.71871e+07	1.13628e+08	214957028	1.24937e+08	2.58116e+08	1.9562e+08	1.88795e+08	1.02916e+08	9.13738e+07	8.60735e+07	1.18036e+08	2.0987e+08	3.48023e+08	1.80345e+08	2.58116e+08	3.77134e+08	0.962904	0.524901	0.46603	0.438998	0.602016	1.07039	1.77501	0.919808	1.31646	1.92348	0.427521	0.00608133
P42224	Signal transducer and activator of transcription 1-alpha/beta OS=Homo sapiens OX=9606 GN=STAT1 PE=1 SV=2	STAT1	25	16	109	16	1.39675e+08	77174448	1.27397e+08	7.9436e+07	31266890	3.29689e+07	4.64582e+07	2.65556e+07	9632622	2.91895e+07	2.58114e+08	1.46997e+08	2.40098e+08	1.3788e+08	6.4536e+07	6.0893e+07	7.52175e+07	3.83326e+07	9632622	5.62742e+07	2.37243	1.3511	2.20683	1.26731	0.593176	0.559692	0.691354	0.35233	0.0885373	0.517239	3.52662	0.0116702
P07195	L-lactate dehydrogenase B chain OS=Homo sapiens OX=9606 GN=LDHB PE=1 SV=2	LDHB	34	13	239	12	1.97094e+08	255725578	1.50885e+08	2.18911e+08	2.49518e+08	3.53081e+08	3.03354e+08	2.32695e+08	3.80842e+08	1.7191e+08	3.64222e+08	4.87088e+08	2.84364e+08	3.79973e+08	5.15013e+08	6.52135e+08	4.9114e+08	3.35893e+08	3.80842e+08	3.31423e+08	0.862657	1.15367	0.673514	0.899963	1.21981	1.54458	1.16326	0.79556	0.902022	0.784974	0.926636	0.675236
Q13435	Splicing factor 3B subunit 2 OS=Homo sapiens OX=9606 GN=SF3B2 PE=1 SV=2	SF3B2	18	14	84	14	6.29188e+07	4.71377e+07	53760457	6.64576e+07	31384525	98824245	1.18361e+08	5.90855e+07	1.15727e+08	5.89014e+07	1.16272e+08	8.97846e+07	1.01319e+08	1.15353e+08	6.47788e+07	1.82527e+08	1.9163e+08	8.52892e+07	1.15727e+08	1.13556e+08	0.988507	0.763321	0.861386	0.980696	0.55073	1.55179	1.62918	0.725103	0.983872	0.965415	0.707837	0.117779
P13647	SWISS-PROT:P13647 Tax_Id=9606 Gene_Symbol=KRT5 Keratin, type II cytoskeletal 5	KRT5	23	16	220	6	8.6359e+06	1.25179e+07	2.57945e+06	1.75095e+07	1.04963e+07	2.44062e+07	1.29557e+07	2.02196e+07	2.57981e+07	1.22718e+07	1.59588e+07	2.38432e+07	4.86135e+06	3.03918e+07	2.16648e+07	4.50778e+07	2.09758e+07	2.91867e+07	2.57981e+07	2.36586e+07	0.661048	0.987635	0.201367	1.25889	0.8974	1.86722	0.868861	1.20898	1.06861	0.979989	0.668431	0.151034
P02754	SWISS-PROT:P02754 Beta-lactoglobulin - Bos taurus (Bovine).	LGB	55	12	115	12	1.77035e+07	8.31092e+07	7.65642e+07	7.74431e+07	6.03886e+07	328042744	72180748	73031018	174439894	2.14323e+08	3.27154e+07	1.58301e+08	1.44296e+08	1.34421e+08	1.24644e+08	6.05889e+08	1.16863e+08	1.05419e+08	174439894	4.13192e+08	0.162749	0.787494	0.717827	0.668701	0.620064	3.0141	0.581356	0.524427	0.867782	2.0555	0.419816	0.140776
P62277	40S ribosomal protein S13 OS=Homo sapiens OX=9606 GN=RPS13 PE=1 SV=2	RPS13	51	11	259	11	3.40455e+08	3.43341e+08	2.10493e+08	3.2247e+08	1.98048e+08	2.74906e+08	3.09212e+08	1.65418e+08	3.24841e+08	2.57837e+08	6.2915e+08	6.53973e+08	3.96704e+08	5.59723e+08	4.08778e+08	5.07747e+08	5.00625e+08	2.38779e+08	3.24841e+08	4.97082e+08	1.33368	1.3863	0.840937	1.18651	0.866532	1.07633	1.06123	0.506166	0.688602	1.05372	1.27996	0.173738
Q9GZT3	SRA stem-loop-interacting RNA-binding protein, mitochondrial OS=Homo sapiens OX=9606 GN=SLIRP PE=1 SV=1	SLIRP	79	8	121	8	8.79239e+07	6.28912e+07	43451221	4.65959e+07	3.09027e+07	9.50588e+07	1.34288e+08	84796410	2.17969e+08	1.30801e+08	1.6248e+08	1.19791e+08	8.189e+07	8.08783e+07	6.37842e+07	1.75572e+08	2.17418e+08	1.22403e+08	2.17969e+08	2.5217e+08	1.08729	0.801622	0.547996	0.541226	0.426835	1.1749	1.45493	0.8191	1.45861	1.68749	0.516294	0.0100952
P35237	Serpin B6 OS=Homo sapiens OX=9606 GN=SERPINB6 PE=1 SV=3	SERPINB6	44	13	195	12	6.98117e+07	7.44379e+07	4.28518e+07	6.70928e+07	5.41487e+07	9.91284e+07	1.18565e+08	1.05995e+08	126920420	9.30932e+07	1.2901e+08	1.41784e+08	8.07603e+07	1.16456e+08	1.11765e+08	1.83088e+08	1.9196e+08	1.53002e+08	126920420	1.79474e+08	0.912232	1.00256	0.571059	0.823462	0.790294	1.29463	1.35736	1.08188	0.897459	1.26907	0.694803	0.011826
P30050	60S ribosomal protein L12 OS=Homo sapiens OX=9606 GN=RPL12 PE=1 SV=1	RPL12	66	10	211	10	1.05401e+09	6.65065e+08	1.05557e+09	8.60957e+08	5.91636e+08	7.23192e+08	7.06148e+08	6.67557e+08	1319078733	8.14989e+08	1.94777e+09	1.26677e+09	1.98937e+09	1.4944e+09	1.22116e+09	1.33572e+09	1.14328e+09	9.6361e+08	1319078733	1.57121e+09	1.36663	0.888814	1.39582	1.04852	0.856811	0.937194	0.802167	0.676105	0.925515	1.10242	1.25053	0.138619
Q9UKY7	Protein CDV3 homolog OS=Homo sapiens OX=9606 GN=CDV3 PE=1 SV=1	CDV3	55	8	106	8	69666109	1.02299e+08	75658883	8.13408e+07	4.87718e+07	4.80628e+07	4.98682e+07	6.73333e+07	81647685	6.32357e+07	1.2874e+08	1.94852e+08	1.4259e+08	1.41186e+08	1.00667e+08	8.87711e+07	8.07383e+07	9.71947e+07	81647685	1.21912e+08	1.0926	1.65368	1.21013	1.19822	0.85434	0.753383	0.68521	0.824873	0.692928	1.03464	1.50562	0.0236675
P09211	Glutathione S-transferase P OS=Homo sapiens OX=9606 GN=GSTP1 PE=1 SV=2	GSTP1	50	8	313	8	4.56749e+08	3.34526e+08	2.37411e+08	3.39263e+08	3.06036e+08	4.72552e+08	5.59644e+08	4.47915e+08	9.10141e+08	4.01027e+08	8.44057e+08	6.37181e+08	4.47435e+08	5.88871e+08	6.3167e+08	8.72795e+08	9.06084e+08	6.4656e+08	9.10141e+08	7.73137e+08	1.16294	0.87791	0.616477	0.811349	0.870317	1.20254	1.2484	0.890832	1.254	1.06523	0.766472	0.0454743
P04217	Alpha-1B-glycoprotein OS=Homo sapiens OX=9606 GN=A1BG PE=1 SV=4	A1BG	25	10	232	10	2.36975e+08	150056909	1.80336e+08	128838847	1.32827e+08	128339943	1.07737e+08	7.77349e+07	1.20574e+08	1.04601e+08	4.37921e+08	2.85818e+08	3.39869e+08	2.23631e+08	2.7416e+08	2.37042e+08	1.74431e+08	1.12209e+08	1.20574e+08	2.01659e+08	1.81913	1.18729	1.41182	0.928963	1.13886	0.984673	0.724586	0.466119	0.500866	0.837694	1.84581	0.0110359
P43490	Nicotinamide phosphoribosyltransferase OS=Homo sapiens OX=9606 GN=NAMPT PE=1 SV=1	NAMPT	33	17	221	17	8.68557e+07	1.45366e+08	1.17228e+08	2.73513e+08	9.03081e+07	5.67475e+07	5.61684e+07	1.81957e+07	4.05828e+07	4.02989e+07	1.60506e+08	2.76882e+08	2.20932e+08	4.74746e+08	1.86399e+08	1.04812e+08	9.09386e+07	2.62652e+07	4.05828e+07	7.76919e+07	0.967048	1.66821	1.33111	2.86034	1.12305	0.631488	0.547903	0.158248	0.244511	0.468092	3.87747	0.009821
Q99714	3-hydroxyacyl-CoA dehydrogenase type-2 OS=Homo sapiens OX=9606 GN=HSD17B10 PE=1 SV=3	HSD17B10	39	9	143	9	8.00439e+07	8.45256e+07	5.31585e+07	8.56405e+07	3.55999e+07	8.4503e+07	1.02192e+08	7.1842e+07	1.75729e+08	6.85958e+07	1.47918e+08	1.60998e+08	1.00185e+08	1.4865e+08	7.34795e+07	1.56076e+08	1.65453e+08	1.03703e+08	1.75729e+08	1.32245e+08	1.0841	1.17996	0.734258	1.08946	0.538533	1.14388	1.21261	0.760043	1.28792	0.969231	0.860919	0.364053
P62140	Serine/threonine-protein phosphatase PP1-beta catalytic subunit OS=Homo sapiens OX=9606 GN=PPP1CB PE=1 SV=3	PPP1CB	38	13	130	4	3.80937e+07	40957090	1.70623e+07	44892316	2.37241e+07	3.67851e+07	3.69882e+07	37900562	54489578	31834755	7.03957e+07	7.80122e+07	3.21564e+07	7.79213e+07	4.89673e+07	6.79414e+07	5.98852e+07	5.4709e+07	54489578	6.1374e+07	1.16193	1.28764	0.530763	1.28614	0.808239	1.12142	0.988446	0.903009	0.899387	1.01302	1.03034	0.851846
O60240	Perilipin-1 OS=Homo sapiens OX=9606 GN=PLIN1 PE=1 SV=2	PLIN1	32	14	50	14	4.30471e+07	5.33313e+07	3.34548e+06	170157197	4.56112e+07	2.09264e+07	6258255	5285630	1.4637e+07	1.71988e+07	7.95495e+07	1.01582e+08	6.30504e+06	2.95348e+08	9.41431e+07	3.86507e+07	1.01323e+07	7.62974e+06	1.4637e+07	3.31573e+07	1.1679	1.49136	0.0925667	4.33612	1.38215	0.567446	0.148757	0.112015	0.214891	0.486796	5.53636	0.086974
P22105	Tenascin-X OS=Homo sapiens OX=9606 GN=TNXB PE=1 SV=5	TNXB	8	21	57	21	6.87916e+06	1.57656e+07	2.8736e+07	1.924e+07	1.48565e+07	3.25189e+07	5.63767e+07	6.81592e+07	4.28158e+07	3.54878e+07	1.27124e+07	3.00292e+07	5.41571e+07	3.33956e+07	3.06643e+07	6.00619e+07	9.12759e+07	9.83869e+07	4.28158e+07	6.84166e+07	0.243573	0.575365	1.03766	0.639865	0.587534	1.1508	1.74886	1.88511	0.820358	1.31087	0.445922	0.0109196
P39687	Acidic leucine-rich nuclear phosphoprotein 32 family member A OS=Homo sapiens OX=9606 GN=ANP32A PE=1 SV=1	ANP32A	29	11	206	9	1.23971e+08	1.10876e+08	7.96861e+07	9.38326e+07	8.52488e+07	1.23328e+08	138178144	8.9728e+07	1.54831e+08	9.99298e+07	2.29093e+08	2.11189e+08	1.5018e+08	1.62869e+08	1.75957e+08	2.27785e+08	2.23715e+08	1.29521e+08	1.54831e+08	1.92654e+08	1.23315	1.13677	0.808377	0.876679	0.947126	1.22611	1.2042	0.697177	0.833415	1.037	1.00084	0.995028
P29590	Protein PML OS=Homo sapiens OX=9606 GN=PML PE=1 SV=3	PML	16	15	93	15	6.70051e+07	8.5097e+07	6.00975e+07	6.23247e+07	6.30441e+07	6.49693e+07	6.08344e+07	2.96655e+07	2.93041e+07	1.40306e+07	1.23823e+08	1.62087e+08	1.13262e+08	1.08179e+08	1.30125e+08	1.19997e+08	9.8493e+07	4.28218e+07	2.93041e+07	2.70495e+07	1.29638	1.69699	1.18582	1.1326	1.36237	1.25633	1.03119	0.448328	0.306804	0.283199	2.00676	0.0172574
P09622	Dihydrolipoyl dehydrogenase, mitochondrial OS=Homo sapiens OX=9606 GN=DLD PE=1 SV=2	DLD	27	14	175	14	6.09191e+07	4.46121e+07	8.97053e+07	1.08887e+08	5.81463e+07	2.09457e+08	3.293e+08	2.24167e+08	4.01368e+08	2.14703e+08	1.12576e+08	8.4974e+07	1.69062e+08	1.88999e+08	1.20016e+08	3.86863e+08	5.33148e+08	3.23583e+08	4.01368e+08	4.13924e+08	0.411687	0.310746	0.618254	0.69116	0.438894	1.41474	1.9497	1.18333	1.46779	1.5137	0.328152	0.000104168
Q05639	Elongation factor 1-alpha 2 OS=Homo sapiens OX=9606 GN=EEF1A2 PE=1 SV=1	EEF1A2	26	11	459	2	15579744	2.25939e+06	3.33074e+06	4435228	2.41389e+07	7.75033e+06	7.41292e+06	4.04764e+06		2.69833e+06	2.87908e+07	4.30353e+06	6.27726e+06	7.6984e+06	4.98235e+07	1.43147e+07	1.20018e+07	5.84272e+06		5.20208e+06	1.93004	0.288494	0.420807	0.516075	3.34	0.959613	0.804559	0.391677		0.348731
Q07954	Prolow-density lipoprotein receptor-related protein 1 OS=Homo sapiens OX=9606 GN=LRP1 PE=1 SV=2	LRP1	5	20	104	20	2.91226e+07	3.40092e+07	2.74618e+07	6.36641e+07	2.40525e+07	5.00235e+07	32589520	3.98924e+07	4.15139e+07	3.38055e+07	5.38175e+07	6.47784e+07	5.17557e+07	1.10504e+08	4.96452e+07	9.23925e+07	5.27636e+07	5.75842e+07	4.15139e+07	6.51733e+07	0.840992	1.01228	0.808774	1.72682	0.775793	1.44379	0.824523	0.899853	0.648727	1.01845	1.06811	0.774877
P30085	UMP-CMP kinase OS=Homo sapiens OX=9606 GN=CMPK1 PE=1 SV=3	CMPK1	62	11	231	11	1.02211e+08	7.82522e+07	4.83316e+07	5.70618e+07	5.91391e+07	1.27737e+08	1.37114e+08	1.33599e+08	3.01785e+08	142687971	1.88883e+08	1.49049e+08	9.10877e+07	9.90444e+07	1.22065e+08	2.35929e+08	2.21992e+08	1.92849e+08	3.01785e+08	2.75087e+08	1.00589	0.793756	0.485084	0.527457	0.650053	1.25643	1.18221	1.02701	1.60715	1.46497	0.529576	0.00230802
P02794	Ferritin heavy chain OS=Homo sapiens OX=9606 GN=FTH1 PE=1 SV=2	FTH1	65	11	149	11	319478321	546723421	2.45698e+08	398072141	301950987	161638231	1.60043e+08	2.36628e+08	1.58337e+08	5.20513e+07	5.90385e+08	1.04136e+09	4.63053e+08	6.90949e+08	6.23238e+08	2.98543e+08	2.59115e+08	3.41569e+08	1.58337e+08	1.00349e+08	1.29275	2.28024	1.01393	1.51295	1.36468	0.653711	0.567376	0.747923	0.346707	0.219732	2.94408	0.00296367
P07108	Acyl-CoA-binding protein OS=Homo sapiens OX=9606 GN=DBI PE=1 SV=2	DBI	95	11	160	11	9.01735e+07	9.06683e+07	5.89017e+07	6.98968e+07	4.94078e+07	7.21328e+07	1.25944e+08	9.28579e+07	2.62214e+08	1.51652e+08	1.66637e+08	1.72699e+08	1.11009e+08	1.21323e+08	1.01979e+08	1.33228e+08	2.03907e+08	1.34039e+08	2.62214e+08	2.92369e+08	0.980564	1.01623	0.653221	0.713913	0.600089	0.783969	1.19988	0.788743	1.54297	1.72042	0.656731	0.0833977
P34897	Serine hydroxymethyltransferase, mitochondrial OS=Homo sapiens OX=9606 GN=SHMT2 PE=1 SV=3	SHMT2	43	17	132	17	5.03487e+07	3.59027e+07	4.09751e+07	7.9862e+07	3.61476e+07	5.3223e+07	72030089	2.66699e+07	1.10079e+08	5.72088e+07	9.30427e+07	6.83849e+07	7.72234e+07	1.3862e+08	7.461e+07	9.8302e+07	1.16619e+08	3.84976e+07	1.10079e+08	1.10292e+08	1.00514	0.738761	0.834243	1.4975	0.80601	1.06195	1.25983	0.415889	1.18918	1.19149	0.953757	0.82518
Q9H552	TREMBL:Q9H552 Tax_Id=9606 Gene_Symbol=- Keratin-8-like protein 1		21	16	263	1	6.58186e+06	3.99592e+06	3.97255e+06		13206490	18578556	27206918	9822723	41403576	5.5806e+06	1.2163e+07	7.61115e+06	7.48684e+06		2.72587e+07	3.43143e+07	4.40489e+07	1.4179e+07	41403576	1.07588e+07	0.549468	0.343835	0.338219		1.23142	1.55015	1.98992	0.640538	1.87042	0.486031
Q9NQR4	Omega-amidase NIT2 OS=Homo sapiens OX=9606 GN=NIT2 PE=1 SV=1	NIT2	58	14	79	14	3.04599e+07	2.85159e+07	2.5271e+07	2.90652e+07	1.52757e+07	3.99612e+07	4.97392e+07	4.5552e+07	8.04235e+07	4.17373e+07	5.62889e+07	5.43151e+07	4.76267e+07	5.04496e+07	3.15295e+07	7.38076e+07	8.05295e+07	6.57538e+07	8.04235e+07	8.04649e+07	0.906147	0.874373	0.766702	0.812146	0.507567	1.18817	1.29638	1.05852	1.29467	1.29534	0.630506	0.000692837
P84098	60S ribosomal protein L19 OS=Homo sapiens OX=9606 GN=RPL19 PE=1 SV=1	RPL19	47	15	212	14	4.1558e+08	4.60959e+08	2.80092e+08	4.04999e+08	3.07668e+08	2.88402e+08	3.25809e+08	1.83844e+08	4.22487e+08	3.45528e+08	7.67977e+08	8.78002e+08	5.27873e+08	7.02972e+08	6.35038e+08	5.32673e+08	5.27496e+08	2.65376e+08	4.22487e+08	6.66141e+08	1.29594	1.4816	0.890769	1.18624	1.07161	0.89887	0.890133	0.447814	0.712934	1.12409	1.45468	0.0392515
Q00577	Transcriptional activator protein Pur-alpha OS=Homo sapiens OX=9606 GN=PURA PE=1 SV=2	PURA	43	14	168	11	8.77322e+07	1.09743e+08	8.99187e+07	1.11909e+08	1.1668e+08	6.97895e+07	78559523	1.04475e+08	1.25298e+08	1.08682e+08	1.62126e+08	2.0903e+08	1.69465e+08	1.94245e+08	2.40832e+08	1.289e+08	1.27191e+08	1.50809e+08	1.25298e+08	2.09528e+08	0.944007	1.21711	0.986738	1.13103	1.40229	0.750543	0.74059	0.878112	0.72957	1.22001	1.31544	0.0599831
P14314	Glucosidase 2 subunit beta OS=Homo sapiens OX=9606 GN=PRKCSH PE=1 SV=2	PRKCSH	23	16	187	16	154177352	138166305	2.44565e+08	253738893	1.16069e+08	227713389	2.63838e+08	322218591	3.68789e+08	2.42174e+08	2.84914e+08	2.6317e+08	4.60917e+08	4.40424e+08	2.3957e+08	4.20583e+08	4.27163e+08	4.65118e+08	3.68789e+08	4.66884e+08	0.742441	0.685778	1.20108	1.14768	0.624281	1.09597	1.11312	1.21202	0.961006	1.21663	0.786114	0.103749
O43488	Aflatoxin B1 aldehyde reductase member 2 OS=Homo sapiens OX=9606 GN=AKR7A2 PE=1 SV=3	AKR7A2	30	10	100	9	83305878	7.39434e+07	4.99844e+07	6.83414e+07	4.57575e+07	7.70764e+07	115096582	8.86629e+07	167076448	1.11676e+08	1.53946e+08	1.40842e+08	9.42027e+07	1.18623e+08	9.44451e+07	1.42359e+08	1.86345e+08	1.27984e+08	167076448	2.153e+08	1.06824	0.977309	0.653675	0.823128	0.655358	0.987832	1.29306	0.888083	1.15935	1.49397	0.717536	0.0425356
Q53EL6	Programmed cell death protein 4 OS=Homo sapiens OX=9606 GN=PDCD4 PE=1 SV=2	PDCD4	29	12	112	12	5.30028e+07	4.36255e+07	1.68487e+07	2.56515e+07	2.39441e+07	5.69995e+07	1.40055e+08	8.10188e+07	133041728	91101534	9.79474e+07	8.30949e+07	3.17538e+07	4.45243e+07	4.94216e+07	1.05277e+08	2.26754e+08	1.1695e+08	133041728	1.75634e+08	0.920214	0.780675	0.298327	0.418305	0.464315	0.989076	2.13035	1.09874	1.24992	1.65008	0.404857	0.00769621
P12268	Inosine-5'-monophosphate dehydrogenase 2 OS=Homo sapiens OX=9606 GN=IMPDH2 PE=1 SV=2	IMPDH2	33	14	113	13	4.91731e+07	4.41703e+07	4.21672e+07	4.92197e+07	2.55861e+07	5.04352e+07	4.78451e+07	32811556	5.87033e+07	4.37841e+07	9.08701e+07	8.41325e+07	7.94702e+07	8.54325e+07	5.28106e+07	9.3153e+07	7.7463e+07	4.73631e+07	5.87033e+07	8.4411e+07	1.20548	1.1161	1.05425	1.13334	0.700584	1.23576	1.02762	0.628316	0.778756	1.11979	1.08757	0.572325
P14868	Aspartate--tRNA ligase, cytoplasmic OS=Homo sapiens OX=9606 GN=DARS1 PE=1 SV=2	DARS1	39	18	132	18	108155087	1.4342e+08	2.64907e+07	1.05829e+08	2.12138e+07	1.85207e+08	1.97413e+08	1.47432e+08	2.0744e+08	1.3418e+08	1.99867e+08	2.73176e+08	4.99256e+07	1.83692e+08	4.3786e+07	3.42074e+08	3.19619e+08	2.12817e+08	2.0744e+08	2.58685e+08	0.955806	1.30639	0.238755	0.878455	0.209394	1.63587	1.52849	1.01773	0.992021	1.23709	0.55977	0.054564
P62942	Peptidyl-prolyl cis-trans isomerase FKBP1A OS=Homo sapiens OX=9606 GN=FKBP1A PE=1 SV=2	FKBP1A	56	8	170	8	1.33275e+08	1.44404e+08	1.11393e+08	1.29642e+08	9.48424e+07	8.87935e+07	9.40158e+07	1.31871e+08	2.4301e+08	7.36962e+07	2.46287e+08	2.7505e+08	2.09936e+08	2.25024e+08	1.95758e+08	1.64e+08	1.52215e+08	1.90354e+08	2.4301e+08	1.42078e+08	1.2051	1.34584	1.02723	1.10106	0.957856	0.802462	0.744796	0.931412	1.18906	0.695197	1.29204	0.0519683
P07305	Histone H1.0 OS=Homo sapiens OX=9606 GN=H1-0 PE=1 SV=3	H1-0	40	11	140	11	2.65777e+08	2.47781e+08	4.48081e+08	4.04152e+08	2.6722e+08	8.1658e+08	9.77381e+08	7.48884e+08	8.88047e+08	857986128	4.91147e+08	4.71956e+08	8.44473e+08	7.01503e+08	5.51551e+08	1.50821e+09	1.58241e+09	1.081e+09	8.88047e+08	1.6541e+09	0.502482	0.482848	0.863964	0.717693	0.564281	1.54302	1.61894	1.10595	0.908543	1.69228	0.455873	0.00235417
P16989	Y-box-binding protein 3 OS=Homo sapiens OX=9606 GN=YBX3 PE=1 SV=4	YBX3	44	9	61	5	2.60254e+06	3.22898e+06	4.41041e+06	5566193	3.32638e+06	1.98582e+06		1.69985e+06	2.44636e+06	2.62065e+06	4.8094e+06	6.15034e+06	8.31205e+06	9.66146e+06	6.86577e+06	3.66778e+06		2.45372e+06	2.44636e+06	5.05233e+06	0.875867	1.12007	1.51375	1.7595	1.25036	0.667959		0.44686	0.445519	0.920108
Q00688	Peptidyl-prolyl cis-trans isomerase FKBP3 OS=Homo sapiens OX=9606 GN=FKBP3 PE=1 SV=1	FKBP3	50	14	137	14	8.49678e+07	8.16777e+07	8.3466e+07	8.15779e+07	5.59708e+07	7.74206e+07	105263252	7.66376e+07	1.4255e+08	9.21657e+07	1.57017e+08	1.55574e+08	1.57304e+08	1.41598e+08	1.15526e+08	1.42994e+08	1.70425e+08	1.10625e+08	1.4255e+08	1.77686e+08	1.0672	1.05739	1.06915	0.9624	0.785195	0.971893	1.15833	0.751889	0.968873	1.20768	0.976807	0.815942
P62249	40S ribosomal protein S16 OS=Homo sapiens OX=9606 GN=RPS16 PE=1 SV=2	RPS16	52	11	282	11	3.30883e+08	3.64771e+08	1.96759e+08	3.30804e+08	186312119	281510952	2.88344e+08	1.5213e+08	297277258	2.57724e+08	6.11461e+08	6.94791e+08	3.70821e+08	5.74189e+08	3.84555e+08	5.19946e+08	4.66839e+08	2.19598e+08	297277258	4.96864e+08	1.31884	1.49858	0.799814	1.23845	0.829436	1.12146	1.00691	0.473645	0.641189	1.07167	1.31756	0.185056
P40121	Macrophage-capping protein OS=Homo sapiens OX=9606 GN=CAPG PE=1 SV=2	CAPG	40	13	157	13	1.14078e+08	1.11535e+08	9.60747e+07	4.04726e+07	6.07873e+07	152513081	1.49022e+08	108576459	286282212	121268471	2.10812e+08	2.12444e+08	1.81067e+08	7.02498e+07	1.25467e+08	2.81689e+08	2.41271e+08	1.56729e+08	286282212	2.33793e+08	1.05416	1.06232	0.905422	0.351284	0.627397	1.40858	1.20648	0.783721	1.43155	1.16908	0.66683	0.0569595
P07205	Phosphoglycerate kinase 2 OS=Homo sapiens OX=9606 GN=PGK2 PE=1 SV=3	PGK2	19	8	156	1
P02462	Collagen alpha-1(IV) chain OS=Homo sapiens OX=9606 GN=COL4A1 PE=1 SV=4	COL4A1	5	6	106	6	188431679	227654524	8.79188e+07	224674120	123335271	174347282	147528256	250081282	1.81596e+08	110029390	3.48215e+08	4.3362e+08	1.65696e+08	3.89976e+08	2.54568e+08	3.22016e+08	2.38853e+08	3.60989e+08	1.81596e+08	2.12125e+08	1.19758	1.49131	0.56986	1.3412	0.875511	1.10748	0.821464	1.24151	0.624545	0.729539	1.21017	0.375863
Q9UD71	Protein phosphatase 1 regulatory subunit 1B OS=Homo sapiens OX=9606 GN=PPP1R1B PE=1 SV=2	PPP1R1B	42	8	64	8	2.85852e+07	2.14924e+07	5832154		3.26625e+06	49328358	9.94226e+07	3.51083e+07	121128216	72608452	5.28244e+07	4.09372e+07	1.09915e+07		6.74166e+06	9.11086e+07	1.60969e+08	5.06784e+07	121128216	1.39981e+08	0.703951	0.545538	0.146476		0.0898409	1.21413	2.1451	0.675352	1.61418	1.86542
O15144	Actin-related protein 2/3 complex subunit 2 OS=Homo sapiens OX=9606 GN=ARPC2 PE=1 SV=1	ARPC2	37	12	120	12	7.01618e+07	8.19683e+07	3.40995e+07	7.15137e+07	4.23391e+07	7.98579e+07	9.24308e+07	4.44489e+07	52507316	2.79931e+07	1.29656e+08	1.56128e+08	6.42653e+07	1.24129e+08	8.73894e+07	1.47496e+08	1.49649e+08	6.41615e+07	52507316	5.39677e+07	1.2596	1.51676	0.62433	1.2059	0.848977	1.43291	1.45382	0.623321	0.510102	0.524289	1.20049	0.518941
Q13347	Eukaryotic translation initiation factor 3 subunit I OS=Homo sapiens OX=9606 GN=EIF3I PE=1 SV=1	EIF3I	59	16	123	16	5.45001e+07	6.06292e+07	7.7093e+07	7.82465e+07	4.6607e+07	7.05929e+07	1.03167e+08	7.58968e+07	9.38104e+07	59002217	1.00714e+08	1.15482e+08	1.45293e+08	1.35815e+08	9.61985e+07	1.30384e+08	1.67032e+08	1.09556e+08	9.38104e+07	1.1375e+08	0.833704	0.955952	1.20272	1.12427	0.796322	1.0793	1.38267	0.906895	0.776553	0.941611	0.965781	0.796014
Q6IBS0	Twinfilin-2 OS=Homo sapiens OX=9606 GN=TWF2 PE=1 SV=2	TWF2	46	12	64	11	40720126	2.61548e+07	2.00923e+07	37157751	20364159	2.46539e+07	5.13105e+07	2.35884e+07	60426497	3.7076e+07	7.52493e+07	4.98178e+07	3.78668e+07	6.44961e+07	4.20324e+07	4.55352e+07	8.30734e+07	3.40495e+07	60426497	7.14785e+07	1.33415	0.883254	0.671367	1.1435	0.745221	0.807326	1.47287	0.603688	1.07134	1.26729	0.914786	0.666796
P27695	DNA-(apurinic or apyrimidinic site) endonuclease OS=Homo sapiens OX=9606 GN=APEX1 PE=1 SV=2	APEX1	42	12	98	12	5.77468e+07	5.1524e+07	5.0187e+07	6.97495e+07	3.40932e+07	9.32713e+07	105275902	4.61184e+07	102717740	7.69805e+07	1.06714e+08	9.81393e+07	9.45846e+07	1.21067e+08	7.03696e+07	1.72271e+08	1.70445e+08	6.65713e+07	102717740	1.4841e+08	0.926908	0.85243	0.821553	1.05158	0.611224	1.49633	1.48047	0.578233	0.892197	1.28908	0.743282	0.165817
Q9UMS4	Pre-mRNA-processing factor 19 OS=Homo sapiens OX=9606 GN=PRPF19 PE=1 SV=1	PRPF19	30	12	63	12	2.81601e+07	2.69818e+07	1.9781e+07	2.45379e+07	6.97604e+06	45619242	5.1234e+07	2.1164e+07	3.72341e+07	1.0527e+07	5.20389e+07	5.1393e+07	3.72802e+07	4.25913e+07	1.43988e+07	8.4258e+07	8.29497e+07	3.055e+07	3.72341e+07	2.0295e+07	1.14879	1.13453	0.822982	0.940228	0.317862	1.86004	1.83116	0.67441	0.821966	0.448024	0.774432	0.470352
P60900	Proteasome subunit alpha type-6 OS=Homo sapiens OX=9606 GN=PSMA6 PE=1 SV=1	PSMA6	51	12	199	12	1.02794e+08	1.06409e+08	8.00822e+07	9.73252e+07	5.86124e+07	8.71347e+07	104449709	6.44537e+07	1.15094e+08	114839950	1.8996e+08	2.0268e+08	1.50926e+08	1.68931e+08	1.20978e+08	1.60936e+08	1.69108e+08	9.30381e+07	1.15094e+08	2.21399e+08	1.19243	1.27227	0.947405	1.06043	0.759412	1.01024	1.06153	0.584025	0.722474	1.38978	1.09729	0.594363
P17858	ATP-dependent 6-phosphofructokinase, liver type OS=Homo sapiens OX=9606 GN=PFKL PE=1 SV=6	PFKL	18	10	52	7	4960261	6.80774e+06	1763126	4.87869e+06	1667855	26011496	2.18216e+07	2.86363e+06	3.60056e+06	2.1626e+06	9.16639e+06	1.29669e+07	3.32286e+06	8.46814e+06	3.44251e+06	4.80428e+07	3.53299e+07	4.13361e+06	3.60056e+06	4.16926e+06	0.691057	0.977579	0.250512	0.638416	0.259532	3.62196	2.66354	0.311634	0.271448	0.314322	0.392195	0.263602
Q16851	UTP--glucose-1-phosphate uridylyltransferase OS=Homo sapiens OX=9606 GN=UGP2 PE=1 SV=5	UGP2	32	16	203	16	7.26423e+07	40176018	6.61785e+07	8.18353e+07	3.93861e+07	1.61062e+08	1.81786e+08	1.43465e+08	3.11656e+08	1.92697e+08	1.3424e+08	7.65245e+07	1.24723e+08	1.42045e+08	8.12943e+07	2.97479e+08	2.94318e+08	2.0709e+08	3.11656e+08	3.71499e+08	0.657761	0.37496	0.611126	0.696001	0.398332	1.45761	1.44212	1.01471	1.52707	1.8203	0.377065	0.000253365
P16219	Short-chain specific acyl-CoA dehydrogenase, mitochondrial OS=Homo sapiens OX=9606 GN=ACADS PE=1 SV=1	ACADS	31	13	109	13	2.61196e+07	1.11896e+07	5.23211e+06	1.82762e+07	3.88409e+06	5.10766e+07	1.13594e+08	5.50862e+07	1.21518e+08	62283137	4.82681e+07	2.13131e+07	9.86066e+06	3.17227e+07	8.0169e+06	9.43376e+07	1.83912e+08	7.95162e+07	1.21518e+08	1.20075e+08	0.671753	0.296617	0.137232	0.441488	0.111572	1.31291	2.55952	1.10663	1.69118	1.6711	0.198848	0.00110589
O14974	Protein phosphatase 1 regulatory subunit 12A OS=Homo sapiens OX=9606 GN=PPP1R12A PE=1 SV=1	PPP1R12A	17	14	88	14	1.56055e+07	19218787	4.88226e+07	15961557	1.35635e+07	3.50759e+07	40488604	6.7677e+07	7.53507e+07	48034702	2.88385e+07	3.66066e+07	9.20131e+07	2.77051e+07	2.79955e+07	6.47846e+07	6.55525e+07	9.76908e+07	7.53507e+07	9.26057e+07	0.473427	0.600952	1.51053	0.454821	0.459588	1.06354	1.07614	1.60374	1.23699	1.52026	0.538301	0.0328674
P14780	Matrix metalloproteinase-9 OS=Homo sapiens OX=9606 GN=MMP9 PE=1 SV=3	MMP9	25	15	94	15	3.24119e+07	4.80962e+07	4.73695e+07	2.61037e+07	5.53981e+07	5.56038e+07	2.59834e+07	14662990	2.57957e+07	2.91659e+06	5.98961e+07	9.16103e+07	8.92745e+07	4.53093e+07	1.14344e+08	1.02699e+08	4.20681e+07	2.11658e+07	2.57957e+07	5.62288e+06	1.00197	1.53249	1.49342	0.757952	1.91279	1.71799	0.703732	0.354071	0.431521	0.0940617	2.02904	0.0870423
Q9HC38	Glyoxalase domain-containing protein 4 OS=Homo sapiens OX=9606 GN=GLOD4 PE=1 SV=1	GLOD4	37	15	162	15	5.65597e+07	4.75337e+07	5.54282e+07	5.57903e+07	36506757	1.08419e+08	1.49319e+08	1.03249e+08	238913262	1.0438e+08	1.0452e+08	9.05388e+07	1.04462e+08	9.68374e+07	7.53513e+07	2.00249e+08	2.41753e+08	1.49038e+08	238913262	2.01233e+08	0.695459	0.602429	0.695074	0.644338	0.501374	1.33242	1.60858	0.991673	1.58969	1.33897	0.457444	0.000225348
P09936	Ubiquitin carboxyl-terminal hydrolase isozyme L1 OS=Homo sapiens OX=9606 GN=UCHL1 PE=1 SV=2	UCHL1	63	12	129	12	82342220	1.29158e+08	8.99891e+07	1.30563e+08	9.95099e+07	1.04069e+08	8.39388e+07	1.53659e+08	200766331	7.92924e+07	1.52165e+08	2.46011e+08	1.69597e+08	2.26623e+08	2.05392e+08	1.92214e+08	1.359e+08	2.21805e+08	200766331	1.52867e+08	0.799465	1.29252	0.89105	1.19066	1.07911	1.00988	0.714006	1.16534	1.05481	0.803151	1.10651	0.43706
P12724	Eosinophil cationic protein OS=Homo sapiens OX=9606 GN=RNASE3 PE=1 SV=2	RNASE3	43	10	309	10	81287591	6.34419e+08	3.43267e+08	1.80178e+09	9.45536e+08	100802289	235847301	92486926	140464239	6.51704e+08	1.50217e+08	1.2084e+09	6.46936e+08	3.12742e+09	1.95162e+09	1.8618e+08	3.81845e+08	1.33504e+08	140464239	1.25642e+09	0.163581	1.31591	0.704494	3.40566	2.12526	0.202744	0.415818	0.145381	0.152961	1.3682	3.37617	0.115171
Q99832	T-complex protein 1 subunit eta OS=Homo sapiens OX=9606 GN=CCT7 PE=1 SV=2	CCT7	34	17	174	17	6.12148e+07	7.2233e+07	3.63618e+07	8.11678e+07	4.1731e+07	1.09435e+08	1.51263e+08	6.09327e+07	1.13074e+08	4.57608e+07	1.13123e+08	1.37584e+08	6.85289e+07	1.40886e+08	8.61344e+07	2.02125e+08	2.449e+08	8.79557e+07	1.13074e+08	8.82218e+07	0.882026	1.07275	0.534325	1.0985	0.671596	1.57598	1.9095	0.685796	0.881648	0.687872	0.741918	0.311265
Q9ULA0	Aspartyl aminopeptidase OS=Homo sapiens OX=9606 GN=DNPEP PE=1 SV=2	DNPEP	26	11	141	11	6.83804e+07	61361789	5.42319e+07	6.43979e+07	5.06099e+07	7.58524e+07	7.31955e+07	5.71018e+07	9.81106e+07	63511751	1.26365e+08	1.16878e+08	1.02208e+08	1.11778e+08	1.04461e+08	1.40098e+08	1.18506e+08	8.24257e+07	9.81106e+07	1.22444e+08	1.12497	1.04051	0.90991	0.99511	0.929966	1.24723	1.05501	0.733799	0.873435	1.09006	1.00019	0.998525
P15880	40S ribosomal protein S2 OS=Homo sapiens OX=9606 GN=RPS2 PE=1 SV=2	RPS2	35	14	256	14	5.07054e+08	500721073	302199947	5.1938e+08	1.6027e+08	357578995	4.26945e+08	2.9774e+08	6.44309e+08	3.84229e+08	9.37017e+08	9.53739e+08	5.69539e+08	9.01507e+08	3.30803e+08	6.60442e+08	6.9124e+08	4.29784e+08	6.44309e+08	7.40753e+08	1.36609	1.39047	0.830337	1.31432	0.482281	0.962866	1.00777	0.626586	0.939345	1.07995	1.16614	0.458045
P14317	Hematopoietic lineage cell-specific protein OS=Homo sapiens OX=9606 GN=HCLS1 PE=1 SV=3	HCLS1	33	12	102	12	8.86039e+07	1.40114e+08	1.21843e+08	1.33363e+08	8.15583e+07	7.91799e+07	8.0344e+07	4.36592e+07	1.00787e+08	33727240	1.63737e+08	2.66879e+08	2.2963e+08	2.31484e+08	1.68339e+08	1.46244e+08	1.3008e+08	6.30215e+07	1.00787e+08	6.50225e+07	1.04609	1.70505	1.46708	1.47892	1.0755	0.934333	0.831062	0.402636	0.643914	0.41542	2.0985	0.00275709
Q04695	SWISS-PROT:Q04695 Tax_Id=9606 Gene_Symbol=KRT17 Keratin, type I cytoskeletal 17	KRT17	15	14	361	1				5.07587e+06		2.12682e+06								8.81038e+06		3.92819e+06								1.38326		0.61674
P35637	RNA-binding protein FUS OS=Homo sapiens OX=9606 GN=FUS PE=1 SV=1	FUS	15	7	147	5	54054724	6.57868e+07	4.31275e+07	5.42373e+07	2.46704e+07	4.61497e+07	4.65571e+07	2.28025e+07	7.51028e+07	3.01151e+07	9.98912e+07	1.25306e+08	8.12799e+07	9.41417e+07	5.09206e+07	8.52378e+07	7.53776e+07	3.29151e+07	7.51028e+07	5.80587e+07	1.28357	1.61014	1.04442	1.20969	0.654312	1.09528	0.968575	0.422947	0.965044	0.746034	1.38216	0.140542
Q12864	Cadherin-17 OS=Homo sapiens OX=9606 GN=CDH17 PE=1 SV=3	CDH17	23	13	57	13	4.8869e+06	3.8946e+06	1.53111e+06	2.54443e+06	3.86328e+06	3.15091e+07	5.58386e+07	3.25562e+07	6.93372e+07	3.67556e+07	9.03082e+06	7.41816e+06	2.8856e+06	4.41646e+06	7.97395e+06	5.81967e+07	9.04046e+07	4.69945e+07	6.93372e+07	7.08609e+07	0.245724	0.201844	0.0785156	0.12017	0.216967	1.5835	2.45986	1.2787	1.88663	1.92809	0.0944776	3.33304e-05
P07814	Bifunctional glutamate/proline--tRNA ligase OS=Homo sapiens OX=9606 GN=EPRS1 PE=1 SV=5	EPRS1	15	19	92	19	2.51121e+07	29433041	3.85998e+07	4.43636e+07	7.47328e+07	9.16973e+07	8.25382e+07	4.06223e+07	7.9133e+07	49009618	4.64062e+07	5.6062e+07	7.27468e+07	7.70036e+07	1.54251e+08	1.69363e+08	1.33632e+08	5.86378e+07	7.9133e+07	9.44852e+07	0.492781	0.595314	0.772487	0.81769	1.63797	1.79844	1.41902	0.622666	0.840301	1.00332	0.7594	0.376579
P23142	Fibulin-1 OS=Homo sapiens OX=9606 GN=FBLN1 PE=1 SV=4	FBLN1	20	11	118	11	9.00833e+07	90794178	27848636	9.16546e+07	6.71575e+07	8.90584e+07	5.42759e+07	5.90359e+07	59325013	3.78686e+07	1.66471e+08	1.72938e+08	5.24847e+07	1.59088e+08	1.38616e+08	1.64489e+08	8.78746e+07	8.52176e+07	59325013	7.30066e+07	1.4357	1.49148	0.452645	1.37203	1.19547	1.41861	0.757859	0.734944	0.511638	0.629633	1.4675	0.164799
Q12931	Heat shock protein 75 kDa, mitochondrial OS=Homo sapiens OX=9606 GN=TRAP1 PE=1 SV=3	TRAP1	24	15	138	14	8870782	1.10182e+07	5704583	8951615	2.80248e+06	3.66356e+07	5.12764e+07	2.85098e+07	3.20882e+07	2.89364e+07	1.63929e+07	2.09866e+07	1.07511e+07	1.55377e+07	5.78442e+06	6.76654e+07	8.30183e+07	4.11535e+07	3.20882e+07	5.57862e+07	0.469489	0.601053	0.30791	0.444996	0.165665	1.93792	2.37763	1.17863	0.919	1.59771	0.248301	0.00216488
P62873	Guanine nucleotide-binding protein G(I)/G(S)/G(T) subunit beta-1 OS=Homo sapiens OX=9606 GN=GNB1 PE=1 SV=3	GNB1	39	11	173	5	95034386	98737750	47735154	103766819	48885152	83230865	78734376	85418601	9.52585e+07	4.25705e+07	1.7562e+08	1.88069e+08	8.99637e+07	1.80112e+08	1.00901e+08	1.53726e+08	1.27474e+08	1.23301e+08	9.52585e+07	8.20714e+07	1.334	1.42856	0.683357	1.36812	0.766434	1.16769	0.96828	0.936582	0.723576	0.623408	1.26268	0.250398
P25788	Proteasome subunit alpha type-3 OS=Homo sapiens OX=9606 GN=PSMA3 PE=1 SV=2	PSMA3	46	13	157	13	7.89919e+07	8.47137e+07	5.79472e+07	8.03936e+07	5.17325e+07	7.12074e+07	7.22466e+07	45357965	7.05324e+07	6.00801e+07	1.45974e+08	1.61357e+08	1.0921e+08	1.39542e+08	1.06778e+08	1.31519e+08	1.1697e+08	6.54737e+07	7.05324e+07	1.15828e+08	1.25495	1.3872	0.938886	1.19966	0.917978	1.13068	1.0056	0.562883	0.606374	0.995785	1.32487	0.0941018
P19012	Keratin, type I cytoskeletal 15 OS=Homo sapiens OX=9606 GN=KRT15 PE=1 SV=3	KRT15	15	12	343	1	1.8527e+06	999196	1.23736e+06		1.97654e+06	6.21276e+06	7.13363e+06	1.72566e+06	9.69619e+06	6.46744e+06	3.42373e+06	1.9032e+06	2.33198e+06		4.07964e+06	1.14749e+07	1.15496e+07	2.49097e+06	9.69619e+06	1.24685e+07	0.518584	0.288273	0.353219		0.617933	1.73807	1.74939	0.377302	1.46866	1.88858
Q96HC4	PDZ and LIM domain protein 5 OS=Homo sapiens OX=9606 GN=PDLIM5 PE=1 SV=5	PDLIM5	36	16	104	16	4.31328e+07	3.63751e+07	37566138	4.1406e+07	2.88012e+07	3.64881e+07	2.91097e+07	3.75744e+07	41361446	2.80353e+07	7.97079e+07	6.92847e+07	7.07988e+07	7.187e+07	5.94468e+07	6.7393e+07	4.71296e+07	5.42382e+07	41361446	5.4049e+07	1.29547	1.12607	1.15068	1.16809	0.966175	1.09532	0.765987	0.881521	0.672239	0.878447	1.32909	0.0125669
P15531	Nucleoside diphosphate kinase A OS=Homo sapiens OX=9606 GN=NME1 PE=1 SV=1	NME1	62	9	332	4	1.30658e+07	12455300	11292446	2.00172e+07	1.1026e+07	1.09222e+07	1.3557e+07		2.10121e+07	9063492	2.41451e+07	2.3724e+07	2.12822e+07	3.47446e+07	2.27582e+07	2.01732e+07	2.19492e+07		2.10121e+07	1.74734e+07	1.04846	1.03017	0.924144	1.50873	0.988234	0.875986	0.953107		0.912416	0.758754
P22087	rRNA 2'-O-methyltransferase fibrillarin OS=Homo sapiens OX=9606 GN=FBL PE=1 SV=2	FBL	37	12	111	12	6.45434e+07	7.39352e+07	6.65424e+07	6.53531e+07	1.2425e+07	116757042	133950687	9.34255e+07	1.14988e+08	7.13243e+07	1.19274e+08	1.40827e+08	1.25409e+08	1.13436e+08	2.56456e+07	2.15648e+08	2.16871e+08	1.34859e+08	1.14988e+08	1.37506e+08	0.887151	1.04746	0.93278	0.843728	0.19075	1.60398	1.61307	1.00307	0.855268	1.02276	0.639846	0.0823064
P53634	Dipeptidyl peptidase 1 OS=Homo sapiens OX=9606 GN=CTSC PE=1 SV=2	CTSC	19	10	147	10	1.37772e+08	1.07151e+08	6.60161e+07	1.24698e+08	6.47015e+07	4.43836e+07	1.72176e+08	3.70449e+07	1.38544e+08	1.09855e+08	2.54598e+08	2.04094e+08	1.24417e+08	2.16443e+08	1.33546e+08	8.19757e+07	2.78759e+08	5.34739e+07	1.38544e+08	2.11788e+08	1.49972	1.20222	0.732882	1.27497	0.78666	0.482881	1.64204	0.31499	0.816098	1.24755	1.22047	0.50619
P99999	Cytochrome c OS=Homo sapiens OX=9606 GN=CYCS PE=1 SV=2	CYCS	67	11	197	11	1.43475e+08	1.0994e+08	9.63986e+07	8.45098e+07	8.64192e+07	1.75098e+08	2.57622e+08	1.35471e+08	3.77008e+08	2.19827e+08	2.65136e+08	2.09406e+08	1.81677e+08	1.46687e+08	1.78372e+08	3.23403e+08	4.17099e+08	1.95551e+08	3.77008e+08	4.23803e+08	0.975431	0.770401	0.668386	0.539658	0.656229	1.1898	1.5345	0.719428	1.38701	1.55916	0.564971	0.0116172
P46782	40S ribosomal protein S5 OS=Homo sapiens OX=9606 GN=RPS5 PE=1 SV=4	RPS5	40	12	206	12	363863353	4.24316e+08	172457960	3.76183e+08	2.39014e+08	3.0194e+08	3.20684e+08	1.83856e+08	3.50828e+08	235322208	6.72407e+08	8.08208e+08	3.25022e+08	6.52955e+08	4.93334e+08	5.57679e+08	5.19199e+08	2.65393e+08	3.50828e+08	4.53676e+08	1.31878	1.58513	0.63746	1.28063	0.967569	1.09377	1.0183	0.520511	0.688074	0.889787	1.37505	0.142558
P02662	SWISS-PROT:P02662 Alpha-S1-casein - Bos taurus (Bovine).	CSN1S1	33	6	126	6	54822635	1.18179e+08	1.19655e+08	1.11017e+08	1.72998e+08	3.99213e+08	90532834	9.28056e+07	183380450	2.5962e+08	1.0131e+08	2.251e+08	2.25508e+08	1.92696e+08	3.57074e+08	7.3734e+08	1.46576e+08	1.33964e+08	183380450	5.00519e+08	0.361375	0.802934	0.804388	0.687349	1.27369	2.6301	0.522838	0.47785	0.65412	1.78536	0.647375	0.371701
P04439	HLA class I histocompatibility antigen, A alpha chain OS=Homo sapiens OX=9606 GN=HLA-A PE=1 SV=2	HLA-A	43	12	106	9	9.47391e+07	9.97356e+07	7.06733e+07	5.61365e+07	8.69285e+07	7.63345e+07	1.103e+08	3.71209e+07	5.16604e+07	49975430	1.75074e+08	1.89969e+08	1.33194e+08	9.74383e+07	1.79424e+08	1.40989e+08	1.7858e+08	5.35836e+07	5.16604e+07	9.63472e+07	1.35061	1.46552	1.02753	0.751688	1.38416	1.08766	1.37765	0.413371	0.398534	0.743271	1.48726	0.131494
P05387	60S acidic ribosomal protein P2 OS=Homo sapiens OX=9606 GN=RPLP2 PE=1 SV=1	RPLP2	70	5	171	5	1.18411e+08	1.10427e+08	91121510	89033287	5.99012e+07	8.42872e+07	9.84106e+07	71654909	1.75974e+08	8.41936e+07	2.18819e+08	2.10333e+08	1.71732e+08	1.54539e+08	1.23638e+08	1.55677e+08	1.5933e+08	1.03433e+08	1.75974e+08	1.62316e+08	1.3377	1.28582	1.04984	0.944733	0.755831	0.951693	0.974026	0.632312	1.07578	0.992279	1.16166	0.290308
P34932	Heat shock 70 kDa protein 4 OS=Homo sapiens OX=9606 GN=HSPA4 PE=1 SV=4	HSPA4	21	15	86	14	3.34375e+07	4.38566e+07	4.00748e+07	4.70224e+07	2.68494e+07	5.82068e+07	7.4796e+07	4.2828e+07	8.14693e+07	5.7807e+07	6.17913e+07	8.3535e+07	7.55267e+07	8.16186e+07	5.54182e+07	1.07507e+08	1.21097e+08	6.18217e+07	8.14693e+07	1.11446e+08	0.734535	0.99301	0.897812	0.970228	0.658775	1.27797	1.43953	0.734896	0.968454	1.32479	0.74045	0.0744403
Q07065	Cytoskeleton-associated protein 4 OS=Homo sapiens OX=9606 GN=CKAP4 PE=1 SV=2	CKAP4	32	13	70	13	4.51409e+07	4.64079e+07	3.26966e+07	58068981	3.08977e+07	173541583	1.87197e+08	1.63283e+08	1.59689e+08	200723976	8.34189e+07	8.83946e+07	6.16214e+07	1.00793e+08	6.37739e+07	3.20528e+08	3.03078e+08	2.35697e+08	1.59689e+08	3.86974e+08	0.462419	0.490001	0.341588	0.558727	0.35352	1.7768	1.68006	1.30655	0.885208	2.14513	0.28308	0.000921858
P62906	60S ribosomal protein L10a OS=Homo sapiens OX=9606 GN=RPL10A PE=1 SV=2	RPL10A	32	9	173	9	9.60745e+07	1.11313e+08	4.52986e+07	109426015	5.77829e+07	1.40078e+08	126403266	62193148	91165139	7.89462e+07	1.77542e+08	2.1202e+08	8.53717e+07	1.89935e+08	1.19266e+08	2.58723e+08	2.04651e+08	8.9775e+07	91165139	1.522e+08	1.12322	1.34135	0.540106	1.20163	0.754538	1.63681	1.29473	0.567963	0.576758	0.962894	0.984459	0.952577
Q07020	60S ribosomal protein L18 OS=Homo sapiens OX=9606 GN=RPL18 PE=1 SV=2	RPL18	48	11	207	11	4.71936e+08	4.5035e+08	2.74061e+08	4.99838e+08	2.96413e+08	3.42487e+08	3.92658e+08	2.76027e+08	3.64511e+08	3.82191e+08	8.72121e+08	8.57795e+08	5.16507e+08	8.67588e+08	6.11806e+08	6.32568e+08	6.35726e+08	3.98442e+08	3.64511e+08	7.36823e+08	1.34299	1.32093	0.795374	1.33601	0.942126	0.974097	0.978961	0.613565	0.561314	1.13464	1.346	0.105384
P62333	26S proteasome regulatory subunit 10B OS=Homo sapiens OX=9606 GN=PSMC6 PE=1 SV=1	PSMC6	48	17	108	17	3.52809e+07	60560721	55246829	71954037	2.96245e+07	8.06071e+07	9.16964e+07	7.38884e+07	100389840	59471992	6.51979e+07	1.15352e+08	1.04121e+08	1.24893e+08	6.11461e+07	1.4888e+08	1.4846e+08	1.06657e+08	100389840	1.14656e+08	0.598282	1.05851	0.955452	1.14607	0.561101	1.36618	1.36233	0.978727	0.921217	1.05213	0.760384	0.113743
P22061	Protein-L-isoaspartate(D-aspartate) O-methyltransferase OS=Homo sapiens OX=9606 GN=PCMT1 PE=1 SV=4	PCMT1	53	11	122	11	9.61757e+07	1.09623e+08	9.93353e+07	1.24168e+08	7.59425e+07	7.92166e+07	9.10665e+07	1.22552e+08	179734083	8.17707e+07	1.77729e+08	2.08803e+08	1.87212e+08	2.15522e+08	1.56748e+08	1.46312e+08	1.4744e+08	1.76902e+08	179734083	1.57645e+08	1.01325	1.19041	1.06731	1.22871	0.893636	0.834138	0.84057	1.00854	1.02468	0.898751	1.17076	0.063247
O14558	Heat shock protein beta-6 OS=Homo sapiens OX=9606 GN=HSPB6 PE=1 SV=2	HSPB6	38	7	248	7	1.57448e+09	2755773126	8.52399e+08	1853957642	1760752446	592699828	7.64307e+08	2.46168e+09	3.06042e+09	1230750468	2.90957e+09	5.249e+09	1.60647e+09	3.21799e+09	3.63426e+09	1.09471e+09	1.23744e+09	3.5534e+09	3.06042e+09	2.37275e+09	1.04151	1.87894	0.575052	1.15191	1.30092	0.391862	0.442955	1.27198	1.09551	0.849353	1.46812	0.20268
P12429	Annexin A3 OS=Homo sapiens OX=9606 GN=ANXA3 PE=1 SV=3	ANXA3	44	15	152	15	1.00247e+08	4.48673e+07	6.46561e+07	4.36007e+07	5.27831e+07	8.79549e+07	9.62591e+07	4.22835e+07	1.2366e+08	6.00581e+07	1.85253e+08	8.54601e+07	1.21854e+08	7.56794e+07	1.08946e+08	1.62451e+08	1.55847e+08	6.10357e+07	1.2366e+08	1.15785e+08	1.54898	0.714566	1.01887	0.632786	0.910943	1.35832	1.3031	0.510344	1.03397	0.968129	0.932793	0.760969
A0M8Q6	Immunoglobulin lambda constant 7 OS=Homo sapiens OX=9606 GN=IGLC7 PE=1 SV=3	IGLC7	56	5	271	1		4.09936e+06	5962868						3.34616e+06			7.80817e+06	1.12379e+07						3.34616e+06			1.0461	1.5056						0.448302
P35241	Radixin OS=Homo sapiens OX=9606 GN=RDX PE=1 SV=1	RDX	19	16	273	1
Q9Y230	RuvB-like 2 OS=Homo sapiens OX=9606 GN=RUVBL2 PE=1 SV=3	RUVBL2	35	15	120	15	4.27363e+07	4.58882e+07	2.75722e+07	4.90607e+07	3.02622e+07	6.00428e+07	6.19469e+07	4.72855e+07	6.01163e+07	3.50565e+07	7.89752e+07	8.74046e+07	5.19638e+07	8.51565e+07	6.24623e+07	1.10898e+08	1.00294e+08	6.8256e+07	6.01163e+07	6.75851e+07	1.02152	1.13056	0.672138	1.10148	0.807933	1.43444	1.29728	0.882873	0.777588	0.874195	0.89884	0.519354
Q13361	Microfibrillar-associated protein 5 OS=Homo sapiens OX=9606 GN=MFAP5 PE=1 SV=1	MFAP5	32	8	119	8	1.09409e+08	1.30941e+08	114302058	1.20111e+08	105243607	1.44382e+08	2.12277e+08	2.78898e+08	5.17072e+08	1.66867e+08	2.02184e+08	2.49408e+08	2.15419e+08	2.08481e+08	2.17227e+08	2.66671e+08	3.43684e+08	4.02586e+08	5.17072e+08	3.21702e+08	0.686665	0.847048	0.731613	0.708051	0.737754	0.905678	1.16723	1.36728	1.7561	1.09258	0.590111	0.00813715
O94760	N(G),N(G)-dimethylarginine dimethylaminohydrolase 1 OS=Homo sapiens OX=9606 GN=DDAH1 PE=1 SV=3	DDAH1	44	12	169	11	8.04352e+07	3.50927e+07	3.6743e+07	2.84095e+07	37827254	1.25881e+08	2.00905e+08	1.34001e+08	2.91004e+08	1.81853e+08	1.48641e+08	6.68421e+07	6.92474e+07	4.93115e+07	7.80768e+07	2.325e+08	3.25272e+08	1.93429e+08	2.91004e+08	3.50592e+08	0.823536	0.370334	0.38366	0.273206	0.432579	1.28815	1.80215	1.07168	1.61229	1.94243	0.295893	0.000401649
O95425	Supervillin OS=Homo sapiens OX=9606 GN=SVIL PE=1 SV=2	SVIL	7	12	27	12	1.58084e+08	1.78798e+08	1.49998e+08	2.49902e+08	1.43246e+08	1.60069e+08	1.67856e+08	196720415	21769879	9.62213e+07	2.92134e+08	3.40561e+08	2.82693e+08	4.33764e+08	2.95664e+08	2.95645e+08	2.71765e+08	2.83963e+08	21769879	1.85504e+08	1.08059	1.25972	1.04567	1.60447	1.09365	1.09358	1.00525	1.05037	0.0805259	0.686172	1.5537	0.0798649
P49748	Very long-chain specific acyl-CoA dehydrogenase, mitochondrial OS=Homo sapiens OX=9606 GN=ACADVL PE=1 SV=1	ACADVL	22	14	64	14	7.98727e+06	1.26175e+07	3.72968e+06	22045207	1.20617e+07	4.9586e+07	5.71057e+07	1.87319e+07	3.20959e+07	2.1259e+07	1.47602e+07	2.40329e+07	7.02912e+06	3.82647e+07	2.48959e+07	9.15846e+07	9.24561e+07	2.70392e+07	3.20959e+07	4.0985e+07	0.37544	0.6113	0.178793	0.973301	0.633251	2.32955	2.35171	0.68777	0.816392	1.04249	0.383525	0.0532159
Q15366	Poly(rC)-binding protein 2 OS=Homo sapiens OX=9606 GN=PCBP2 PE=1 SV=1	PCBP2	31	9	217	4	95354916	1.11799e+08	6.03625e+07	1.01775e+08	5.80974e+07	94012533	9.02175e+07	6.76168e+07	1.09841e+08	5.34214e+07	1.76212e+08	2.12947e+08	1.13762e+08	1.76654e+08	1.19915e+08	1.7364e+08	1.46065e+08	9.7604e+07	1.09841e+08	1.02991e+08	1.23257	1.48953	0.795742	1.23566	0.838784	1.21458	1.0217	0.682722	0.768314	0.720401	1.26875	0.19301
P40939	Trifunctional enzyme subunit alpha, mitochondrial OS=Homo sapiens OX=9606 GN=HADHA PE=1 SV=2	HADHA	21	13	64	13	5.94692e+06	4.7047e+06	9976345	1.21963e+07	5.59027e+06	4.04567e+07	5.54254e+07	3.44581e+07	3.76457e+07	3.55251e+07	1.09897e+07	8.96118e+06	1.88018e+07	2.11697e+07	1.15385e+07	7.47228e+07	8.97356e+07	4.97399e+07	3.76457e+07	6.84885e+07	0.280497	0.228722	0.479892	0.540327	0.294505	1.9072	2.29038	1.26954	0.960857	1.74808	0.223084	0.000790609
P54727	UV excision repair protein RAD23 homolog B OS=Homo sapiens OX=9606 GN=RAD23B PE=1 SV=1	RAD23B	31	14	102	12	5.42944e+07	7.05315e+07	5.98036e+07	5.43324e+07	33654324	5.75268e+07	9.07205e+07	64636662	1.45152e+08	7.6516e+07	1.00334e+08	1.34343e+08	1.12708e+08	9.43068e+07	6.94637e+07	1.06251e+08	1.4688e+08	9.33022e+07	1.45152e+08	1.47515e+08	0.872276	1.16794	0.979855	0.819877	0.603898	0.923717	1.27693	0.811143	1.26191	1.28245	0.799807	0.14387
P83731	60S ribosomal protein L24 OS=Homo sapiens OX=9606 GN=RPL24 PE=1 SV=1	RPL24	48	12	359	12	2.3042e+08	2.57158e+08	1.80293e+08	222397982	127986756	1.83393e+08	2.06592e+08	1.37267e+08	3.34478e+08	206365465	4.25807e+08	4.89816e+08	3.39788e+08	3.86025e+08	2.64169e+08	3.38723e+08	3.3448e+08	1.98144e+08	3.34478e+08	3.9785e+08	1.21337	1.39577	0.968254	1.10001	0.752773	0.965221	0.953131	0.564628	0.953124	1.13371	1.18827	0.265567
P33241	Lymphocyte-specific protein 1 OS=Homo sapiens OX=9606 GN=LSP1 PE=1 SV=1	LSP1	41	11	74	11	59551964	72260269	8.57414e+07	6.52826e+07	3.8932e+07	6.05356e+07	55271843	3.1088e+07	4.2995e+07	4.73891e+07	1.1005e+08	1.37636e+08	1.61592e+08	1.13314e+08	8.03571e+07	1.11808e+08	8.9487e+07	4.48752e+07	4.2995e+07	9.13612e+07	1.11899	1.39949	1.64307	1.15218	0.817072	1.13687	0.909906	0.456292	0.437174	0.928962	1.58451	0.0508472
Q04917	14-3-3 protein eta OS=Homo sapiens OX=9606 GN=YWHAH PE=1 SV=4	YWHAH	41	14	200	8	1.06772e+08	117063366	9.79219e+07	1.32402e+08	110740661	1.07315e+08	1.51053e+08	162186323	1.92444e+08	1.04521e+08	1.97311e+08	2.22974e+08	1.84548e+08	2.29815e+08	2.28573e+08	1.98209e+08	2.4456e+08	2.34114e+08	1.92444e+08	2.01504e+08	0.924585	1.04484	0.864776	1.07689	1.07107	0.928793	1.14599	1.09704	0.90178	0.944234	0.992892	0.915753
P45974	Ubiquitin carboxyl-terminal hydrolase 5 OS=Homo sapiens OX=9606 GN=USP5 PE=1 SV=2	USP5	17	14	149	14	3.92419e+07	4.1404e+07	3.93355e+07	4.10401e+07	2.58043e+07	6.75634e+07	7.37835e+07	5.56186e+07	6.01147e+07	3.39138e+07	7.25177e+07	7.88634e+07	7.41333e+07	7.12348e+07	5.32611e+07	1.24788e+08	1.19458e+08	8.02847e+07	6.01147e+07	6.53821e+07	0.906428	0.985745	0.926622	0.890393	0.665732	1.55978	1.49315	1.00351	0.751397	0.817237	0.777752	0.197702
Q3TTY5	SWISS-PROT:Q3TTY5 Tax_Id=10090 Gene_Symbol=Krt2 Keratin, type II cytoskeletal 2 epidermal	Krt2	11	12	174	1	9558288	9779934	11801221	1.17302e+07	5380760	8.1119e+06	9931404	8.8346e+06	2.70504e+06	10188447	1.76634e+07	1.86281e+07	2.22411e+07	2.03605e+07	1.11061e+07	1.49825e+07	1.60793e+07	1.27526e+07	2.70504e+06	1.96422e+07	1.1311	1.19288	1.42424	1.30382	0.711195	0.95943	1.02966	0.816634	0.173221	1.25782	1.36029	0.201658
P41091	Eukaryotic translation initiation factor 2 subunit 3 OS=Homo sapiens OX=9606 GN=EIF2S3 PE=1 SV=3	EIF2S3	32	11	93	11	5.06971e+07	4.63093e+07	39807241	5.66844e+07	2.98089e+07	5.59035e+07	5.69851e+07	4.29376e+07	4.35031e+07	4.05725e+07	9.36865e+07	8.82068e+07	7.50224e+07	9.83893e+07	6.15267e+07	1.03253e+08	9.22609e+07	6.19799e+07	4.35031e+07	7.82194e+07	1.1769	1.10806	0.942436	1.23597	0.772902	1.29707	1.15899	0.778596	0.546488	0.982597	1.09919	0.566463
Q92499	ATP-dependent RNA helicase DDX1 OS=Homo sapiens OX=9606 GN=DDX1 PE=1 SV=2	DDX1	26	15	137	15	64068776	6.60297e+07	4.92468e+07	7.47733e+07	2.81972e+07	7.55889e+07	1.09083e+08	5.49674e+07	130427479	6.21178e+07	1.18397e+08	1.25769e+08	9.28126e+07	1.29787e+08	5.82e+07	1.39611e+08	1.7661e+08	7.93447e+07	130427479	1.19756e+08	1.01132	1.07429	0.792786	1.10861	0.497132	1.19253	1.50856	0.677746	1.11408	1.02293	0.812954	0.2749
P30048	Thioredoxin-dependent peroxide reductase, mitochondrial OS=Homo sapiens OX=9606 GN=PRDX3 PE=1 SV=3	PRDX3	45	7	117	7	1.00965e+08	1.16323e+08	6.81408e+07	123651169	7.1031e+07	1.36757e+08	2.0633e+08	1.35712e+08	2.28499e+08	1.18857e+08	1.86581e+08	2.21564e+08	1.28421e+08	2.14626e+08	1.46611e+08	2.52588e+08	3.34055e+08	1.95899e+08	2.28499e+08	2.29143e+08	0.872693	1.03632	0.600664	1.00387	0.685741	1.18143	1.56248	0.916278	1.06876	1.07177	0.723926	0.0499248
O43143	Pre-mRNA-splicing factor ATP-dependent RNA helicase DHX15 OS=Homo sapiens OX=9606 GN=DHX15 PE=1 SV=2	DHX15	22	15	97	15	4.16418e+07	4.37414e+07	2.16611e+07	3.65168e+07	1.87511e+07	9.46204e+07	9.18475e+07	3.73917e+07	5.30668e+07	4.18658e+07	7.69525e+07	8.33156e+07	4.08235e+07	6.33836e+07	3.87028e+07	1.74762e+08	1.48704e+08	5.39744e+07	5.30668e+07	8.07128e+07	0.9449	1.02303	0.501271	0.778287	0.475232	2.14591	1.82594	0.662752	0.651607	0.991072	0.593047	0.158189
P07954	Fumarate hydratase, mitochondrial OS=Homo sapiens OX=9606 GN=FH PE=1 SV=3	FH	32	14	136	14	6.0718e+07	4.51103e+07	6.18913e+07	5.0243e+07	2.82614e+07	1.65004e+08	2.65856e+08	189082295	349042535	192739012	1.12205e+08	8.5923e+07	1.16643e+08	8.72087e+07	5.83325e+07	3.04759e+08	4.3043e+08	2.72938e+08	349042535	3.7158e+08	0.51257	0.392511	0.532845	0.398384	0.266473	1.39219	1.96627	1.24683	1.59449	1.69744	0.266269	2.39335e-05
Q9UKV3	Apoptotic chromatin condensation inducer in the nucleus OS=Homo sapiens OX=9606 GN=ACIN1 PE=1 SV=2	ACIN1	13	14	92	14	1.41524e+07	1.18707e+07	1.49206e+07	1.77586e+07	1.11384e+07	2.85571e+07	2.97349e+07	1.3184e+07	21943838	2.04145e+07	2.61532e+07	2.26106e+07	2.81199e+07	3.08243e+07	2.29901e+07	5.27445e+07	4.81418e+07	1.9031e+07	21943838	3.93569e+07	0.838469	0.724893	0.901522	0.988224	0.737061	1.69098	1.54342	0.610131	0.703517	1.26178	0.721221	0.185389
Q9BXN1	Asporin OS=Homo sapiens OX=9606 GN=ASPN PE=1 SV=2	ASPN	40	13	89	13	2.08429e+07	2.63091e+07	1.62375e+07	4.0948e+07	1.03947e+07	48989821	9.92941e+07	62405349	1.53005e+08	4.44405e+07	3.8517e+07	5.01117e+07	3.06019e+07	7.1075e+07	2.1455e+07	9.04834e+07	1.60761e+08	9.00813e+07	1.53005e+08	8.56765e+07	0.486469	0.632909	0.386501	0.897675	0.270975	1.1428	2.0304	1.13772	1.93245	1.08209	0.3651	0.00447059
P46781	40S ribosomal protein S9 OS=Homo sapiens OX=9606 GN=RPS9 PE=1 SV=3	RPS9	65	20	332	20	5.79651e+08	491507876	2.5447e+08	527018832	3.39903e+08	365055730	3.37977e+08	1.48824e+08	2.79854e+08	2.89325e+08	1.07117e+09	9.3619e+08	4.79586e+08	9.14767e+08	7.01572e+08	6.74252e+08	5.47197e+08	2.14826e+08	2.79854e+08	5.57787e+08	1.67969	1.46803	0.752031	1.43443	1.10012	1.05728	0.858052	0.336866	0.438835	0.874658	1.8045	0.0276486
P01275	Pro-glucagon OS=Homo sapiens OX=9606 GN=GCG PE=1 SV=3	GCG	42	7	48	7	1.36151e+07	2.55017e+06	1.82139e+06	2.88444e+06	1.23442e+06	5.51306e+07	8117923	8.92888e+07	145784723	1.87822e+07	2.51602e+07	4.85738e+06	3.43268e+06	5.00664e+06	2.54789e+06	1.01825e+08	1.31432e+07	1.28887e+08	145784723	3.621e+07	0.538929	0.104045	0.0735276	0.107242	0.0545757	2.18109	0.281526	2.76075	3.1227	0.775615	0.0962891	0.0190285
P60866	40S ribosomal protein S20 OS=Homo sapiens OX=9606 GN=RPS20 PE=1 SV=1	RPS20	46	8	212	8	3.98738e+08	4.73081e+08	3.23046e+08	4.14197e+08	2.64996e+08	3.73214e+08	4.61545e+08	2.6209e+08	628845302	3.97689e+08	7.36854e+08	9.01091e+08	6.08827e+08	7.18938e+08	5.46962e+08	6.89321e+08	7.47258e+08	3.78324e+08	628845302	7.66701e+08	1.096	1.34029	0.905572	1.06935	0.813553	1.0253	1.11147	0.562721	0.935347	1.14039	1.09414	0.533299
P46108	Adapter molecule crk OS=Homo sapiens OX=9606 GN=CRK PE=1 SV=2	CRK	48	13	103	13	4.23405e+07	47631141	32328118	3.80489e+07	3.07609e+07	3.44287e+07	4.47611e+07	4.57429e+07	74897216	4.51631e+07	7.82438e+07	9.07245e+07	6.0927e+07	6.60429e+07	6.34916e+07	6.35892e+07	7.24697e+07	6.60293e+07	74897216	8.70697e+07	1.08148	1.25399	0.842132	0.912844	0.877581	0.878929	1.00168	0.912656	1.03523	1.20348	0.987295	0.897015
P50213	Isocitrate dehydrogenase [NAD] subunit alpha, mitochondrial OS=Homo sapiens OX=9606 GN=IDH3A PE=1 SV=1	IDH3A	34	13	117	13	4.88031e+07	4.17808e+07	3.37609e+07	4.4743e+07	2.52194e+07	8.00933e+07	9.0415e+07	6.95961e+07	1.75146e+08	6.80155e+07	9.01865e+07	7.95812e+07	6.36272e+07	7.76622e+07	5.20538e+07	1.47931e+08	1.46385e+08	1.00461e+08	1.75146e+08	1.31127e+08	0.847489	0.747831	0.59791	0.729798	0.489153	1.39012	1.37559	0.944041	1.64586	1.23221	0.517953	0.0012548
O43776	Asparagine--tRNA ligase, cytoplasmic OS=Homo sapiens OX=9606 GN=NARS1 PE=1 SV=1	NARS1	24	13	149	13	3.0848e+07	2.66625e+07	2.24884e+07	3.84825e+07	1.56932e+07	4.6937e+07	6.31131e+07	3.38987e+07	6.50638e+07	43962990	5.7006e+07	5.0785e+07	4.23826e+07	6.67955e+07	3.23914e+07	8.66918e+07	1.02182e+08	4.89323e+07	6.50638e+07	8.47559e+07	0.894933	0.797269	0.66536	1.04862	0.508509	1.36097	1.60415	0.768185	1.02143	1.33058	0.643301	0.0360592
P52209	6-phosphogluconate dehydrogenase, decarboxylating OS=Homo sapiens OX=9606 GN=PGD PE=1 SV=3	PGD	33	13	131	13	68004083	6.29295e+07	3.7912e+07	97048613	57761882	6.34776e+07	6.43513e+07	29930987	45650194	2.21722e+07	1.25669e+08	1.19864e+08	7.14505e+07	1.68451e+08	1.19223e+08	1.17242e+08	1.04187e+08	4.3205e+07	45650194	4.27457e+07	1.31222	1.2516	0.746074	1.75894	1.2449	1.22422	1.0879	0.451139	0.476671	0.446343	1.71276	0.0562931
Q9NZB2	Constitutive coactivator of PPAR-gamma-like protein 1 OS=Homo sapiens OX=9606 GN=FAM120A PE=1 SV=2	FAM120A	20	16	50	16	3.94367e+07	2.7292e+07	2.34444e+07	2.64418e+07	2.34094e+07	4.69925e+07	4.93994e+07	3.10995e+07	5.39214e+07	3.59488e+07	7.28775e+07	5.19838e+07	4.41843e+07	4.58961e+07	4.83179e+07	8.67944e+07	7.99794e+07	4.48918e+07	5.39214e+07	6.93055e+07	1.21838	0.869074	0.738681	0.767299	0.807786	1.45104	1.33711	0.750507	0.901466	1.15866	0.786102	0.166399
O14979	Heterogeneous nuclear ribonucleoprotein D-like OS=Homo sapiens OX=9606 GN=HNRNPDL PE=1 SV=3	HNRNPDL	22	12	216	9	6.44763e+07	7.9147e+07	5.9691e+07	8.32332e+07	26032520	7.46463e+07	5.87419e+07	4.9291e+07	7.40244e+07	2.64301e+07	1.1915e+08	1.50754e+08	1.12496e+08	1.44471e+08	5.37321e+07	1.3787e+08	9.51051e+07	7.1151e+07	7.40244e+07	5.09544e+07	1.18004	1.49304	1.11415	1.43082	0.532154	1.36545	0.941907	0.704669	0.733127	0.504645	1.35305	0.218227
P51570	Galactokinase OS=Homo sapiens OX=9606 GN=GALK1 PE=1 SV=1	GALK1	34	14	84	14	3.61074e+07	5.28407e+07	1.6277e+07	3.75669e+07	1.67671e+07	3.23472e+07	2.63076e+07	2.5997e+07	4.40895e+07	2.7515e+07	6.67252e+07	1.00647e+08	3.06763e+07	6.52063e+07	3.46079e+07	5.97448e+07	4.2593e+07	3.75263e+07	4.40895e+07	5.30459e+07	1.24752	1.88174	0.573537	1.21912	0.647043	1.11701	0.796335	0.701606	0.824315	0.991767	1.25681	0.387222
P05556	Integrin beta-1 OS=Homo sapiens OX=9606 GN=ITGB1 PE=1 SV=2	ITGB1	16	10	278	10	1.02643e+08	9.69913e+07	1.15731e+08	1.27727e+08	1.08423e+08	1.47764e+08	1.39859e+08	2.47318e+08	295576797	1.51827e+08	1.89681e+08	1.84742e+08	2.18112e+08	2.21701e+08	2.23789e+08	2.72917e+08	2.26436e+08	3.57e+08	295576797	2.92705e+08	0.764024	0.74413	0.87854	0.892998	0.901408	1.09929	0.912071	1.43797	1.19056	1.179	0.718538	0.00709575
P08246	Neutrophil elastase OS=Homo sapiens OX=9606 GN=ELANE PE=1 SV=1	ELANE	26	7	65	7	5.25627e+08	2.46463e+08	2.1819e+08	162516103	3.02261e+08	1.49972e+08	9.98644e+07	1.32721e+08	111533736	5.17438e+07	9.71341e+08	4.69445e+08	4.11211e+08	2.82085e+08	6.23878e+08	2.76995e+08	1.61684e+08	1.9158e+08	111533736	9.97564e+07	2.69854	1.30419	1.14241	0.783678	1.73323	0.769535	0.449183	0.53224	0.309858	0.277139	3.27724	0.0141174
P20674	Cytochrome c oxidase subunit 5A, mitochondrial OS=Homo sapiens OX=9606 GN=COX5A PE=1 SV=2	COX5A	38	8	226	8	3.2358e+08	2.18512e+08	1.29182e+08	2.24666e+08	156252699	2.84482e+08	5.58447e+08	344235684	8.36555e+08	3.28283e+08	5.97964e+08	4.16206e+08	2.43462e+08	3.89962e+08	3.22511e+08	5.25434e+08	9.04146e+08	4.969e+08	8.36555e+08	6.32894e+08	1.11435	0.77563	0.45371	0.726723	0.601023	0.979185	1.68494	0.92601	1.55898	1.17945	0.580137	0.0224346
Q01813	ATP-dependent 6-phosphofructokinase, platelet type OS=Homo sapiens OX=9606 GN=PFKP PE=1 SV=2	PFKP	26	19	89	16	5.86137e+07	7.06652e+07	4.3657e+07	5.0607e+07	6.67439e+07	9.2812e+07	7.66307e+07	4.98587e+07	69931622	3.95099e+07	1.08316e+08	1.34598e+08	8.22779e+07	8.78405e+07	1.37762e+08	1.71422e+08	1.24068e+08	7.19704e+07	69931622	7.61707e+07	1.01767	1.2646	0.773029	0.825291	1.29432	1.61057	1.16566	0.676187	0.657032	0.71565	1.0725	0.753971
P11310	Medium-chain specific acyl-CoA dehydrogenase, mitochondrial OS=Homo sapiens OX=9606 GN=ACADM PE=1 SV=1	ACADM	36	11	93	11	3.13008e+07	4.5937e+07	3.94538e+07	53482852	2.41742e+07	5.54718e+07	8.18144e+07	4.74912e+07	5.90972e+07	4.99156e+07	5.78428e+07	8.74976e+07	7.43563e+07	9.28323e+07	4.98964e+07	1.02455e+08	1.3246e+08	6.85529e+07	5.90972e+07	9.62319e+07	0.704349	1.06546	0.905434	1.13041	0.607586	1.2476	1.61296	0.834766	0.719624	1.17181	0.789946	0.247018
O60716	Catenin delta-1 OS=Homo sapiens OX=9606 GN=CTNND1 PE=1 SV=1	CTNND1	18	15	58	15	8.05475e+06	16875299	6.88697e+06	2.42315e+07	1.83592e+07	4.75645e+07	5.53155e+07	3.53454e+07	5.86518e+07	3.3302e+07	1.48849e+07	3.21429e+07	1.29795e+07	4.20595e+07	3.7894e+07	8.78508e+07	8.95577e+07	5.10207e+07	5.86518e+07	6.42027e+07	0.303004	0.654316	0.264216	0.856183	0.771388	1.78833	1.82308	1.0386	1.19394	1.30694	0.398427	0.00262207
P62081	40S ribosomal protein S7 OS=Homo sapiens OX=9606 GN=RPS7 PE=1 SV=1	RPS7	39	14	127	14	2.07215e+08	1.92799e+08	1.55337e+08	1.86189e+08	1.43132e+08	1.69911e+08	1.84808e+08	1.08378e+08	2.34992e+08	1.96266e+08	3.82926e+08	3.6723e+08	2.92755e+08	3.23175e+08	2.95429e+08	3.13823e+08	2.9921e+08	1.56443e+08	2.34992e+08	3.7838e+08	1.25782	1.20626	0.961629	1.06155	0.970412	1.03083	0.982833	0.513877	0.771892	1.24289	1.20152	0.220747
P30153	Serine/threonine-protein phosphatase 2A 65 kDa regulatory subunit A alpha isoform OS=Homo sapiens OX=9606 GN=PPP2R1A PE=1 SV=4	PPP2R1A	26	14	106	14	4.85612e+07	3.95594e+07	3.80274e+07	4.15141e+07	22286378	1.00242e+08	1.2738e+08	9.61569e+07	8.28348e+07	1.13698e+08	8.97393e+07	7.53501e+07	7.1668e+07	7.20575e+07	4.59999e+07	1.85146e+08	2.06232e+08	1.38801e+08	8.28348e+07	2.19197e+08	0.756001	0.63478	0.603761	0.607043	0.387522	1.55975	1.73739	1.16932	0.697835	1.8466	0.426352	0.00622364
P62993	Growth factor receptor-bound protein 2 OS=Homo sapiens OX=9606 GN=GRB2 PE=1 SV=1	GRB2	56	13	169	13	9.10053e+07	1.19832e+08	7.92589e+07	9.25178e+07	7.65026e+07	7.05091e+07	7.38931e+07	7.61241e+07	1.28821e+08	6.17277e+07	1.68175e+08	2.28248e+08	1.49375e+08	1.60587e+08	1.57904e+08	1.30229e+08	1.19636e+08	1.09884e+08	1.28821e+08	1.19004e+08	1.1426	1.55074	1.01487	1.09105	1.07282	0.884791	0.812818	0.746566	0.875226	0.808529	1.42252	0.00801307
Q9NX63	MICOS complex subunit MIC19 OS=Homo sapiens OX=9606 GN=CHCHD3 PE=1 SV=1	CHCHD3	51	14	128	14	37226176	40984827	90244100	23839960	2.71487e+07	86370939	1.09576e+08	1.04897e+08	1.51623e+08	7.9454e+07	6.87926e+07	7.8065e+07	1.70078e+08	4.13799e+07	5.6036e+07	1.59526e+08	1.77407e+08	1.51417e+08	1.51623e+08	1.53179e+08	0.56971	0.6465	1.40851	0.34269	0.464065	1.32112	1.4692	1.25397	1.25567	1.26856	0.522412	0.0113999
P50238	Cysteine-rich protein 1 OS=Homo sapiens OX=9606 GN=CRIP1 PE=1 SV=3	CRIP1	68	5	93	5	1.15394e+08	214572984	1.06172e+08	1.16289e+08	9.92699e+07	8.68359e+07	208252767	1.50048e+08	457701966	1.18534e+08	2.13243e+08	4.08704e+08	2.00097e+08	2.01848e+08	2.04897e+08	1.60384e+08	3.37168e+08	2.16592e+08	457701966	2.28521e+08	0.811071	1.5545	0.76107	0.767729	0.779325	0.610022	1.28242	0.823809	1.74087	0.86918	0.877476	0.62109
Q08380	Galectin-3-binding protein OS=Homo sapiens OX=9606 GN=LGALS3BP PE=1 SV=1	LGALS3BP	27	13	103	13	1.60976e+08	96435027	1.19068e+08	1.46791e+08	88677896	159174797	1.92893e+08	2.98544e+08	4.06113e+08	180508857	2.97477e+08	1.83683e+08	2.24402e+08	2.54791e+08	1.83034e+08	2.93993e+08	3.12301e+08	4.30945e+08	4.06113e+08	3.48002e+08	1.01364	0.625891	0.764638	0.86819	0.623682	1.00177	1.06415	1.46843	1.38381	1.1858	0.638281	0.00536003
Q96IU4	Protein ABHD14B OS=Homo sapiens OX=9606 GN=ABHD14B PE=1 SV=1	ABHD14B	47	8	159	8	1.36313e+08	132181256	74901051	9.26548e+07	74179906	1.64515e+08	158064763	93258434	208989544	1.37649e+08	2.51902e+08	2.5177e+08	1.41162e+08	1.60825e+08	1.5311e+08	3.03857e+08	2.55912e+08	1.34617e+08	208989544	2.65372e+08	1.18402	1.1834	0.663505	0.755927	0.719666	1.42822	1.20287	0.632744	0.982317	1.24733	0.820338	0.30274
P08621	U1 small nuclear ribonucleoprotein 70 kDa OS=Homo sapiens OX=9606 GN=SNRNP70 PE=1 SV=2	SNRNP70	32	17	150	17	1.44302e+08	1.52839e+08	8.30712e+07	1.42988e+08	9.42158e+07	1.35363e+08	1.24118e+08	7.81647e+07	1.18427e+08	8.21442e+07	2.66664e+08	2.91117e+08	1.5656e+08	2.4819e+08	1.94465e+08	2.50013e+08	2.00951e+08	1.1283e+08	1.18427e+08	1.58365e+08	1.33494	1.45735	0.783745	1.24245	0.973501	1.25158	1.00597	0.564831	0.592853	0.792784	1.37642	0.114068
P31150	Rab GDP dissociation inhibitor alpha OS=Homo sapiens OX=9606 GN=GDI1 PE=1 SV=2	GDI1	34	12	142	8	4.40925e+07	4.16044e+07	51153309	4.61175e+07	29916246	3.38444e+07	38783061	4.7129e+07	7.00419e+07	2.5834e+07	8.14814e+07	7.92452e+07	9.64057e+07	8.00479e+07	6.17482e+07	6.25101e+07	6.27911e+07	6.80302e+07	7.00419e+07	4.98051e+07	1.14423	1.11283	1.35381	1.1241	0.86712	0.877819	0.881766	0.955337	0.983587	0.699405	1.27381	0.0303945
P08730-1	SWISS-PROT:P08730-1 Tax_Id=10090 Gene_Symbol=Krt13 Isoform 1 of Keratin, type I cytoskeletal 13		17	11	289	1	7341560	5359956	3.84161e+06	2586685	7420573	20090614	12356757	14788813	44014884	12073165	1.35669e+07	1.02093e+07	7.24006e+06	4.48981e+06	1.53163e+07	3.7107e+07	2.0006e+07	2.13475e+07	44014884	2.32758e+07	0.690171	0.519361	0.368313	0.228404	0.779165	1.88769	1.01774	1.08598	2.23911	1.18407	0.348693	0.00652684
P38919	Eukaryotic initiation factor 4A-III OS=Homo sapiens OX=9606 GN=EIF4A3 PE=1 SV=4	EIF4A3	28	12	139	9	3.94568e+07	38096726	2.16561e+07	3.43202e+07	2.55329e+07	4.42585e+07	4.11983e+07	20374846	3.28421e+07	2.3345e+07	7.29148e+07	7.2564e+07	4.0814e+07	5.95709e+07	5.27008e+07	8.17447e+07	6.67015e+07	2.94108e+07	3.28421e+07	4.50067e+07	1.31551	1.30918	0.736355	1.07476	0.950814	1.47482	1.20341	0.530623	0.592529	0.811999	1.16761	0.487105
Q8WXF1	Paraspeckle component 1 OS=Homo sapiens OX=9606 GN=PSPC1 PE=1 SV=1	PSPC1	24	14	133	13	9.19032e+07	6.66304e+07	45866804	5.769e+07	3.46571e+07	5.04321e+07	7.79474e+07	4.89119e+07	9.67936e+07	5.3516e+07	1.69834e+08	1.26913e+08	8.64425e+07	1.00135e+08	7.15334e+07	9.31473e+07	1.262e+08	7.06037e+07	9.67936e+07	1.03173e+08	1.62555	1.21474	0.82738	0.958434	0.684678	0.891554	1.20791	0.675779	0.926454	0.987515	1.13255	0.523739
Q9Y3U8	60S ribosomal protein L36 OS=Homo sapiens OX=9606 GN=RPL36 PE=1 SV=3	RPL36	42	8	145	8	1.22519e+08	122927749	8.31011e+07	1.25167e+08	8.28743e+07	8.75601e+07	9.94417e+07	6.691e+07	225799352	88282338	2.26411e+08	2.34144e+08	1.56616e+08	2.17257e+08	1.71056e+08	1.61722e+08	1.61e+08	9.65837e+07	225799352	1.70199e+08	1.24348	1.28595	0.860155	1.1932	0.939459	0.888198	0.884231	0.53045	1.24012	0.934754	1.23326	0.17827
Q9H4M9	EH domain-containing protein 1 OS=Homo sapiens OX=9606 GN=EHD1 PE=1 SV=2	EHD1	38	16	101	14	1.03512e+07	2.11164e+07	1.96446e+07	1.90804e+07	1.75115e+07	3.28281e+07	3.33498e+07	3.36794e+07	3.59784e+07	1.31912e+07	1.91286e+07	4.02211e+07	3.7023e+07	3.31187e+07	3.61443e+07	6.06329e+07	5.39945e+07	4.86157e+07	3.59784e+07	2.54313e+07	0.490115	1.03055	0.948607	0.848569	0.926092	1.55354	1.38345	1.24564	0.921842	0.651603	0.737296	0.145779
P54819	Adenylate kinase 2, mitochondrial OS=Homo sapiens OX=9606 GN=AK2 PE=1 SV=2	AK2	55	12	123	12	5.70655e+07	5.51395e+07	3.08447e+07	55012701	2.94354e+07	5.79027e+07	1.06e+08	3.83164e+07	1.32605e+08	6.10551e+07	1.05455e+08	1.05026e+08	5.81312e+07	9.54877e+07	6.07557e+07	1.06945e+08	1.71618e+08	5.53092e+07	1.32605e+08	1.17708e+08	1.0451	1.04085	0.576104	0.946321	0.602113	1.05987	1.7008	0.548136	1.31417	1.16653	0.727262	0.179239
Q9H773	dCTP pyrophosphatase 1 OS=Homo sapiens OX=9606 GN=DCTPP1 PE=1 SV=1	DCTPP1	65	9	86	9	3.33886e+07	1.32599e+07	7.6905e+06	3.95824e+06	1.09478e+07	5.15305e+07	6.0915e+07	3.46856e+07	96052566	6.62006e+07	6.1701e+07	2.52566e+07	1.44938e+07	6.87047e+06	2.25967e+07	9.51759e+07	9.86236e+07	5.00683e+07	96052566	1.27628e+08	1.03098	0.422022	0.242183	0.114801	0.377577	1.59033	1.64794	0.836609	1.60498	2.13258	0.280011	0.00256718
Q96C86	m7GpppX diphosphatase OS=Homo sapiens OX=9606 GN=DCPS PE=1 SV=2	DCPS	31	10	128	10	3.8853e+07	52779168	45744050	4.19219e+07	31404416	5.09226e+07	4.92675e+07	3.82075e+07	7.04629e+07	44683772	7.1799e+07	1.0053e+08	8.62112e+07	7.27654e+07	6.48198e+07	9.40532e+07	7.97658e+07	5.51521e+07	7.04629e+07	8.61455e+07	0.918492	1.28604	1.10286	0.930855	0.829211	1.20318	1.02041	0.705536	0.9014	1.10202	1.02735	0.825245
P00390	Glutathione reductase, mitochondrial OS=Homo sapiens OX=9606 GN=GSR PE=1 SV=2	GSR	22	9	121	9	4.11615e+07	4.02227e+07	4.37516e+07	3.84191e+07	2.70947e+07	1.08541e+08	110526007	81763709	139373660	8.54085e+07	7.60651e+07	7.66135e+07	8.24562e+07	6.66855e+07	5.59245e+07	2.00474e+08	1.78945e+08	1.18025e+08	139373660	1.64658e+08	0.656174	0.660905	0.711307	0.575261	0.482432	1.72939	1.54367	1.01814	1.2023	1.42042	0.446357	0.000392711
P53396	ATP-citrate synthase OS=Homo sapiens OX=9606 GN=ACLY PE=1 SV=3	ACLY	18	16	66	16	4.96059e+07	1.80231e+07	4.85279e+07	28167708	1.10046e+07	1.19123e+08	38813087	2.38479e+07	70483364	7.54558e+06	9.16699e+07	3.43292e+07	9.14577e+07	4.88918e+07	2.27139e+07	2.20017e+08	6.28397e+07	3.44241e+07	70483364	1.45471e+07	1.32591	0.496536	1.32284	0.707168	0.328533	3.18232	0.908911	0.497909	1.01947	0.210408	0.718504	0.577826
P10599	Thioredoxin OS=Homo sapiens OX=9606 GN=TXN PE=1 SV=3	TXN	52	6	198	6	2.46153e+08	1.73112e+08	1.40745e+08	1.72112e+08	127727017	2.74691e+08	4.15139e+08	3.62421e+08	1.0319e+09	2.37509e+08	4.54881e+08	3.29731e+08	2.65253e+08	2.98741e+08	2.63633e+08	5.07349e+08	6.72124e+08	5.2315e+08	1.0319e+09	4.57892e+08	0.946751	0.686274	0.552076	0.621775	0.548704	1.05595	1.3989	1.08884	2.14771	0.953017	0.505022	0.0210927
P63313	Thymosin beta-10 OS=Homo sapiens OX=9606 GN=TMSB10 PE=1 SV=2	TMSB10	84	6	156	5	246741455	2.46504e+08	2.97925e+08	2.79691e+08	1.79544e+08	280528059	328514254	379051373	5.16237e+08	4.1354e+08	4.55969e+08	4.69524e+08	5.61482e+08	4.8547e+08	3.70586e+08	5.18131e+08	5.31876e+08	5.47156e+08	5.16237e+08	7.9726e+08	0.867903	0.893704	1.06874	0.924055	0.705382	0.986222	1.01239	1.04147	0.982617	1.51752	0.804983	0.104975
Q9HCC0	Methylcrotonoyl-CoA carboxylase beta chain, mitochondrial OS=Homo sapiens OX=9606 GN=MCCC2 PE=1 SV=1	MCCC2	29	13	41	13	4.51371e+06	5.13378e+06	7.12011e+06	8.39992e+06	4693839	3.57724e+07	4.77205e+07	2.64818e+07	3.44693e+07	2.24694e+07	8.34118e+06	9.77846e+06	1.34189e+07	1.45801e+07	9.68825e+06	6.6071e+07	7.72611e+07	3.82262e+07	3.44693e+07	4.33186e+07	0.264671	0.310276	0.425789	0.462634	0.307414	2.09647	2.45154	1.21294	1.09373	1.37452	0.215183	0.00135201
O60812	Heterogeneous nuclear ribonucleoprotein C-like 1 OS=Homo sapiens OX=9606 GN=HNRNPCL1 PE=1 SV=1	HNRNPCL1	27	12	234	1
P18859	ATP synthase-coupling factor 6, mitochondrial OS=Homo sapiens OX=9606 GN=ATP5PF PE=1 SV=1	ATP5PF	62	8	74	8	43539295	3.74002e+07	2.77216e+07	2.9814e+07	2.13763e+07	52435340	8.03214e+07	6.59036e+07	1.70695e+08	7.6443e+07	8.04591e+07	7.12374e+07	5.22453e+07	5.17493e+07	4.41214e+07	9.68472e+07	1.30043e+08	9.5131e+07	1.70695e+08	1.47374e+08	0.856036	0.757923	0.555859	0.550581	0.469425	1.0304	1.38358	1.01214	1.81609	1.56797	0.468391	0.00287867
P47755	F-actin-capping protein subunit alpha-2 OS=Homo sapiens OX=9606 GN=CAPZA2 PE=1 SV=3	CAPZA2	49	11	234	9	1.03046e+08	1.08718e+08	9.27136e+07	118574766	8.26691e+07	1.02226e+08	126297767	1.32488e+08	141743674	9.61576e+07	1.90425e+08	2.07079e+08	1.74732e+08	2.05815e+08	1.70632e+08	1.88809e+08	2.0448e+08	1.91245e+08	141743674	1.85381e+08	1.0236	1.11312	0.939247	1.10633	0.917207	1.01492	1.09916	1.02801	0.761923	0.996491	1.04061	0.586684
P62910	60S ribosomal protein L32 OS=Homo sapiens OX=9606 GN=RPL32 PE=1 SV=2	RPL32	56	10	143	10	358812905	442316278	2.28448e+08	332761494	2.22198e+08	2.68384e+08	2.94125e+08	1.3214e+08	438758550	3.00168e+08	6.63073e+08	8.42493e+08	4.30543e+08	5.77587e+08	4.58624e+08	4.95701e+08	4.76199e+08	1.90742e+08	438758550	5.78691e+08	1.28692	1.63514	0.835615	1.121	0.890115	0.962076	0.924226	0.3702	0.851559	1.12315	1.36339	0.14953
P09874	Poly [ADP-ribose] polymerase 1 OS=Homo sapiens OX=9606 GN=PARP1 PE=1 SV=4	PARP1	21	17	97	17	7.48266e+06	1.19291e+07	2.40352e+07	9.7384e+06	5.19054e+06	6.69069e+07	6.06111e+07	2.91868e+07	5.25679e+07	26126591	1.38277e+07	2.27217e+07	4.52978e+07	1.69033e+07	1.07135e+07	1.23576e+08	9.81315e+07	4.21307e+07	5.25679e+07	5.03692e+07	0.290352	0.477106	0.951157	0.354933	0.224959	2.59483	2.06055	0.884654	1.10381	1.05765	0.29845	0.0167385
P02649	Apolipoprotein E OS=Homo sapiens OX=9606 GN=APOE PE=1 SV=1	APOE	53	16	107	16	6.70605e+07	8.01396e+07	2.0645e+07	6.23232e+07	7.99709e+07	4.70676e+07	4.72595e+07	3.35592e+07	2.81149e+07	1.70358e+07	1.23925e+08	1.52644e+08	3.89085e+07	1.08177e+08	1.65063e+08	8.69331e+07	7.65148e+07	4.84423e+07	2.81149e+07	3.28431e+07	1.43837	1.77171	0.451602	1.25558	1.91585	1.00901	0.88809	0.562259	0.326323	0.381203	2.15767	0.0356478
Q9Y696	Chloride intracellular channel protein 4 OS=Homo sapiens OX=9606 GN=CLIC4 PE=1 SV=4	CLIC4	47	12	61	12	4.1034e+07	4.52542e+07	4.95951e+07	75109588	3.52205e+07	3.46229e+07	3.93475e+07	4.04967e+07	5.44914e+07	2.78216e+07	7.58294e+07	8.61971e+07	9.3469e+07	1.30371e+08	7.26963e+07	6.39479e+07	6.3705e+07	5.84565e+07	5.44914e+07	5.3637e+07	1.0073	1.14502	1.24162	1.73181	0.965679	0.849467	0.84624	0.77652	0.72385	0.7125	1.55848	0.0145107
Q9Y281	Cofilin-2 OS=Homo sapiens OX=9606 GN=CFL2 PE=1 SV=1	CFL2	68	14	291	8	6.7994e+07	8.59575e+07	1.4496e+08	1.01911e+08	7.85789e+07	6.47786e+07	1.00159e+08	2.15046e+08	269568849	1.05388e+08	1.2565e+08	1.63726e+08	2.73197e+08	1.76891e+08	1.6219e+08	1.19645e+08	1.62161e+08	3.10416e+08	269568849	2.03177e+08	0.638915	0.832523	1.38917	0.899468	0.824711	0.608377	0.824568	1.57842	1.37072	1.03313	0.846649	0.465393
P61254	60S ribosomal protein L26 OS=Homo sapiens OX=9606 GN=RPL26 PE=1 SV=1	RPL26	48	15	215	4	3.29997e+08	3.56097e+08	3.10132e+08	4.03961e+08	2.4809e+08	332731033	3.78967e+08	213105446	4.8484e+08	3.54298e+08	6.09823e+08	6.78269e+08	5.84489e+08	7.0117e+08	5.12067e+08	6.14549e+08	6.13561e+08	3.07615e+08	4.8484e+08	6.83048e+08	1.05334	1.17157	1.00958	1.21112	0.884487	1.0615	1.05979	0.531339	0.837457	1.17982	1.14137	0.335759
P30044	Peroxiredoxin-5, mitochondrial OS=Homo sapiens OX=9606 GN=PRDX5 PE=1 SV=4	PRDX5	38	9	306	9	2.0497e+08	1.2986e+08	7.3742e+07	9.84601e+07	8.00902e+07	2.61035e+08	4.04271e+08	1.9351e+08	4.82777e+08	2.55452e+08	3.78778e+08	2.47348e+08	1.38977e+08	1.70901e+08	1.65309e+08	4.82127e+08	6.5453e+08	2.79329e+08	4.82777e+08	4.92484e+08	1.08453	0.708213	0.397924	0.489329	0.473318	1.38044	1.87407	0.799784	1.3823	1.4101	0.46056	0.00810617
Q5TEC6	Histone HIST2H3PS2 OS=Homo sapiens OX=9606 GN=H3-2 PE=1 SV=1	H3-7	41	12	540	4	4.26399e+08	9.96767e+08	3.57726e+08	4.01531e+08	3.00501e+08	452787402	1.11317e+09	3.95079e+08	1.04854e+09	4.49779e+08	7.87971e+08	1.89857e+09	6.74186e+08	6.96952e+08	6.20244e+08	8.36291e+08	1.80226e+09	5.70292e+08	1.04854e+09	8.67126e+08	0.803852	1.93684	0.687774	0.710999	0.632745	0.853146	1.83858	0.581786	1.06967	0.884603	0.912853	0.787127
P24666	Low molecular weight phosphotyrosine protein phosphatase OS=Homo sapiens OX=9606 GN=ACP1 PE=1 SV=3	ACP1	47	9	137	9	5.72366e+08	1.7529e+08	2.86498e+08	2.3206e+08	1762288232	920852227	3.67743e+08	1.5959e+08	1.90267e+08	1.40865e+08	1.05771e+09	3.3388e+08	5.39947e+08	4.02796e+08	3.63743e+09	1.7008e+09	5.95389e+08	2.30366e+08	1.90267e+08	2.71572e+08	1.18046	0.372628	0.602609	0.449541	4.05956	1.89818	0.664485	0.257101	0.212348	0.303089	1.99832	0.409628
Q15417	Calponin-3 OS=Homo sapiens OX=9606 GN=CNN3 PE=1 SV=1	CNN3	38	11	123	9	1.35542e+08	1.4687e+08	1.4094e+08	1.4476e+08	1.13434e+08	1.29557e+08	1.58648e+08	1.85569e+08	285360373	1.34797e+08	2.50477e+08	2.79748e+08	2.65622e+08	2.51265e+08	2.34132e+08	2.39289e+08	2.56857e+08	2.67866e+08	285360373	2.59874e+08	0.966908	1.0799	1.02537	0.969953	0.903813	0.92372	0.99154	1.03404	1.10157	1.00318	0.978611	0.616697
P35268	60S ribosomal protein L22 OS=Homo sapiens OX=9606 GN=RPL22 PE=1 SV=2	RPL22	49	9	224	7	2.45731e+08	2.7181e+08	1.79054e+08	2.57459e+08	1.76837e+08	2.61775e+08	2.31273e+08	1.60651e+08	2.45854e+08	236380567	4.54102e+08	5.17724e+08	3.37453e+08	4.46882e+08	3.64998e+08	4.83495e+08	3.7444e+08	2.31898e+08	2.45854e+08	4.55716e+08	1.16063	1.32324	0.862487	1.14217	0.932887	1.23575	0.957019	0.592702	0.628371	1.16475	1.18408	0.313588
Q96Q06	Perilipin-4 OS=Homo sapiens OX=9606 GN=PLIN4 PE=1 SV=2	PLIN4	24	16	42	16	9.45073e+06	8975200	10898074	2.85909e+07	6.05856e+06	19453241	2.48561e+07	40399829	4.97075e+07	1.96728e+07	1.74646e+07	1.70953e+07	2.0539e+07	4.96264e+07	1.25051e+07	3.59298e+07	4.02429e+07	5.83166e+07	4.97075e+07	3.79271e+07	0.514642	0.50376	0.605237	1.46238	0.368497	1.05877	1.18587	1.71846	1.46477	1.11762	0.52777	0.0287304
P05023	Sodium/potassium-transporting ATPase subunit alpha-1 OS=Homo sapiens OX=9606 GN=ATP1A1 PE=1 SV=1	ATP1A1	16	15	62	15	1.30242e+07	2.30095e+07	2.59969e+07	2.38455e+07	1.38373e+07	1.02044e+08	9.53706e+07	5.85712e+07	5.11572e+07	3.40756e+07	2.40682e+07	4.38269e+07	4.89949e+07	4.13896e+07	2.85607e+07	1.88473e+08	1.54408e+08	8.45468e+07	5.11572e+07	6.56941e+07	0.329196	0.599448	0.670135	0.566112	0.390644	2.57787	2.11194	1.1564	0.699711	0.898541	0.34328	0.0296275
Q13683	Integrin alpha-7 OS=Homo sapiens OX=9606 GN=ITGA7 PE=1 SV=3	ITGA7	12	12	69	12	29589708	38870226	1.22738e+07	1.8864e+07	1.71353e+07	3.65915e+07	3.49839e+07	5.9765e+07	5.85256e+07	4.0485e+07	5.46807e+07	7.40373e+07	2.31316e+07	3.27429e+07	3.53679e+07	6.7584e+07	5.66402e+07	8.62701e+07	5.85256e+07	7.80506e+07	0.964334	1.3057	0.407943	0.577445	0.623738	1.19189	0.998891	1.52143	1.03214	1.37648	0.633763	0.0450882
Q13177	Serine/threonine-protein kinase PAK 2 OS=Homo sapiens OX=9606 GN=PAK2 PE=1 SV=3	PAK2	32	12	83	9	2.22116e+07	1.73942e+07	2.86504e+07	1.86875e+07	7.87766e+06	34192729	3.56768e+07	2.39698e+07	5.6789e+07	3.37095e+07	4.10463e+07	3.31313e+07	5.39958e+07	3.24366e+07	1.62598e+07	6.31534e+07	5.7762e+07	3.46e+07	5.6789e+07	6.49883e+07	0.90378	0.729503	1.18891	0.714206	0.358017	1.39055	1.27183	0.761843	1.25041	1.43095	0.637845	0.0402812
Q9Y383	Putative RNA-binding protein Luc7-like 2 OS=Homo sapiens OX=9606 GN=LUC7L2 PE=1 SV=2	LUC7L2	34	12	100	7	5.6496e+07	5.42094e+07	5.2214e+07	4.9862e+07	2.72223e+07	6.04964e+07	6.55927e+07	50389953	1.25071e+08	4.06856e+07	1.04403e+08	1.03254e+08	9.84047e+07	8.65473e+07	5.61878e+07	1.11736e+08	1.06197e+08	7.27373e+07	1.25071e+08	7.84374e+07	1.10716	1.09498	1.04356	0.917811	0.595857	1.18493	1.12619	0.771359	1.32635	0.831808	0.908167	0.518627
P02743	Serum amyloid P-component OS=Homo sapiens OX=9606 GN=APCS PE=1 SV=2	APCS	32	9	249	9	1.29452e+08	2.32741e+08	1.31134e+08	1.58977e+08	2.08488e+08	2.63853e+08	228929307	371537789	3.58324e+08	205393069	2.39223e+08	4.43309e+08	2.4714e+08	2.75942e+08	4.30327e+08	4.87333e+08	3.70645e+08	5.3631e+08	3.58324e+08	3.95976e+08	0.632107	1.17137	0.653028	0.729131	1.13707	1.2877	0.979368	1.41711	0.946813	1.0463	0.761403	0.110503
P15088	Mast cell carboxypeptidase A OS=Homo sapiens OX=9606 GN=CPA3 PE=1 SV=2	CPA3	24	14	191	14	107757981	2.95852e+08	4.27684e+07	2.5038e+08	9.96859e+07	2.62004e+08	1.31147e+08	9.41246e+07	8.01875e+07	7.49461e+07	1.99133e+08	5.63519e+08	8.06032e+07	4.34595e+08	2.05755e+08	4.83916e+08	2.12332e+08	1.35868e+08	8.01875e+07	1.44488e+08	0.783866	2.21823	0.317286	1.71074	0.809933	1.90488	0.835822	0.534829	0.31565	0.568762	1.40388	0.47247
P18065	Insulin-like growth factor-binding protein 2 OS=Homo sapiens OX=9606 GN=IGFBP2 PE=1 SV=2	IGFBP2	29	8	55	8	2.42706e+07	3.10479e+06	1.47695e+06			1.18848e+07	3.00662e+07	2.00811e+07	72439635	5.17512e+07	4.48512e+07	5.91379e+06	2.78352e+06			2.19509e+07	4.86783e+07	2.89868e+07	72439635	9.97708e+07	1.10276	0.145402	0.0684385			0.539708	1.19685	0.712698	1.78108	2.45307
O00148	ATP-dependent RNA helicase DDX39A OS=Homo sapiens OX=9606 GN=DDX39A PE=1 SV=2	DDX39A	22	10	178	1
P45880	Voltage-dependent anion-selective channel protein 2 OS=Homo sapiens OX=9606 GN=VDAC2 PE=1 SV=2	VDAC2	46	11	152	11	5.25462e+07	5.19031e+07	4.54028e+07	4.99248e+07	31165922	7.9602e+07	9.58833e+07	73121660	1.36124e+08	8.07586e+07	9.71035e+07	9.88615e+07	8.55681e+07	8.66563e+07	6.43276e+07	1.47024e+08	1.55238e+08	1.0555e+08	1.36124e+08	1.55694e+08	0.857694	0.873222	0.755804	0.765416	0.568191	1.29863	1.37119	0.932302	1.20235	1.37521	0.618209	0.00137234
P60903	Protein S100-A10 OS=Homo sapiens OX=9606 GN=S100A10 PE=1 SV=2	S100A10	63	7	117	7	1.30649e+08	134672949	6.22703e+07	1.51971e+08	1.7763e+08	1.59844e+08	170893179	1.38696e+08	2.66706e+08	115934078	2.41435e+08	2.56516e+08	1.17357e+08	2.63781e+08	3.66635e+08	2.9523e+08	2.76682e+08	2.00205e+08	2.66706e+08	2.23508e+08	0.962636	1.02277	0.467922	1.05174	1.46183	1.17713	1.10317	0.798249	1.0634	0.891162	0.986843	0.940884
Q15056	Eukaryotic translation initiation factor 4H OS=Homo sapiens OX=9606 GN=EIF4H PE=1 SV=5	EIF4H	43	13	162	13	2.88533e+08	3.11374e+08	201722137	258297239	2.37262e+08	189926584	2.31721e+08	201171751	332834164	208085551	5.33199e+08	5.93084e+08	3.80174e+08	4.48337e+08	4.89718e+08	3.50791e+08	3.75164e+08	2.90389e+08	332834164	4.01166e+08	1.27108	1.41384	0.906287	1.06878	1.16742	0.836241	0.894343	0.69225	0.793434	0.95633	1.39659	0.00938646
Q9UJ70	N-acetyl-D-glucosamine kinase OS=Homo sapiens OX=9606 GN=NAGK PE=1 SV=4	NAGK	38	14	114	14	7.13947e+07	6.38995e+07	4.00436e+07	79304671	3.91955e+07	4.60399e+07	5.10094e+07	4.2831e+07	7.62209e+07	3.35685e+07	1.31935e+08	1.21711e+08	7.54678e+07	1.37652e+08	8.0901e+07	8.5035e+07	8.25859e+07	6.1826e+07	7.62209e+07	6.47165e+07	1.43712	1.32576	0.822043	1.4994	0.881225	0.926255	0.899578	0.673448	0.830247	0.704933	1.47865	0.0339841
Q0VD83	Apolipoprotein B receptor OS=Homo sapiens OX=9606 GN=APOBR PE=1 SV=3	APOBR	17	11	24	11	6724193	1.68384e+06			4251754	1.47156e+07	1.45309e+07	7.49218e+06	2.0288e+07	2.63253e+06	1.24261e+07	3.20725e+06			8.77577e+06	2.71794e+07	2.35261e+07	1.08149e+07	2.0288e+07	5.07524e+06	0.893218	0.230546			0.630825	1.95373	1.69111	0.7774	1.45835	0.364821
P07686	Beta-hexosaminidase subunit beta OS=Homo sapiens OX=9606 GN=HEXB PE=1 SV=3	HEXB	21	12	95	11	4.75859e+07	4.90657e+07	2.23876e+07	3.97609e+07	2.9984e+07	4.6652e+07	90549989	5.23594e+07	1.04859e+08	6.49273e+07	8.79371e+07	9.3457e+07	4.21926e+07	6.90146e+07	6.18881e+07	8.61655e+07	1.46604e+08	7.55801e+07	1.04859e+08	1.25173e+08	0.984881	1.0467	0.47255	0.772952	0.693137	0.965039	1.64194	0.846485	1.1744	1.40192	0.658436	0.0489912
P02763	Alpha-1-acid glycoprotein 1 OS=Homo sapiens OX=9606 GN=ORM1 PE=1 SV=1	ORM1	26	7	325	4	8.79541e+08	8.92509e+08	6.75278e+08	6.02276e+08	6.59368e+08	4.89316e+08	1.42374e+08	2.0107e+08	3.90222e+08	1.8247e+08	1.62536e+09	1.69999e+09	1.27266e+09	1.04539e+09	1.36096e+09	9.03758e+08	2.30509e+08	2.90242e+08	3.90222e+08	3.51783e+08	1.77231	1.85368	1.38772	1.13991	1.484	0.985466	0.251349	0.316482	0.425501	0.383587	3.23301	0.0004528
Q09028	Histone-binding protein RBBP4 OS=Homo sapiens OX=9606 GN=RBBP4 PE=1 SV=3	RBBP4	27	10	151	3	18344943	1.65705e+07	1.96937e+07	17936336	7721980	29953655	32536098	1.87865e+07	28544947	24216121	3.39008e+07	3.15624e+07	3.71156e+07	3.11328e+07	1.59384e+07	5.53239e+07	5.26771e+07	2.7118e+07	28544947	4.66861e+07	0.941689	0.876734	1.03099	0.8648	0.442734	1.53677	1.46325	0.753279	0.792915	1.29683	0.711434	0.12162
Q08257	Quinone oxidoreductase OS=Homo sapiens OX=9606 GN=CRYZ PE=1 SV=1	CRYZ	35	10	119	10	4.11467e+07	4.92687e+07	4.45125e+07	5.24158e+07	3.57268e+07	6.95588e+07	8.47216e+07	7.29673e+07	7.4465e+07	5.44438e+07	7.60377e+07	9.38436e+07	8.38902e+07	9.09802e+07	7.37415e+07	1.28474e+08	1.37167e+08	1.05327e+08	7.4465e+07	1.04962e+08	0.784793	0.96857	0.86584	0.939016	0.761094	1.32599	1.41572	1.08709	0.768562	1.08332	0.76035	0.0529586
Q16658	Fascin OS=Homo sapiens OX=9606 GN=FSCN1 PE=1 SV=3	FSCN1	29	13	129	13	1.17579e+08	8.38703e+07	9.99669e+07	208012203	7.09192e+07	1.07533e+08	1.02808e+08	6.05324e+07	7.53402e+07	7.00665e+07	2.17282e+08	1.5975e+08	1.88402e+08	3.61055e+08	1.4638e+08	1.98612e+08	1.66449e+08	8.73777e+07	7.53402e+07	1.35081e+08	1.25182	0.920364	1.08543	2.08013	0.843333	1.14426	0.958958	0.503406	0.434055	0.778236	1.61855	0.106389
Q9P258	Protein RCC2 OS=Homo sapiens OX=9606 GN=RCC2 PE=1 SV=2	RCC2	29	13	96	13	3.05006e+07	25089622	3.09688e+07	2.46799e+07	1.35757e+07	6.89581e+07	6.6428e+07	2.97204e+07	7.04781e+07	5.94831e+07	5.6364e+07	4.7789e+07	5.83651e+07	4.28379e+07	2.80206e+07	1.27364e+08	1.07549e+08	4.2901e+07	7.04781e+07	1.14677e+08	0.809425	0.686281	0.838162	0.615181	0.402395	1.82904	1.54448	0.616087	1.01211	1.64684	0.504086	0.0240821
P82909	28S ribosomal protein S36, mitochondrial OS=Homo sapiens OX=9606 GN=MRPS36 PE=1 SV=2	MRPS36	75	7	59	7	4.30437e+07	6.2829e+07	5.00701e+07	6.93346e+07	5.79766e+07	7.78064e+07	8.83383e+07	1.4517e+08	1.29253e+08	80324057	7.95433e+07	1.19672e+08	9.43643e+07	1.20347e+08	1.19666e+08	1.43707e+08	1.43023e+08	2.09551e+08	1.29253e+08	1.54856e+08	0.60536	0.91076	0.718155	0.915893	0.91071	1.09367	1.08847	1.59478	0.983675	1.17852	0.683751	0.0163714
P37108	Signal recognition particle 14 kDa protein OS=Homo sapiens OX=9606 GN=SRP14 PE=1 SV=2	SRP14	64	10	122	10	6.07505e+07	5.62208e+07	7.58537e+07	72889411	3.67324e+07	6.01299e+07	8.32961e+07	5.53315e+07	1.61982e+08	7.7776e+07	1.12265e+08	1.07085e+08	1.42957e+08	1.26517e+08	7.58169e+07	1.11059e+08	1.34859e+08	7.98703e+07	1.61982e+08	1.49944e+08	0.933706	0.89063	1.18898	1.05224	0.63057	0.923679	1.12163	0.664282	1.34721	1.24708	0.885414	0.450365
P53621	Coatomer subunit alpha OS=Homo sapiens OX=9606 GN=COPA PE=1 SV=2	COPA	12	13	42	13	4.67353e+07	3.40541e+07	1.68097e+07	2.91844e+07	2.74099e+07	3.44194e+07	2.22348e+07	8.35749e+06	21593760	1.59616e+07	8.63651e+07	6.48639e+07	3.16804e+07	5.06564e+07	5.6575e+07	6.35721e+07	3.59989e+07	1.20639e+07	21593760	3.07723e+07	1.90172	1.42827	0.697588	1.11543	1.24576	1.39983	0.792679	0.265642	0.475485	0.677592	1.76914	0.0779665
P20810	Calpastatin OS=Homo sapiens OX=9606 GN=CAST PE=1 SV=4	CAST	27	12	73	12	23232912	1.66211e+07	2.67743e+07	2.37111e+07	1.07446e+07	58931451	5.92247e+07	5.1931e+07	7.12755e+07	3.18647e+07	4.29336e+07	3.16588e+07	5.046e+07	4.11563e+07	2.21772e+07	1.08845e+08	9.58868e+07	7.49618e+07	7.12755e+07	6.14317e+07	0.714622	0.526955	0.839898	0.68504	0.369136	1.81171	1.59602	1.24773	1.18637	1.02252	0.456803	0.00199322
P08708	40S ribosomal protein S17 OS=Homo sapiens OX=9606 GN=RPS17 PE=1 SV=2	RPS17	32	7	132	7	2.22532e+08	1.90449e+08	1.42236e+08	2.32806e+08	1.26737e+08	1.10485e+08	1.4713e+08	8.46487e+07	2.25753e+08	1.49568e+08	4.11232e+08	3.62754e+08	2.68063e+08	4.0409e+08	2.61589e+08	2.04065e+08	2.38208e+08	1.22189e+08	2.25753e+08	2.88351e+08	1.47591	1.30192	0.962079	1.45028	0.938843	0.732387	0.854928	0.438537	0.810227	1.03489	1.58333	0.0177305
P53597	Succinate--CoA ligase [ADP/GDP-forming] subunit alpha, mitochondrial OS=Homo sapiens OX=9606 GN=SUCLG1 PE=1 SV=4	SUCLG1	33	11	117	11	4.4253e+07	3.86482e+07	3.43157e+07	4.16993e+07	3.03776e+07	1.25406e+08	214385932	1.22064e+08	3.20728e+08	124735184	8.1778e+07	7.36144e+07	6.46728e+07	7.23791e+07	6.27005e+07	2.31623e+08	3.47098e+08	1.76198e+08	3.20728e+08	2.40476e+08	0.489317	0.44047	0.386968	0.433079	0.375167	1.38591	2.07686	1.05428	1.91907	1.43888	0.269842	0.000280284
Q9NZL9	Methionine adenosyltransferase 2 subunit beta OS=Homo sapiens OX=9606 GN=MAT2B PE=1 SV=1	MAT2B	43	10	99	10	3.89858e+07	2.81317e+07	2.24478e+07	2.58171e+07	1.79099e+07	3.68251e+07	44103819	3.05952e+07	5.37528e+07	3.91716e+07	7.20445e+07	5.35834e+07	4.23061e+07	4.48117e+07	3.69668e+07	6.80153e+07	7.14056e+07	4.41638e+07	5.37528e+07	7.55186e+07	1.28063	0.952477	0.752017	0.796555	0.657107	1.20901	1.26928	0.785038	0.95549	1.34239	0.79817	0.175877
Q9NRX4	14 kDa phosphohistidine phosphatase OS=Homo sapiens OX=9606 GN=PHPT1 PE=1 SV=1	PHPT1	63	6	61	6	3.91111e+07	4.70047e+07	2.42353e+07	3.92084e+07	3.20183e+07	1.99121e+07	2.6003e+07	3.64414e+07	6.08696e+07	1.9671e+07	7.22759e+07	8.95314e+07	4.56749e+07	6.80555e+07	6.6087e+07	3.67773e+07	4.20998e+07	5.26026e+07	6.08696e+07	3.79235e+07	1.26379	1.56551	0.798656	1.18999	1.15557	0.643074	0.736142	0.919791	1.06434	0.663118	1.48356	0.0293025
Q13557	Calcium/calmodulin-dependent protein kinase type II subunit delta OS=Homo sapiens OX=9606 GN=CAMK2D PE=1 SV=3	CAMK2D	26	11	89	7	3.50711e+07	4.17491e+07	3.10973e+07	3.80391e+07	2.94903e+07	9.16119e+07	95774463	1.11274e+08	154097927	6.64978e+07	6.48101e+07	7.95208e+07	5.86073e+07	6.60259e+07	6.0869e+07	1.69206e+08	1.55062e+08	1.60623e+08	154097927	1.28201e+08	0.590782	0.724878	0.53424	0.601865	0.554856	1.54241	1.41348	1.46417	1.40469	1.16862	0.429924	3.46068e-06
P61626	Lysozyme C OS=Homo sapiens OX=9606 GN=LYZ PE=1 SV=1	LYZ	63	10	183	10	8.83986e+08	5.97183e+08	6.96083e+08	5.97729e+08	7.68046e+08	4.00204e+08	2.90559e+08	2.60692e+08	375800181	2.46348e+08	1.63357e+09	1.13747e+09	1.31187e+09	1.0375e+09	1.58528e+09	7.39169e+08	4.70426e+08	3.76306e+08	375800181	4.74933e+08	1.78683	1.24418	1.43494	1.13483	1.734	0.808513	0.514558	0.411608	0.411055	0.519488	2.75203	0.000234809
O95810	Caveolae-associated protein 2 OS=Homo sapiens OX=9606 GN=CAVIN2 PE=1 SV=3	CAVIN2	28	13	99	13	4.75703e+07	4.0971e+07	5.90808e+07	7.43873e+07	44820006	4.64251e+07	4.05769e+07	9.18328e+07	116743660	5.11111e+07	8.79082e+07	7.80386e+07	1.11346e+08	1.29117e+08	9.25101e+07	8.57464e+07	6.56954e+07	1.32559e+08	116743660	9.85367e+07	0.880666	0.781792	1.11547	1.2935	0.926768	0.859009	0.658137	1.32798	1.16954	0.987142	0.999276	0.996224
P04004	Vitronectin OS=Homo sapiens OX=9606 GN=VTN PE=1 SV=1	VTN	23	10	232	10	2.95381e+08	2.57424e+08	2.27658e+08	2.55918e+08	2.83268e+08	2.4458e+08	1.27753e+08	2.05416e+08	3.14915e+08	1.46792e+08	5.45853e+08	4.90323e+08	4.29054e+08	4.44206e+08	5.84676e+08	4.51734e+08	2.06836e+08	2.96515e+08	3.14915e+08	2.83e+08	1.34875	1.21154	1.06015	1.09759	1.44467	1.11619	0.511072	0.732659	0.778122	0.699264	1.606	0.005266
Q9Y2Q3	Glutathione S-transferase kappa 1 OS=Homo sapiens OX=9606 GN=GSTK1 PE=1 SV=3	GSTK1	54	10	65	10	2.92862e+07	1.9627e+07	1.37008e+06	1.26783e+07	16087825	2.43135e+07	4.95013e+07	3.55728e+06	7.5365e+07	29300898	5.41198e+07	3.73841e+07	2.58211e+06	2.20062e+07	3.32059e+07	4.49067e+07	8.01443e+07	5.13489e+06	7.5365e+07	5.6489e+07	1.3157	0.908841	0.0627733	0.534991	0.807265	1.09172	1.94838	0.124834	1.83219	1.3733	0.569753	0.194299
Q13200	26S proteasome non-ATPase regulatory subunit 2 OS=Homo sapiens OX=9606 GN=PSMD2 PE=1 SV=3	PSMD2	14	10	77	10	2.24178e+07	2.53845e+07	1.13436e+07	2.83535e+07	1.46794e+07	5.44692e+07	5.57273e+07	2.93634e+07	3.73017e+07	1.60173e+07	4.14272e+07	4.83505e+07	2.13787e+07	4.92143e+07	3.02987e+07	1.00604e+08	9.02245e+07	4.23856e+07	3.73017e+07	3.08796e+07	0.841906	0.982605	0.434469	1.00016	0.615747	2.04452	1.83359	0.861383	0.758066	0.627551	0.632623	0.191373
P13693	Translationally-controlled tumor protein OS=Homo sapiens OX=9606 GN=TPT1 PE=1 SV=1	TPT1	38	8	138	8	1.07053e+08	9.68864e+07	1.71439e+08	2.20849e+08	6.87254e+07	1.06711e+08	92744274	1.27866e+08	2.85414e+08	8.16511e+07	1.9783e+08	1.84542e+08	3.23101e+08	3.83336e+08	1.41852e+08	1.97093e+08	1.50156e+08	1.84573e+08	2.85414e+08	1.57415e+08	0.89706	0.836809	1.4651	1.73824	0.643228	0.893718	0.680884	0.83695	1.29421	0.713797	1.26267	0.351016
P09417	Dihydropteridine reductase OS=Homo sapiens OX=9606 GN=QDPR PE=1 SV=2	QDPR	48	10	75	10	60979837	64924330	33522189	4.72252e+07	3.62585e+07	5.31791e+07	7.98932e+07	58764778	7.61084e+07	6.83248e+07	1.12689e+08	1.23663e+08	6.31774e+07	8.19706e+07	7.48389e+07	9.82209e+07	1.2935e+08	8.48262e+07	7.61084e+07	1.31723e+08	1.15393	1.26631	0.646933	0.839375	0.766347	1.00578	1.32454	0.868616	0.779346	1.34884	0.87719	0.452787
P39060	Collagen alpha-1(XVIII) chain OS=Homo sapiens OX=9606 GN=COL18A1 PE=1 SV=5	COL18A1	6	11	188	11	1.42913e+08	1.59967e+08	8.89721e+07	1.31326e+08	107537776	1.33823e+08	1.25162e+08	1.44357e+08	1.77836e+08	8.7853e+07	2.64097e+08	3.04695e+08	1.67681e+08	2.27948e+08	2.21962e+08	2.47169e+08	2.02642e+08	2.08377e+08	1.77836e+08	1.69371e+08	1.20495	1.39017	0.765044	1.04001	1.0127	1.12771	0.924556	0.950722	0.811378	0.772757	1.18002	0.210729
P11177	Pyruvate dehydrogenase E1 component subunit beta, mitochondrial OS=Homo sapiens OX=9606 GN=PDHB PE=1 SV=3	PDHB	41	12	109	12	4.94176e+07	5.31759e+07	4.83278e+07	3.70082e+07	1.30346e+07	9.04222e+07	1.15781e+08	100834613	1.72439e+08	76736224	9.13219e+07	1.01286e+08	9.10806e+07	6.42366e+07	2.69038e+07	1.67008e+08	1.87453e+08	1.45553e+08	1.72439e+08	1.47939e+08	0.764059	0.847422	0.762039	0.537445	0.225095	1.3973	1.56835	1.2178	1.44274	1.23776	0.456889	0.000449868
P55036	26S proteasome non-ATPase regulatory subunit 4 OS=Homo sapiens OX=9606 GN=PSMD4 PE=1 SV=1	PSMD4	34	11	131	11	1.06854e+08	9.92226e+07	8.65586e+07	1.13468e+08	7.49662e+07	9.17815e+07	105295620	5.70177e+07	1.96995e+08	6.90887e+07	1.97462e+08	1.88992e+08	1.63132e+08	1.9695e+08	1.54733e+08	1.69519e+08	1.70477e+08	8.23043e+07	1.96995e+08	1.33195e+08	1.19402	1.1428	0.986432	1.19092	0.935643	1.02505	1.03085	0.49768	1.19119	0.80541	1.19772	0.20863
P14927	Cytochrome b-c1 complex subunit 7 OS=Homo sapiens OX=9606 GN=UQCRB PE=1 SV=2	UQCRB	65	8	100	8	5.01457e+07	4.06974e+07	1.89666e+07	3.94111e+07	2.83022e+07	3.68986e+07	72853395	5.52052e+07	153403756	5.48581e+07	9.26675e+07	7.75176e+07	3.57452e+07	6.84074e+07	5.84167e+07	6.81511e+07	1.17952e+08	7.9688e+07	153403756	1.05761e+08	1.08041	0.903774	0.416752	0.797559	0.681078	0.79457	1.3752	0.929079	1.78853	1.23306	0.633872	0.0627312
Q9NSD9	Phenylalanine--tRNA ligase beta subunit OS=Homo sapiens OX=9606 GN=FARSB PE=1 SV=3	FARSB	26	14	107	14	2.73095e+07	3.85123e+07	2.18058e+07	3.08506e+07	1.69243e+07	6.94238e+07	8.22081e+07	3.86893e+07	6.52061e+07	4.96625e+07	5.04669e+07	7.33555e+07	4.10961e+07	5.35486e+07	3.49324e+07	1.28225e+08	1.33098e+08	5.58475e+07	6.52061e+07	9.57439e+07	0.689892	1.00278	0.561791	0.732019	0.477532	1.75285	1.81947	0.763446	0.891379	1.30884	0.529992	0.0301373
P55884	Eukaryotic translation initiation factor 3 subunit B OS=Homo sapiens OX=9606 GN=EIF3B PE=1 SV=3	EIF3B	18	13	87	13	2.89586e+07	3.52062e+07	2.1798e+07	4.06416e+07	1.76317e+07	83156906	7.53546e+07	3.2847e+07	4.34636e+07	3.20189e+07	5.35144e+07	6.70582e+07	4.10815e+07	7.05431e+07	3.63925e+07	1.53589e+08	1.22002e+08	4.74143e+07	4.34636e+07	6.1729e+07	0.768016	0.962391	0.589584	1.0124	0.52229	2.20425	1.75092	0.680469	0.623771	0.885908	0.627256	0.204361
Q9Y5Y6	Suppressor of tumorigenicity 14 protein OS=Homo sapiens OX=9606 GN=ST14 PE=1 SV=2	ST14	15	9	30	9	6.92642e+06		1.92672e+06	1.96406e+06	1.68693e+06	1.51031e+07	1.98286e+07	12214507	31898157	2.27549e+07	1.27998e+07		3.63118e+06	3.40909e+06	3.48188e+06	2.78951e+07	3.21032e+07	1.76315e+07	31898157	4.38689e+07	0.651872		0.18493	0.173619	0.177326	1.42065	1.63496	0.897943	1.62452	2.23417
P00966	Argininosuccinate synthase OS=Homo sapiens OX=9606 GN=ASS1 PE=1 SV=2	ASS1	32	18	147	18	9.60436e+07	1.02297e+08	7.56691e+07	1.01181e+08	96904405	2.33769e+08	8.96862e+07	1.33205e+08	1.39557e+08	6.64334e+07	1.77485e+08	1.94849e+08	1.42609e+08	1.75624e+08	2.00014e+08	4.31767e+08	1.45205e+08	1.9228e+08	1.39557e+08	1.28076e+08	0.920821	1.01091	0.739879	0.911166	1.0377	2.24008	0.753347	0.997576	0.724046	0.66448	0.8589	0.62771
P05109	Protein S100-A8 OS=Homo sapiens OX=9606 GN=S100A8 PE=1 SV=1	S100A8	60	10	130	10	6.49507e+08	3.22086e+08	340683333	3.69059e+08	4.51788e+08	2.99152e+08	1.16671e+08	8.38295e+07	2.9704e+07	1.13815e+08	1.20027e+09	6.13488e+08	6.42066e+08	6.40591e+08	9.32507e+08	5.5253e+08	1.88895e+08	1.21007e+08	2.9704e+07	2.19423e+08	2.33493	1.19345	1.24904	1.24617	1.81405	1.07486	0.367466	0.2354	0.0577845	0.426853	3.62457	0.00381437
Q92522	Histone H1.10 OS=Homo sapiens OX=9606 GN=H1-10 PE=1 SV=1	H1-10	34	10	116	10	128969746	1.17414e+08	1.18658e+08	1.34989e+08	84960047	1.93114e+08	1.77617e+08	1.03441e+08	1.98536e+08	1.59164e+08	2.38332e+08	2.23643e+08	2.23628e+08	2.34305e+08	1.75361e+08	3.56678e+08	2.87568e+08	1.49316e+08	1.98536e+08	3.06851e+08	0.995447	0.934095	0.934033	0.978629	0.732434	1.48975	1.2011	0.623654	0.82923	1.28164	0.843195	0.330228
P10606	Cytochrome c oxidase subunit 5B, mitochondrial OS=Homo sapiens OX=9606 GN=COX5B PE=1 SV=2	COX5B	71	10	139	10	210024396	118092212	7.88104e+07	1.08613e+08	1.02086e+08	2.2352e+08	3.89861e+08	2.18998e+08	6.56204e+08	208067980	3.88118e+08	2.24934e+08	1.48529e+08	1.88523e+08	2.10708e+08	4.12838e+08	6.31199e+08	3.16121e+08	6.56204e+08	4.01133e+08	1.08464	0.628604	0.415083	0.52685	0.58885	1.15372	1.76396	0.883438	1.83384	1.12101	0.480172	0.0130554
P61313	60S ribosomal protein L15 OS=Homo sapiens OX=9606 GN=RPL15 PE=1 SV=2	RPL15	48	13	193	13	7.40337e+08	679076636	295314480	5.83266e+08	4.46835e+08	434777131	401072839	2.20215e+08	4.05084e+08	3.59687e+08	1.36812e+09	1.29346e+09	5.56562e+08	1.0124e+09	9.22284e+08	8.03026e+08	6.49351e+08	3.17878e+08	4.05084e+08	6.93437e+08	1.70554	1.61247	0.69383	1.26209	1.14975	1.00108	0.809504	0.396278	0.504992	0.864463	1.79617	0.0284508
P30626	Sorcin OS=Homo sapiens OX=9606 GN=SRI PE=1 SV=1	SRI	44	10	180	10	3.2841e+08	2.03621e+08	1.14995e+08	149716208	166320394	1.95282e+08	4.07793e+08	2.4001e+08	3.71021e+08	4.14169e+08	6.0689e+08	3.87842e+08	2.16724e+08	2.59868e+08	3.43291e+08	3.60682e+08	6.60231e+08	3.46451e+08	3.71021e+08	7.98473e+08	1.39468	0.891289	0.498047	0.597196	0.788908	0.828873	1.51726	0.79617	0.852634	1.83495	0.7153	0.246264
P15104	Glutamine synthetase OS=Homo sapiens OX=9606 GN=GLUL PE=1 SV=4	GLUL	32	12	39	12	3.91549e+07	6.84138e+07	1.28109e+07	1.33803e+08	1.38303e+07	21947416	2.98825e+06	5490519	2.36139e+07		7.23569e+07	1.3031e+08	2.4144e+07	2.32246e+08	2.85461e+07	4.05365e+07	4.83807e+06	7.92549e+06	2.36139e+07		1.15357	2.07751	0.384924	3.70266	0.455106	0.646266	0.0771326	0.126355	0.376473
P58546	Myotrophin OS=Homo sapiens OX=9606 GN=MTPN PE=1 SV=2	MTPN	69	6	62	6	2.71406e+07	21375020	2.45081e+07	2.69729e+07	19710624	30053187	26988896	3.79185e+07	53433187	2.75623e+07	5.01549e+07	4.07136e+07	4.6189e+07	4.68178e+07	4.06834e+07	5.55077e+07	4.3696e+07	5.47349e+07	53433187	5.31371e+07	1.03398	0.83934	0.952217	0.965181	0.838717	1.14433	0.900822	1.1284	1.10156	1.09546	0.862	0.0347254
P01889	HLA class I histocompatibility antigen, B alpha chain OS=Homo sapiens OX=9606 GN=HLA-B PE=1 SV=3	HLA-B	37	9	83	4	5.95148e+07	41853105	3.62643e+07	39509255	4.80252e+07	6.67995e+07	5.77662e+07	37732780	4.28733e+07	5.12643e+07	1.09981e+08	7.97189e+07	6.83453e+07	6.85777e+07	9.91257e+07	1.23378e+08	9.35255e+07	5.44668e+07	4.28733e+07	9.88321e+07	1.31114	0.950365	0.814776	0.817546	1.18172	1.47084	1.11496	0.649323	0.511112	1.17822	1.03068	0.885495
P25311	Zinc-alpha-2-glycoprotein OS=Homo sapiens OX=9606 GN=AZGP1 PE=1 SV=2	AZGP1	38	11	122	11	7.03662e+07	6.09376e+07	9.00678e+07	57708395	6.31099e+07	5.80853e+07	1.04098e+08	82808889	1.33898e+08	75247442	1.30034e+08	1.1607e+08	1.69746e+08	1.00167e+08	1.30261e+08	1.07283e+08	1.68538e+08	1.19534e+08	1.33898e+08	1.45069e+08	0.984661	0.878917	1.28537	0.758494	0.986379	0.812378	1.27622	0.905147	1.01392	1.09851	0.958411	0.729255
P10253	Lysosomal alpha-glucosidase OS=Homo sapiens OX=9606 GN=GAA PE=1 SV=4	GAA	14	12	83	12	46207836	23535595	1.68892e+07	4.11654e+07	2.57524e+07	3.17455e+07	4.94489e+07	27821281	4.87773e+07	5.12405e+07	8.53904e+07	4.4829e+07	3.18301e+07	7.14524e+07	5.31539e+07	5.86334e+07	8.00596e+07	4.01597e+07	4.87773e+07	9.87861e+07	1.39283	0.731219	0.519191	1.16548	0.867009	0.956388	1.30588	0.655056	0.795622	1.61133	0.878191	0.593785
O00584	Ribonuclease T2 OS=Homo sapiens OX=9606 GN=RNASET2 PE=1 SV=2	RNASET2	24	7	61	7	17587398	1.63606e+07	7.3221e+06	18707452	1.23085e+07	3.55854e+07	6.36545e+07	2.88209e+07	87523310	2.82405e+07	3.25009e+07	3.11625e+07	1.37996e+07	3.24712e+07	2.54052e+07	6.57256e+07	1.03059e+08	4.16026e+07	87523310	5.44447e+07	0.666419	0.638976	0.282955	0.665811	0.520924	1.34768	2.11319	0.853046	1.79463	1.11637	0.384099	0.00585516
Q86V81	THO complex subunit 4 OS=Homo sapiens OX=9606 GN=ALYREF PE=1 SV=3	ALYREF	32	6	95	6	2.06182e+08	215737453	1.29991e+08	1.86677e+08	86378505	1.53565e+08	1.75447e+08	123074774	2.25167e+08	1.44055e+08	3.81018e+08	4.10922e+08	2.44986e+08	3.24023e+08	1.78288e+08	2.83631e+08	2.84054e+08	1.77657e+08	2.25167e+08	2.77723e+08	1.3669	1.47418	0.878884	1.16243	0.639607	1.01752	1.01904	0.637341	0.807783	0.996326	1.23313	0.258976
Q01105	Protein SET OS=Homo sapiens OX=9606 GN=SET PE=1 SV=3	SET	28	9	145	9	1.39057e+08	1.52716e+08	1.61951e+08	1.41899e+08	9.38896e+07	1.48505e+08	1.6363e+08	1.33044e+08	1.72189e+08	1.89749e+08	2.56972e+08	2.90882e+08	3.0522e+08	2.46299e+08	1.93792e+08	2.74286e+08	2.64923e+08	1.92047e+08	1.72189e+08	3.65816e+08	1.00285	1.13518	1.19114	0.961194	0.756282	1.07041	1.03388	0.749475	0.671978	1.42762	1.01883	0.906547
P50502	Hsc70-interacting protein OS=Homo sapiens OX=9606 GN=ST13 PE=1 SV=2	ST13	27	11	199	11	5.5836e+07	6.26529e+07	7.20642e+07	7.32872e+07	4.17588e+07	92011442	1.00772e+08	1.12087e+08	1.71252e+08	8.07081e+07	1.03183e+08	1.19337e+08	1.35815e+08	1.27207e+08	8.61916e+07	1.69944e+08	1.63154e+08	1.61796e+08	1.71252e+08	1.55596e+08	0.740472	0.856397	0.974651	0.912879	0.618537	1.21957	1.17084	1.1611	1.22896	1.11661	0.695759	0.000667174
P06454	Prothymosin alpha OS=Homo sapiens OX=9606 GN=PTMA PE=1 SV=2	PTMA	32	6	138	6	2.38662e+08	207208349	1.68252e+08	1.36566e+08	127414419	1.17832e+08	2.07892e+08	1.29752e+08	2.69886e+08	2.39216e+08	4.41039e+08	3.94676e+08	3.17095e+08	2.37042e+08	2.62988e+08	2.17633e+08	3.36585e+08	1.87296e+08	2.69886e+08	4.61182e+08	1.41113	1.26279	1.01457	0.758433	0.841448	0.696331	1.07693	0.599266	0.86352	1.47558	1.12241	0.578115
P19823	Inter-alpha-trypsin inhibitor heavy chain H2 OS=Homo sapiens OX=9606 GN=ITIH2 PE=1 SV=2	ITIH2	15	12	80	12	1.07774e+08	7.93718e+07	1.20605e+08	7.84051e+07	7.60515e+07	1.60632e+08	1.4849e+08	1.68077e+08	2.75377e+08	2.28957e+08	1.99163e+08	1.51182e+08	2.27297e+08	1.36091e+08	1.56973e+08	2.96685e+08	2.40411e+08	2.42617e+08	2.75377e+08	4.41405e+08	0.841346	0.638652	0.960195	0.574902	0.663116	1.25331	1.01559	1.02491	1.1633	1.86467	0.581831	0.0152777
Q99733	Nucleosome assembly protein 1-like 4 OS=Homo sapiens OX=9606 GN=NAP1L4 PE=1 SV=1	NAP1L4	23	10	100	8	3.58286e+07	5.29837e+07	49291139	62390466	3.07851e+07	6.15306e+07	7.07541e+07	6.5575e+07	8.73293e+07	6.2997e+07	6.62099e+07	1.0092e+08	9.28962e+07	1.08294e+08	6.35415e+07	1.13646e+08	1.14553e+08	9.46567e+07	8.73293e+07	1.21451e+08	0.687183	1.04743	0.964156	1.12396	0.659488	1.17951	1.18893	0.982428	0.906378	1.26053	0.812323	0.112704
Q9Y5P6	Mannose-1-phosphate guanyltransferase beta OS=Homo sapiens OX=9606 GN=GMPPB PE=1 SV=2	GMPPB	41	11	76	11	2.9079e+07	2.84479e+07	2.41458e+07	2.21963e+07	1.94784e+07	2.59011e+07	1.79518e+07	2.11642e+07	31850958	2.0609e+07	5.3737e+07	5.41856e+07	4.55061e+07	3.8527e+07	4.02041e+07	4.78388e+07	2.90646e+07	3.05503e+07	31850958	3.97319e+07	1.30684	1.31776	1.10668	0.93695	0.977736	1.16341	0.70683	0.74296	0.774592	0.966252	1.29672	0.0585743
P28482	Mitogen-activated protein kinase 1 OS=Homo sapiens OX=9606 GN=MAPK1 PE=1 SV=3	MAPK1	41	13	148	9	8.47006e+07	77051528	5.13946e+07	8.63972e+07	5.6426e+07	8.78921e+07	9.44203e+07	61966851	102405581	65510827	1.56524e+08	1.46762e+08	9.68606e+07	1.49963e+08	1.16465e+08	1.62335e+08	1.5287e+08	8.94484e+07	102405581	1.26298e+08	1.20409	1.129	0.74512	1.15362	0.895935	1.2488	1.17598	0.688101	0.787777	0.971573	1.05245	0.7229
P82979	SAP domain-containing ribonucleoprotein OS=Homo sapiens OX=9606 GN=SARNP PE=1 SV=3	SARNP	43	10	139	10	2.15191e+08	3.10974e+08	2.63631e+08	3.33484e+08	2.15492e+08	2.92239e+08	2.86132e+08	5.95054e+08	2.17773e+08	2.50194e+08	3.97666e+08	5.92322e+08	4.96851e+08	5.78842e+08	4.44784e+08	5.3976e+08	4.63257e+08	8.58952e+08	2.17773e+08	4.82346e+08	0.783955	1.1677	0.979488	1.14113	0.876845	1.06408	0.913263	1.69333	0.429316	0.950895	0.979851	0.927109
Q15435	Protein phosphatase 1 regulatory subunit 7 OS=Homo sapiens OX=9606 GN=PPP1R7 PE=1 SV=1	PPP1R7	32	13	107	13	3.76278e+07	41436465	4.3114e+07	3.26165e+07	3.52862e+07	3.34503e+07	3.85945e+07	5.58015e+07	7.70983e+07	4.29029e+07	6.95349e+07	7.89253e+07	8.12546e+07	5.66138e+07	7.2832e+07	6.17821e+07	6.24858e+07	8.05487e+07	7.70983e+07	8.27121e+07	0.960709	1.09045	1.12263	0.782188	1.00626	0.853594	0.863317	1.11288	1.06521	1.14277	0.985008	0.865499
Q969G5	Caveolae-associated protein 3 OS=Homo sapiens OX=9606 GN=CAVIN3 PE=1 SV=3	CAVIN3	36	11	162	11	1.26384e+08	1.12358e+08	7.93369e+07	1.30196e+08	1.06959e+08	1.0037e+08	116660918	194089928	275006827	1.10515e+08	2.33554e+08	2.14011e+08	1.49522e+08	2.25985e+08	2.20766e+08	1.85381e+08	1.88878e+08	2.80166e+08	275006827	2.1306e+08	1.06825	0.97886	0.683893	1.03363	1.00976	0.84791	0.863904	1.28144	1.25785	0.97451	0.91365	0.462769
P84090	Enhancer of rudimentary homolog OS=Homo sapiens OX=9606 GN=ERH PE=1 SV=1	ERH	63	8	173	8	2.41172e+08	199398242	5.84518e+07	206085373	8.80873e+07	7.74371e+07	1.28422e+08	67393758	217733186	7.48698e+07	4.45677e+08	3.798e+08	1.10161e+08	3.5771e+08	1.81815e+08	1.43025e+08	2.0792e+08	9.7282e+07	217733186	1.44341e+08	1.95005	1.66181	0.482006	1.56515	0.795529	0.625803	0.909748	0.425656	0.952687	0.63156	1.82051	0.0840009
P29536	Leiomodin-1 OS=Homo sapiens OX=9606 GN=LMOD1 PE=1 SV=3	LMOD1	23	13	110	13	3.16229e+07	3.15095e+07	5.30913e+07	5.8766e+07	3.97479e+07	31267737	5.32881e+07	89259934	123969073	4.17839e+07	5.84379e+07	6.00171e+07	1.00058e+08	1.02002e+08	8.2041e+07	5.7751e+07	8.62752e+07	1.28846e+08	123969073	8.05548e+07	0.664103	0.68205	1.13709	1.15918	0.932335	0.656297	0.980453	1.46423	1.40882	0.915445	0.843235	0.389356
Q9H4B7	Tubulin beta-1 chain OS=Homo sapiens OX=9606 GN=TUBB1 PE=1 SV=1	TUBB1	11	7	562	1
P20073	Annexin A7 OS=Homo sapiens OX=9606 GN=ANXA7 PE=1 SV=3	ANXA7	29	13	114	13	9.51851e+07	9.83528e+07	5.64915e+07	1.05415e+08	52637472	9.7915e+07	1.12395e+08	90802349	1.50464e+08	7.35867e+07	1.75899e+08	1.87336e+08	1.06466e+08	1.82972e+08	1.08646e+08	1.80847e+08	1.81972e+08	1.31072e+08	1.50464e+08	1.41867e+08	1.13663	1.21054	0.687971	1.18234	0.702053	1.16861	1.17588	0.84697	0.972278	0.916726	0.968324	0.818952
P02676	SWISS-PROT:P02676 (Bos taurus) similar to Fibrinogen beta chain precursor	FGB	14	11	167	2	5.37197e+06	7.11331e+06	8.47129e+06	1.44679e+07	1.24927e+07	1.16706e+07			3.81447e+06		9.92722e+06	1.35489e+07	1.59654e+07	2.51126e+07	2.57853e+07	2.15554e+07			3.81447e+06		0.600561	0.819663	0.965847	1.51922	1.55992	1.30403			0.230762
P31942	Heterogeneous nuclear ribonucleoprotein H3 OS=Homo sapiens OX=9606 GN=HNRNPH3 PE=1 SV=2	HNRNPH3	32	8	153	7	1.65631e+08	1.70434e+08	8.00367e+07	132261112	9.41245e+07	1.08357e+08	1.23554e+08	1.09526e+08	236501645	1.17077e+08	3.06079e+08	3.24631e+08	1.50841e+08	2.29571e+08	1.94276e+08	2.00133e+08	2.00038e+08	1.581e+08	236501645	2.25711e+08	1.37509	1.45844	0.677667	1.03137	0.872806	0.89912	0.89869	0.71028	1.06251	1.01403	1.1812	0.329162
P49419	Alpha-aminoadipic semialdehyde dehydrogenase OS=Homo sapiens OX=9606 GN=ALDH7A1 PE=1 SV=5	ALDH7A1	25	12	42	12	5.40266e+07	62935514	8.57407e+07	6.40779e+07	3.09599e+07	110452622	1.12863e+08	96326769	1.55263e+08	1.0363e+08	9.98393e+07	1.19875e+08	1.61591e+08	1.11223e+08	6.39024e+07	2.04004e+08	1.82729e+08	1.39046e+08	1.55263e+08	1.99787e+08	0.69465	0.834054	1.1243	0.773852	0.444613	1.4194	1.27137	0.967442	1.08027	1.39005	0.631712	0.0124279
P52566	Rho GDP-dissociation inhibitor 2 OS=Homo sapiens OX=9606 GN=ARHGDIB PE=1 SV=3	ARHGDIB	61	12	127	12	1.25098e+08	1.1949e+08	1.45793e+08	1.44681e+08	7.56596e+07	130948800	1.14387e+08	5.94144e+07	7.9695e+07	5.87248e+07	2.31177e+08	2.27597e+08	2.74768e+08	2.51129e+08	1.56164e+08	2.4186e+08	1.85196e+08	8.57639e+07	7.9695e+07	1.13215e+08	1.25193	1.23254	1.488	1.35998	0.845701	1.30978	1.00292	0.464451	0.431585	0.613112	1.61653	0.0472295
Q99623	Prohibitin-2 OS=Homo sapiens OX=9606 GN=PHB2 PE=1 SV=2	PHB2	50	13	104	13	3.48144e+07	3.1826e+07	1.03939e+07	3.09188e+07	2.02313e+07	4.4841e+07	4.82777e+07	2.777e+07	4.19925e+07	7.11483e+07	6.43357e+07	6.06199e+07	1.95888e+07	5.3667e+07	4.17582e+07	8.28205e+07	7.81633e+07	4.00856e+07	4.19925e+07	1.37166e+08	1.03734	0.977428	0.315848	0.86532	0.673304	1.33539	1.2603	0.646336	0.677083	2.21165	0.63112	0.186618
P0DMM9	Sulfotransferase 1A3 OS=Homo sapiens OX=9606 GN=SULT1A3 PE=1 SV=1	SULT1A3	34	10	78	5	4.03966e+07	1.60602e+07	8.08231e+06	1.0351e+07	7.28934e+06	4.48042e+07	1.21779e+08	5.81121e+07	7.88898e+07	140302615	7.46514e+07	3.05903e+07	1.52323e+07	1.79667e+07	1.50455e+07	8.27525e+07	1.97165e+08	8.38841e+07	7.88898e+07	2.70488e+08	0.861363	0.352965	0.175757	0.207308	0.173601	0.954838	2.27498	0.967895	0.910268	3.12102	0.215214	0.0248363
O60844	Zymogen granule membrane protein 16 OS=Homo sapiens OX=9606 GN=ZG16 PE=1 SV=2	ZG16	38	7	67	7	5.52479e+07	7.72424e+06		1.45492e+06	1.34025e+06	1.39386e+07	2.49355e+07	3.20153e+07	1.9982e+08	6.69601e+07	1.02096e+08	1.47126e+07		2.52536e+06	2.76632e+06	2.57443e+07	4.03714e+07	4.62136e+07	1.9982e+08	1.29092e+08	1.6311	0.23505		0.0403453	0.0441949	0.411293	0.644977	0.738313	3.19235	2.06238
P00746	Complement factor D OS=Homo sapiens OX=9606 GN=CFD PE=1 SV=5	CFD	48	6	61	6	16269966	31096827	10747918	6.89464e+06	2.48312e+07	1.74259e+07	2.20809e+07	4.92323e+07	43497301	2.4443e+07	3.00663e+07	5.92311e+07	2.0256e+07	1.19673e+07	5.12524e+07	3.21853e+07	3.57498e+07	7.10662e+07	43497301	4.71234e+07	0.747184	1.47196	0.503386	0.297402	1.27368	0.799844	0.888426	1.76608	1.08096	1.17107	0.752424	0.343831
P21695	Glycerol-3-phosphate dehydrogenase [NAD(+)], cytoplasmic OS=Homo sapiens OX=9606 GN=GPD1 PE=1 SV=4	GPD1	27	11	40	10	1.34418e+07	1.60599e+07	3.78855e+06	8.86873e+07	1.48841e+07	3.56883e+07	3.03764e+07	11711723	1.84312e+07	9432663	2.484e+07	3.05898e+07	7.14007e+06	1.53938e+08	3.07213e+07	6.59157e+07	4.91804e+07	1.69057e+07	1.84312e+07	1.81852e+07	0.597334	0.735602	0.171699	3.70179	0.738764	1.58509	1.18266	0.406537	0.44322	0.437304	1.46621	0.594109
P15121	Aldo-keto reductase family 1 member B1 OS=Homo sapiens OX=9606 GN=AKR1B1 PE=1 SV=3	AKR1B1	46	11	117	10	7.49934e+07	8.9696e+07	6.51881e+07	1.00226e+08	5.64469e+07	9.06093e+07	1.02093e+08	6.4992e+07	8.58446e+07	56552632	1.38585e+08	1.70847e+08	1.22856e+08	1.73967e+08	1.16509e+08	1.67354e+08	1.65292e+08	9.38151e+07	8.58446e+07	1.09027e+08	1.03107	1.27109	0.914043	1.2943	0.866817	1.2451	1.22976	0.697979	0.638679	0.811157	1.16325	0.367549
P50914	60S ribosomal protein L14 OS=Homo sapiens OX=9606 GN=RPL14 PE=1 SV=4	RPL14	46	11	228	11	218630093	2.58054e+08	2.34508e+08	2.83302e+08	1.26239e+08	2.16314e+08	2.95282e+08	180368985	3.51563e+08	2.96758e+08	4.04021e+08	4.91522e+08	4.41963e+08	4.91738e+08	2.60561e+08	3.99529e+08	4.78071e+08	2.6036e+08	3.51563e+08	5.72117e+08	0.973204	1.18398	1.0646	1.1845	0.62764	0.962385	1.15158	0.627156	0.846845	1.37812	1.01366	0.936266
P61160	Actin-related protein 2 OS=Homo sapiens OX=9606 GN=ACTR2 PE=1 SV=1	ACTR2	30	10	78	10	2.33474e+08	2.07932e+08	1.20498e+08	1.75269e+08	9.9071e+07	1.48135e+08	1.42075e+08	1.19186e+08	1.95981e+08	133341946	4.31452e+08	3.96054e+08	2.27096e+08	3.04222e+08	2.04486e+08	2.73602e+08	2.30025e+08	1.72043e+08	1.95981e+08	2.57069e+08	1.6027	1.47121	0.843588	1.13008	0.759598	1.01634	0.854467	0.639084	0.728004	0.954926	1.38503	0.111443
P13797	Plastin-3 OS=Homo sapiens OX=9606 GN=PLS3 PE=1 SV=4	PLS3	20	11	110	4	4.75893e+06	4.61097e+06	5.10567e+06	7180700	2.41506e+06	5.98784e+06	5.73527e+06	5951941	8.62211e+06	3.44917e+06	8.79434e+06	8.78266e+06	9.62237e+06	1.24638e+07	4.98477e+06	1.10594e+07	9.2856e+06	8.59155e+06	8.62211e+06	6.64962e+06	0.989726	0.988411	1.08291	1.40269	0.560993	1.24464	1.04501	0.966904	0.970343	0.748357	1.00994	0.95109
Q96G03	Phosphoglucomutase-2 OS=Homo sapiens OX=9606 GN=PGM2 PE=1 SV=4	PGM2	20	13	96	12	7.18853e+07	8.082e+07	44446226	7.84415e+07	5.12276e+07	1.30885e+08	8.94737e+07	45822882	9.01979e+07	6.37039e+07	1.32841e+08	1.5394e+08	8.37653e+07	1.36154e+08	1.05736e+08	2.41742e+08	1.44861e+08	6.61448e+07	9.01979e+07	1.22814e+08	1.03929	1.20436	0.65534	1.0652	0.827225	1.89127	1.13332	0.517485	0.705665	0.960841	0.919907	0.752958
Q16853	Membrane primary amine oxidase OS=Homo sapiens OX=9606 GN=AOC3 PE=1 SV=3	AOC3	21	13	98	13	1.11578e+08	1.25835e+08	5.9884e+07	1.09824e+08	8.74679e+07	1.30781e+08	9.20165e+07	1.07166e+08	1.06575e+08	6.67156e+07	2.06192e+08	2.39682e+08	1.1286e+08	1.90625e+08	1.80537e+08	2.4155e+08	1.48978e+08	1.54692e+08	1.06575e+08	1.28621e+08	1.20558	1.40139	0.659879	1.11456	1.05558	1.41232	0.871057	0.904468	0.62313	0.752029	1.19154	0.363476
Q9HC35	Echinoderm microtubule-associated protein-like 4 OS=Homo sapiens OX=9606 GN=EML4 PE=1 SV=3	EML4	17	15	40	15	1.58545e+07	20056719	13222830	21549755	1.21733e+07	3.31839e+07	3.91958e+07	2.43053e+07	3.63716e+07	1.33648e+07	2.92986e+07	3.82026e+07	2.49203e+07	3.74047e+07	2.51262e+07	6.12901e+07	6.34594e+07	3.50844e+07	3.63716e+07	2.5766e+07	0.777309	1.01354	0.66115	0.992369	0.666611	1.62606	1.68361	0.930809	0.964958	0.683586	0.698074	0.13683
P68036	Ubiquitin-conjugating enzyme E2 L3 OS=Homo sapiens OX=9606 GN=UBE2L3 PE=1 SV=1	UBE2L3	49	11	125	11	8.11552e+07	8.24073e+07	8.28867e+07	7.40104e+07	6.44464e+07	7.63778e+07	9.55029e+07	1.36207e+08	2.2464e+08	9.07963e+07	1.49972e+08	1.56964e+08	1.56212e+08	1.28463e+08	1.3302e+08	1.41068e+08	1.54622e+08	1.96613e+08	2.2464e+08	1.75046e+08	0.927689	0.970938	0.966287	0.794638	0.822826	0.872614	0.956456	1.2162	1.38956	1.08279	0.812375	0.0704808
P05166	Propionyl-CoA carboxylase beta chain, mitochondrial OS=Homo sapiens OX=9606 GN=PCCB PE=1 SV=3	PCCB	26	12	58	12	6.76016e+06	7.07229e+06	3797310	7.64624e+06	2.67584e+06	5.95752e+07	4.85697e+07	1.71417e+07	6.20389e+07	1.79767e+07	1.24925e+07	1.34708e+07	7.15657e+06	1.32719e+07	5.52304e+06	1.10034e+08	7.86361e+07	2.47438e+07	6.20389e+07	3.46572e+07	0.345073	0.372096	0.197682	0.366601	0.152559	3.03941	2.17212	0.683484	1.71366	0.957313	0.167408	0.0102064
O75489	NADH dehydrogenase [ubiquinone] iron-sulfur protein 3, mitochondrial OS=Homo sapiens OX=9606 GN=NDUFS3 PE=1 SV=1	NDUFS3	25	8	97	8	2.91945e+07	25939426	1.24412e+07	21818626	1.24796e+07	3.39832e+07	48012372	3.03336e+07	50647975	3.24041e+07	5.39505e+07	4.94076e+07	2.34473e+07	3.78714e+07	2.57584e+07	6.27664e+07	7.77337e+07	4.37862e+07	50647975	6.24716e+07	1.1059	1.01278	0.480634	0.776307	0.528008	1.28662	1.59342	0.897551	1.03821	1.28057	0.640321	0.0349293
Q6XQN6	Nicotinate phosphoribosyltransferase OS=Homo sapiens OX=9606 GN=NAPRT PE=1 SV=2	NAPRT	22	10	70	10	41716096	2.87082e+07	9763047	15042077	4.11475e+07	5.15305e+07	4.06512e+07	2.2021e+07	27937085	3.41017e+07	7.70899e+07	5.46813e+07	1.83999e+07	2.61091e+07	8.49299e+07	9.51759e+07	6.58157e+07	3.1787e+07	27937085	6.57443e+07	1.4076	0.998435	0.335966	0.476731	1.55075	1.73783	1.20174	0.580404	0.510108	1.20044	0.911855	0.788248
Q13283	Ras GTPase-activating protein-binding protein 1 OS=Homo sapiens OX=9606 GN=G3BP1 PE=1 SV=1	G3BP1	38	12	104	11	4.00952e+07	5.47678e+07	3.62506e+07	4.93273e+07	35000791	5.62516e+07	4.88061e+07	1.57923e+07	6.19187e+07	4.6312e+07	7.40945e+07	1.04318e+08	6.83194e+07	8.56193e+07	7.22429e+07	1.03896e+08	7.90189e+07	2.27959e+07	6.19187e+07	8.92845e+07	0.972998	1.36989	0.89716	1.12434	0.948682	1.36434	1.03766	0.299353	0.813107	1.17247	1.13359	0.552708
P20618	Proteasome subunit beta type-1 OS=Homo sapiens OX=9606 GN=PSMB1 PE=1 SV=2	PSMB1	27	8	93	8	8.68835e+07	1.00074e+08	50342253	8.73622e+07	4.33872e+07	7.19163e+07	8.1179e+07	6.15847e+07	8.84827e+07	8.31192e+07	1.60558e+08	1.90613e+08	9.48772e+07	1.51638e+08	8.95528e+07	1.32828e+08	1.31432e+08	8.88967e+07	8.84827e+07	1.60245e+08	1.24548	1.47863	0.735982	1.17629	0.69468	1.03038	1.01954	0.689591	0.686379	1.24305	1.14181	0.497537
P32969	60S ribosomal protein L9 OS=Homo sapiens OX=9606 GN=RPL9 PE=1 SV=1	RPL9	34	8	143	8	1.19658e+08	1.07877e+08	7.61596e+07	1.14849e+08	84825360	9.36765e+07	104186745	5.46846e+07	1.24332e+08	1.01436e+08	2.21123e+08	2.05477e+08	1.43534e+08	1.99348e+08	1.75083e+08	1.73019e+08	1.68682e+08	7.89366e+07	1.24332e+08	1.95558e+08	1.31223	1.21938	0.851786	1.18301	1.03901	1.02676	1.00103	0.468441	0.737834	1.16052	1.27553	0.138714
P36542	ATP synthase subunit gamma, mitochondrial OS=Homo sapiens OX=9606 GN=ATP5F1C PE=1 SV=1	ATP5F1C	29	10	103	10	1.83002e+07	20311959	2.55635e+07	3.33558e+07	8.64258e+06	8.23787e+07	1.24761e+08	8.5658e+07	2.02697e+08	8.9282e+07	3.3818e+07	3.86888e+07	4.8178e+07	5.78969e+07	1.78386e+07	1.52152e+08	2.01993e+08	1.23646e+08	2.02697e+08	1.72126e+08	0.322373	0.368804	0.459261	0.551907	0.170048	1.4504	1.92551	1.17867	1.93222	1.64081	0.230374	4.65434e-05
P27361	Mitogen-activated protein kinase 3 OS=Homo sapiens OX=9606 GN=MAPK3 PE=1 SV=4	MAPK3	35	12	122	8	4.73086e+07	49587133	3.43812e+07	4.37642e+07	3.27911e+07	5.93469e+07	69699066	4.18606e+07	6.6318e+07	4.60865e+07	8.74246e+07	9.44501e+07	6.47964e+07	7.59633e+07	6.76821e+07	1.09613e+08	1.12845e+08	6.04252e+07	6.6318e+07	8.88498e+07	1.05538	1.1402	0.782218	0.917024	0.817054	1.32324	1.36226	0.729449	0.800586	1.07259	0.89103	0.455149
P04632	Calpain small subunit 1 OS=Homo sapiens OX=9606 GN=CAPNS1 PE=1 SV=1	CAPNS1	28	9	121	9	8.76153e+07	82960877	3.99298e+07	7.39268e+07	5.34698e+07	71712585	8.81156e+07	7.93822e+07	1.01356e+08	67525677	1.6191e+08	1.58018e+08	7.52534e+07	1.28318e+08	1.10364e+08	1.32452e+08	1.42662e+08	1.14587e+08	1.01356e+08	1.30182e+08	1.29001	1.25901	0.59958	1.02237	0.87932	1.05531	1.13666	0.912971	0.807552	1.03722	1.02032	0.889492
Q13526	Peptidyl-prolyl cis-trans isomerase NIMA-interacting 1 OS=Homo sapiens OX=9606 GN=PIN1 PE=1 SV=1	PIN1	50	9	105	9	3.50423e+07	4.31986e+07	27580727	2.94097e+07	3.16037e+07	1.68839e+07	2.14939e+07	3.562e+07	6.24545e+07	2.22705e+07	6.4757e+07	8.22817e+07	5.19798e+07	5.10476e+07	6.52312e+07	3.11843e+07	3.47993e+07	5.14171e+07	6.24545e+07	4.29352e+07	1.20347	1.52915	0.96601	0.948686	1.21228	0.57954	0.646722	0.955552	1.16068	0.797922	1.41522	0.0500541
Q13442	28 kDa heat- and acid-stable phosphoprotein OS=Homo sapiens OX=9606 GN=PDAP1 PE=1 SV=1	PDAP1	41	10	94	10	4.12999e+07	6.79271e+07	5.95312e+07	5.89267e+07	4.58009e+07	4.32424e+07	5.52763e+07	4.50178e+07	8.20955e+07	4.46924e+07	7.63208e+07	1.29383e+08	1.12195e+08	1.02281e+08	9.45347e+07	7.9868e+07	8.94942e+07	6.49826e+07	8.20955e+07	8.61622e+07	0.832	1.41045	1.22308	1.11501	1.03056	0.87067	0.975608	0.708398	0.894952	0.939285	1.27847	0.0514451
Q9H3K6	BolA-like protein 2 OS=Homo sapiens OX=9606 GN=BOLA2 PE=1 SV=1	BOLA2	80	6	124	6	116249227	1.06737e+08	68256515	7.65953e+07	6.33376e+07	5.39511e+07	8.48666e+07	61151414	1.20143e+08	6.62406e+07	2.14824e+08	2.03304e+08	1.28639e+08	1.32949e+08	1.30731e+08	9.96467e+07	1.37402e+08	8.82713e+07	1.20143e+08	1.27705e+08	1.55263	1.46937	0.929732	0.960884	0.94485	0.720191	0.993064	0.637975	0.868325	0.922978	1.41398	0.0564353
P28062	Proteasome subunit beta type-8 OS=Homo sapiens OX=9606 GN=PSMB8 PE=1 SV=3	PSMB8	28	8	108	8	125325447	119103038	56150073	7.29385e+07	5.27031e+07	8.32073e+07	116206686	6.66991e+07	9.60832e+07	8.17815e+07	2.31597e+08	2.26859e+08	1.05823e+08	1.26602e+08	1.08781e+08	1.53682e+08	1.88143e+08	9.62793e+07	9.60832e+07	1.57666e+08	1.55276	1.521	0.709499	0.848815	0.729332	1.03038	1.26142	0.645513	0.644198	1.05708	1.15583	0.541913
Q8IVT2	Mitotic interactor and substrate of PLK1 OS=Homo sapiens OX=9606 GN=MISP PE=1 SV=1	MISP	26	13	59	13	1.89856e+07	3.39344e+06	4.73036e+06	532454	1.34108e+07	4.74454e+07	3.87838e+07	1.27953e+07	6.17826e+07	23604893	3.50847e+07	6.46358e+06	8.91504e+06	924201	2.76805e+07	8.76309e+07	6.27923e+07	1.84698e+07	6.17826e+07	4.55077e+07	0.987602	0.181944	0.25095	0.0260154	0.77918	2.46673	1.76755	0.519909	1.73912	1.281	0.286288	0.0171956
P51608	Methyl-CpG-binding protein 2 OS=Homo sapiens OX=9606 GN=MECP2 PE=1 SV=1	MECP2	32	13	73	13	8.46757e+06	1.71427e+07	3.22668e+07	1.95655e+07	9981471	6.9171e+07	5.98522e+07	38319075	4.94852e+07	3.62235e+07	1.56478e+07	3.26521e+07	6.08115e+07	3.39605e+07	2.06021e+07	1.27758e+08	9.69028e+07	5.53131e+07	4.94852e+07	6.9835e+07	0.277951	0.58	1.08019	0.603241	0.365955	2.26936	1.72129	0.982527	0.879006	1.24048	0.409909	0.0212331
P40429	60S ribosomal protein L13a OS=Homo sapiens OX=9606 GN=RPL13A PE=1 SV=2	RPL13A	52	12	175	12	1.78223e+08	1.75361e+08	8.06256e+07	1.80058e+08	1.0547e+08	1.4904e+08	162024467	6.58518e+07	1.62925e+08	1.28091e+08	3.2935e+08	3.34015e+08	1.51951e+08	3.12533e+08	2.17695e+08	2.75275e+08	2.62323e+08	9.50563e+07	1.62925e+08	2.46945e+08	1.37915	1.39868	0.636291	1.30873	0.911594	1.15271	1.09847	0.398047	0.682247	1.03408	1.29066	0.259525
O43396	Thioredoxin-like protein 1 OS=Homo sapiens OX=9606 GN=TXNL1 PE=1 SV=3	TXNL1	41	8	79	8	2.40498e+07	2.81572e+07	32411923	2.54358e+07	2.3417e+07	24468828	3.27362e+07	2.97927e+07	4.51736e+07	2.50313e+07	4.44432e+07	5.36319e+07	6.10849e+07	4.41499e+07	4.83335e+07	4.51935e+07	5.3001e+07	4.30054e+07	4.51736e+07	4.82577e+07	0.913953	1.10291	1.25618	0.907921	0.993954	0.929383	1.08994	0.884384	0.928972	0.992395	1.07251	0.376017
P19367	Hexokinase-1 OS=Homo sapiens OX=9606 GN=HK1 PE=1 SV=3	HK1	22	18	67	13	2.61876e+07	4.13187e+07	9723203	3.67644e+07	1.83879e+07	6.23446e+07	6.28813e+07	2.94471e+07	5.2789e+07	1.88454e+07	4.83938e+07	7.8701e+07	1.83248e+07	6.38133e+07	3.79532e+07	1.15149e+08	1.01807e+08	4.25066e+07	5.2789e+07	3.63319e+07	0.81229	1.321	0.307581	1.07111	0.637044	1.93278	1.70883	0.713473	0.886063	0.609832	0.709115	0.322532
O75828	Carbonyl reductase [NADPH] 3 OS=Homo sapiens OX=9606 GN=CBR3 PE=1 SV=3	CBR3	38	9	163	6	9.49696e+06	2.82376e+07	1.02221e+07	6.96487e+06	1.34098e+07	3132484	4.69071e+06	8.78233e+06	1.67588e+07	2739475	1.755e+07	5.3785e+07	1.9265e+07	1.20892e+07	2.76782e+07	5.78564e+06	7.59442e+06	1.26772e+07	1.67588e+07	5.28141e+06	0.983389	3.01376	1.07948	0.677399	1.55091	0.324189	0.425541	0.710346	0.939054	0.295936	2.71048	0.0648365
O43598	2'-deoxynucleoside 5'-phosphate N-hydrolase 1 OS=Homo sapiens OX=9606 GN=DNPH1 PE=1 SV=1	DNPH1	45	7	172	7	9.69014e+07	8.14025e+07	7.25889e+07	49611747	6.04694e+07	55506157	4.08595e+07	7.25353e+07	1.22171e+08	9.84877e+07	1.7907e+08	1.5505e+08	1.36804e+08	8.6113e+07	1.24811e+08	1.02519e+08	6.6153e+07	1.04704e+08	1.22171e+08	1.89874e+08	1.41304	1.2235	1.07952	0.679517	0.984883	0.808976	0.522013	0.826216	0.964047	1.49829	1.16472	0.47296
P78417	Glutathione S-transferase omega-1 OS=Homo sapiens OX=9606 GN=GSTO1 PE=1 SV=2	GSTO1	39	12	183	12	7.27126e+07	4.02984e+07	8.22788e+07	7.69193e+07	53210725	9.99737e+07	1.15785e+08	114259428	166167312	6.56975e+07	1.3437e+08	7.67576e+07	1.55066e+08	1.33512e+08	1.09829e+08	1.8465e+08	1.8746e+08	1.64932e+08	166167312	1.26658e+08	0.933515	0.533261	1.0773	0.92755	0.763018	1.28282	1.30235	1.14584	1.15442	0.879933	0.734497	0.0337051
Q99426	Tubulin-folding cofactor B OS=Homo sapiens OX=9606 GN=TBCB PE=1 SV=2	TBCB	42	11	91	11	8.81098e+07	8.54233e+07	6.05929e+07	9.30848e+07	5.64736e+07	6.83566e+07	6.87422e+07	8.09852e+07	109865637	5.59321e+07	1.62824e+08	1.62708e+08	1.14196e+08	1.61571e+08	1.16564e+08	1.26253e+08	1.11296e+08	1.16901e+08	109865637	1.07831e+08	1.26219	1.26129	0.885233	1.25248	0.903587	0.978701	0.862754	0.906203	0.851665	0.835894	1.25468	0.0411112
Q92597	Protein NDRG1 OS=Homo sapiens OX=9606 GN=NDRG1 PE=1 SV=1	NDRG1	30	7	59	7	2.08806e+07	3.23119e+07	1.14213e+07	1.99556e+07	1.2982e+07	1.92612e+07	3.66639e+07	2.81005e+07	63548791	2.35522e+07	3.85866e+07	6.15455e+07	2.15252e+07	3.46377e+07	2.67953e+07	3.55751e+07	5.93602e+07	4.05628e+07	63548791	4.54062e+07	0.902519	1.43951	0.503462	0.810156	0.626728	0.832081	1.3884	0.948741	1.48637	1.06203	0.748979	0.199057
Q9NVA2	Septin-11 OS=Homo sapiens OX=9606 GN=SEPTIN11 PE=1 SV=3	SEPTIN11	29	12	123	7	2.43432e+07	1.98103e+07	1.89385e+07	2.84417e+07	16427094	5.36715e+07	5.36517e+07	3.40744e+07	203954611	2.86772e+07	4.49853e+07	3.77333e+07	3.56924e+07	4.93673e+07	3.39061e+07	9.91303e+07	8.68639e+07	4.9186e+07	203954611	5.52866e+07	0.646242	0.542063	0.512743	0.709192	0.487083	1.42407	1.24786	0.706588	2.92994	0.794227	0.40792	0.0702585
P43487	Ran-specific GTPase-activating protein OS=Homo sapiens OX=9606 GN=RANBP1 PE=1 SV=1	RANBP1	28	5	94	5	6.2281e+07	61975690	7.22915e+07	61690820	4.19731e+07	7.39591e+07	7.53027e+07	6.19605e+07	118885258	73692417	1.15093e+08	1.18047e+08	1.36244e+08	1.07079e+08	8.66341e+07	1.36601e+08	1.21918e+08	8.94392e+07	118885258	1.42071e+08	0.982013	1.00722	1.16248	0.913636	0.739192	1.16553	1.04024	0.763126	1.01437	1.2122	0.924756	0.474715
Q14444	Caprin-1 OS=Homo sapiens OX=9606 GN=CAPRIN1 PE=1 SV=2	CAPRIN1	17	8	53	8	1.74268e+07	13868407	1.54058e+07	1.55667e+07	1.36508e+07	4.03573e+07	3.27819e+07	1.7538e+07	4.26162e+07	2.55714e+07	3.2204e+07	2.64156e+07	2.90344e+07	2.70197e+07	2.81758e+07	7.45393e+07	5.3075e+07	2.53158e+07	4.26162e+07	4.92989e+07	0.830655	0.68135	0.748898	0.696932	0.726753	1.92263	1.36899	0.652983	1.09922	1.27159	0.583428	0.0347784
P50570	Dynamin-2 OS=Homo sapiens OX=9606 GN=DNM2 PE=1 SV=2	DNM2	15	14	157	7	3.92566e+07	4.23667e+07	2.63645e+07	4.35476e+07	2.76014e+07	8.78371e+07	9.64977e+07	5.71637e+07	1.03887e+08	44168105	7.25449e+07	8.06971e+07	4.96876e+07	7.55872e+07	5.69702e+07	1.62234e+08	1.56233e+08	8.2515e+07	1.03887e+08	8.51513e+07	0.783839	0.871923	0.536869	0.816711	0.615556	1.75292	1.68808	0.891565	1.12249	0.92005	0.568602	0.02348
P54886	Delta-1-pyrroline-5-carboxylate synthase OS=Homo sapiens OX=9606 GN=ALDH18A1 PE=1 SV=2	ALDH18A1	21	12	40	12	3.23319e+07	4.61064e+07	3.86394e+07	3.1758e+07	1.57351e+07	37186763	5.61559e+07	1.96772e+07	4.06512e+07	2.2169e+07	5.97482e+07	8.78202e+07	7.28216e+07	5.51235e+07	3.24777e+07	6.86833e+07	9.09183e+07	2.84038e+07	4.06512e+07	4.27394e+07	1.03123	1.51574	1.25687	0.951411	0.560553	1.18545	1.56922	0.490239	0.701624	0.737665	1.13484	0.628945
O75594	Peptidoglycan recognition protein 1 OS=Homo sapiens OX=9606 GN=PGLYRP1 PE=1 SV=1	PGLYRP1	37	4	24	4	3.31146e+07	1.85395e+07	1.73471e+07	8.04617e+06	2.92361e+07	4.42508e+06					6.11946e+07	3.53128e+07	3.26932e+07	1.39661e+07	6.03444e+07	8.17304e+06					1.73451	1.00091	0.926659	0.395856	1.71041	0.231658
P13611	Versican core protein OS=Homo sapiens OX=9606 GN=VCAN PE=1 SV=3	VCAN	4	11	102	11	5.25942e+07	3.1443e+07	3.76268e+07	5.71603e+07	3.50914e+07	3.44542e+07	4.56563e+07	6.02834e+07	7.59406e+07	2.97774e+07	9.71923e+07	5.98904e+07	7.09131e+07	9.92153e+07	7.24298e+07	6.36364e+07	7.39191e+07	8.70183e+07	7.59406e+07	5.74076e+07	1.28296	0.790567	0.936069	1.30966	0.95609	0.840014	0.975748	1.14866	1.00243	0.757793	1.11656	0.396603
P49588	Alanine--tRNA ligase, cytoplasmic OS=Homo sapiens OX=9606 GN=AARS1 PE=1 SV=2	AARS1	17	14	65	14	8.26249e+06	2.36729e+07	2.15013e+07	1.75902e+07	9584838	3.14569e+07	3.86441e+07	1.92568e+07	4.40568e+07	1.43373e+07	1.52688e+07	4.50904e+07	4.05222e+07	3.0532e+07	1.97835e+07	5.81003e+07	6.25661e+07	2.7797e+07	4.40568e+07	2.76407e+07	0.411161	1.2142	1.09119	0.822172	0.532733	1.56454	1.68479	0.748523	1.18637	0.744314	0.686757	0.176749
P30040	Endoplasmic reticulum resident protein 29 OS=Homo sapiens OX=9606 GN=ERP29 PE=1 SV=4	ERP29	34	8	154	8	4.35585e+07	4.49343e+07	6.10475e+07	4.02634e+07	2.57382e+07	7.03755e+07	9.6648e+07	7.02993e+07	1.76456e+08	8.11434e+07	8.04946e+07	8.55876e+07	1.15053e+08	6.98867e+07	5.31247e+07	1.29982e+08	1.56477e+08	1.01476e+08	1.76456e+08	1.56436e+08	0.715525	0.760797	1.02272	0.62123	0.472231	1.15543	1.39094	0.902033	1.56853	1.39057	0.560671	0.0049688
Q08043	Alpha-actinin-3 OS=Homo sapiens OX=9606 GN=ACTN3 PE=1 SV=2	ACTN3	9	12	172	1	7372129	6.79698e+06	8523351	11320633	7045060	10741477	7794594	27327342	17546334	6057377	1.36234e+07	1.29464e+07	1.60635e+07	1.96497e+07	1.45413e+07	1.98393e+07	1.26197e+07	3.94467e+07	17546334	1.1678e+07	0.765558	0.727513	0.902674	1.1042	0.817135	1.11486	0.709155	2.21667	0.986003	0.656234	0.759658	0.375246
P21796	Voltage-dependent anion-selective channel protein 1 OS=Homo sapiens OX=9606 GN=VDAC1 PE=1 SV=2	VDAC1	49	10	112	9	4.21122e+07	3.00574e+07	2.45244e+07	2.39463e+07	8.81992e+06	3.71959e+07	6.50172e+07	4.11002e+07	90584510	5.8956e+07	7.78219e+07	5.72512e+07	4.62197e+07	4.15646e+07	1.82046e+07	6.87002e+07	1.05265e+08	5.93276e+07	90584510	1.13661e+08	1.1468	0.843666	0.681104	0.612504	0.268268	1.01238	1.55121	0.874264	1.33487	1.67493	0.550951	0.0247995
P02730	Band 3 anion transport protein OS=Homo sapiens OX=9606 GN=SLC4A1 PE=1 SV=3	SLC4A1	13	9	28	9	4.8707e+06	2246479	1.33583e+07	4485457	41069771	6.51028e+07	1.58201e+07	5069070	9371297	3.83978e+06	9.00088e+06	4.27894e+06	2.51757e+07	7.78558e+06	8.47695e+07	1.20244e+08	2.56133e+07	7.31714e+06	9371297	7.40268e+06	0.299073	0.142177	0.836516	0.258693	2.81665	3.99536	0.851058	0.243128	0.311381	0.24597	0.770885	0.776616
P07384	Calpain-1 catalytic subunit OS=Homo sapiens OX=9606 GN=CAPN1 PE=1 SV=1	CAPN1	20	13	104	13	4.48603e+07	4.99543e+07	2.89501e+07	4.6807e+07	3.21567e+07	8.74541e+07	101348169	6.91907e+07	8.26678e+07	4.81604e+07	8.29002e+07	9.51495e+07	5.45606e+07	8.12447e+07	6.63725e+07	1.61526e+08	1.64086e+08	9.98758e+07	8.26678e+07	9.2848e+07	0.844859	0.969694	0.556042	0.827987	0.676421	1.64616	1.67225	1.01786	0.84249	0.94624	0.632654	0.0483475
Q12792	Twinfilin-1 OS=Homo sapiens OX=9606 GN=TWF1 PE=1 SV=3	TWF1	25	7	46	6	3.56031e+07	3.17235e+07	1.54013e+07	2.62883e+07	1.81467e+07	3.57664e+07	3.94178e+07	2.15865e+07	2.82519e+07	2.80505e+07	6.57932e+07	6.04247e+07	2.9026e+07	4.56296e+07	3.74555e+07	6.60599e+07	6.38189e+07	3.11598e+07	2.82519e+07	5.40784e+07	1.36586	1.25441	0.602577	0.947265	0.777573	1.3714	1.32487	0.646874	0.586507	1.12266	0.979292	0.926331
O60504	Vinexin OS=Homo sapiens OX=9606 GN=SORBS3 PE=1 SV=2	SORBS3	21	9	31	9	33274052	2.80387e+07	2.64836e+07	3.29032e+07	2.25786e+07	1.77421e+07	1.953e+07	2.87458e+07	4.12241e+07	1.65055e+07	6.14893e+07	5.34063e+07	4.99121e+07	5.71113e+07	4.66029e+07	3.27693e+07	3.16197e+07	4.14942e+07	4.12241e+07	3.18209e+07	1.37422	1.19357	1.11548	1.27637	1.04152	0.732357	0.706665	0.927349	0.921312	0.71116	1.50072	0.000866697
P02584	SWISS-PROT:P02584 (Bos taurus) Profilin-1	PFN1	35	7	462	1	61181844	53479884	3.51262e+07	51705052	4.08905e+07	2.79482e+07	36502003	49735304	82340376	37362632	1.13062e+08	1.01865e+08	6.62003e+07	8.97465e+07	8.43995e+07	5.16198e+07	5.9098e+07	7.17923e+07	82340376	7.20311e+07	1.42727	1.28592	0.8357	1.13294	1.06544	0.651638	0.746042	0.906291	1.03945	0.909306	1.35143	0.0390696
Q15424	Scaffold attachment factor B1 OS=Homo sapiens OX=9606 GN=SAFB PE=1 SV=4	SAFB	14	10	58	7	1.64807e+07	1.53414e+07	16018438	1.14931e+07	1.02557e+07	26815601	26829894	1.54265e+07	2.61534e+07	2.28085e+07	3.04558e+07	2.92212e+07	3.0189e+07	1.9949e+07	2.11682e+07	4.9528e+07	4.34385e+07	2.2268e+07	2.61534e+07	4.39724e+07	0.962744	0.923719	0.954312	0.630612	0.669153	1.56564	1.37314	0.703917	0.826742	1.39002	0.706641	0.101072
P29466	Caspase-1 OS=Homo sapiens OX=9606 GN=CASP1 PE=1 SV=1	CASP1	40	13	82	13	50279568	4.71937e+07	2.25939e+07	2.22668e+07	2.64317e+07	5.46828e+07	5.69365e+07	2.32329e+07	6.79703e+07	2.60729e+07	9.29149e+07	8.98913e+07	4.25813e+07	3.86494e+07	5.45559e+07	1.00998e+08	9.21822e+07	3.35365e+07	6.79703e+07	5.02658e+07	1.40028	1.35471	0.641724	0.582468	0.822188	1.5221	1.38924	0.505413	1.02435	0.757533	0.923583	0.766099
P06737	Glycogen phosphorylase, liver form OS=Homo sapiens OX=9606 GN=PYGL PE=1 SV=4	PYGL	17	16	98	9	6.17296e+06	7.05662e+06	4.08945e+06	2.14529e+07	7.91691e+06	8.11362e+06	8.65721e+06	6.07737e+06	14118207	1494105	1.14074e+07	1.3441e+07	7.70716e+06	3.72367e+07	1.63408e+07	1.49857e+07	1.40163e+07	8.77261e+06	14118207	2.88047e+06	0.809575	0.953893	0.546971	2.64266	1.15969	1.06352	0.994726	0.622585	1.00196	0.204425	1.57254	0.301721
Q99729	Heterogeneous nuclear ribonucleoprotein A/B OS=Homo sapiens OX=9606 GN=HNRNPAB PE=1 SV=2	HNRNPAB	28	12	248	11	1.07709e+08	8.81539e+07	57037669	73497299	4.15413e+07	1.01069e+08	1.10817e+08	7.18774e+07	192223203	1.19222e+08	1.99043e+08	1.67909e+08	1.07496e+08	1.27572e+08	8.57428e+07	1.86672e+08	1.79416e+08	1.03754e+08	192223203	2.29847e+08	1.26003	1.06294	0.680492	0.807584	0.542787	1.18171	1.13578	0.656806	1.21685	1.45502	0.77111	0.197392
P47813	Eukaryotic translation initiation factor 1A, X-chromosomal OS=Homo sapiens OX=9606 GN=EIF1AX PE=1 SV=2	EIF1AX	52	8	87	8	7.44964e+07	8.23871e+07	4.86719e+07	7.87748e+07	5.51215e+07	6.73322e+07	5.258e+07	5.08663e+07	7.42879e+07	6.12928e+07	1.37667e+08	1.56925e+08	9.17292e+07	1.36732e+08	1.13773e+08	1.24361e+08	8.51288e+07	7.34249e+07	7.42879e+07	1.18166e+08	1.23779	1.41095	0.824758	1.22939	1.02296	1.11816	0.765413	0.66018	0.667939	1.06246	1.33965	0.0733261
O14579	Coatomer subunit epsilon OS=Homo sapiens OX=9606 GN=COPE PE=1 SV=3	COPE	27	8	39	8	2.6582e+07	2.12259e+07	1.22916e+07	2.48715e+07	1.54355e+07	2.148e+07	2.02182e+07	1.29575e+07	3.1585e+07	1.08391e+07	4.91226e+07	4.04295e+07	2.31653e+07	4.31704e+07	3.18595e+07	3.96732e+07	3.2734e+07	1.87041e+07	3.1585e+07	2.08967e+07	1.48254	1.22018	0.699139	1.3029	0.961535	1.19736	0.987926	0.564497	0.95325	0.630672	1.3075	0.178994
Q9Y3A5	Ribosome maturation protein SBDS OS=Homo sapiens OX=9606 GN=SBDS PE=1 SV=4	SBDS	56	13	80	13	2.55419e+07	3.29153e+07	25458184	3.94889e+07	1.74599e+07	2.38998e+07	2.9269e+07	3.7578e+07	50275072	2.37961e+07	4.72005e+07	6.26948e+07	4.79796e+07	6.85425e+07	3.60379e+07	4.41425e+07	4.73875e+07	5.42433e+07	50275072	4.58762e+07	0.935813	1.24301	0.951259	1.35895	0.714499	0.875184	0.93952	1.07545	0.99677	0.909557	1.08486	0.519773
P28066	Proteasome subunit alpha type-5 OS=Homo sapiens OX=9606 GN=PSMA5 PE=1 SV=3	PSMA5	33	7	134	7	8.58935e+07	86447495	6.43907e+07	7.66279e+07	5.88294e+07	7.37825e+07	9.63443e+07	6.73908e+07	9.64311e+07	85004838	1.58728e+08	1.64659e+08	1.21354e+08	1.33006e+08	1.21426e+08	1.36275e+08	1.55985e+08	9.72777e+07	9.64311e+07	1.6388e+08	1.17662	1.22058	0.899567	0.985944	0.900104	1.01018	1.15628	0.721098	0.714822	1.21481	1.0759	0.577062
Q16630	Cleavage and polyadenylation specificity factor subunit 6 OS=Homo sapiens OX=9606 GN=CPSF6 PE=1 SV=2	CPSF6	17	8	58	8	4.48145e+07	4.59033e+07	3.61005e+07	4.22839e+07	3.26928e+07	4.29204e+07	5.15949e+07	2.43797e+07	3.75185e+07	3.91778e+07	8.28156e+07	8.74334e+07	6.80366e+07	7.33937e+07	6.74791e+07	7.92732e+07	8.3534e+07	3.51919e+07	3.75185e+07	7.55305e+07	1.19987	1.26677	0.985742	1.06336	0.977666	1.14854	1.21028	0.509874	0.543583	1.09432	1.21897	0.264942
P09110	3-ketoacyl-CoA thiolase, peroxisomal OS=Homo sapiens OX=9606 GN=ACAA1 PE=1 SV=2	ACAA1	29	10	37	10	5.72674e+06	8712511	7.01204e+06	7.9842e+06	5.75198e+06	1.44177e+07	1.92142e+07	1.12425e+07	3.06788e+07	1.725e+07	1.05828e+07	1.6595e+07	1.32152e+07	1.38585e+07	1.18723e+07	2.66293e+07	3.11084e+07	1.62284e+07	3.06788e+07	3.32562e+07	0.518702	0.813381	0.647725	0.679254	0.581904	1.3052	1.52474	0.795412	1.50368	1.63001	0.479501	0.0020335
Q06323	Proteasome activator complex subunit 1 OS=Homo sapiens OX=9606 GN=PSME1 PE=1 SV=1	PSME1	51	12	133	12	9.19194e+07	9.89881e+07	6.76124e+07	6.01778e+07	6.38033e+07	1.64125e+08	134288739	9.57525e+07	145579391	8.68012e+07	1.69864e+08	1.88546e+08	1.27425e+08	1.04453e+08	1.31692e+08	3.03137e+08	2.17418e+08	1.38218e+08	145579391	1.67343e+08	1.00293	1.11323	0.752359	0.616724	0.777554	1.78982	1.28371	0.816081	0.859547	0.988048	0.743011	0.181289
P55145	Mesencephalic astrocyte-derived neurotrophic factor OS=Homo sapiens OX=9606 GN=MANF PE=1 SV=3	MANF	44	8	77	8	3.49457e+07	4.13177e+07	3.67574e+07	4.27028e+07	2.14811e+07	3.38207e+07	4.4725e+07	3.07543e+07	65745350	2.90307e+07	6.45784e+07	7.86992e+07	6.92745e+07	7.4121e+07	4.43377e+07	6.24663e+07	7.24113e+07	4.43934e+07	65745350	5.5968e+07	1.02182	1.24525	1.09612	1.17281	0.701551	0.988399	1.14576	0.702432	1.04028	0.885576	1.09976	0.453449
P62913	60S ribosomal protein L11 OS=Homo sapiens OX=9606 GN=RPL11 PE=1 SV=2	RPL11	36	9	172	9	2.06084e+08	2.0474e+08	1.66863e+08	210157151	1.29324e+08	1.64963e+08	2.27694e+08	142576685	3.95895e+08	1.91705e+08	3.80836e+08	3.89975e+08	3.14476e+08	3.64778e+08	2.66929e+08	3.04683e+08	3.68645e+08	2.05808e+08	3.95895e+08	3.69586e+08	1.1329	1.16008	0.935493	1.08513	0.794051	0.90636	1.09663	0.612229	1.17769	1.09943	1.04401	0.735238
O75348	V-type proton ATPase subunit G 1 OS=Homo sapiens OX=9606 GN=ATP6V1G1 PE=1 SV=3	ATP6V1G1	47	6	65	6	41024796	48232858	3.81542e+07	42263017	2.95466e+07	1.37584e+07	22189783	28330638	5.55303e+07	2.61777e+07	7.58124e+07	9.18706e+07	7.1907e+07	7.33576e+07	6.09853e+07	2.54116e+07	3.5926e+07	4.08949e+07	5.55303e+07	5.04678e+07	1.30225	1.57809	1.23517	1.26009	1.04756	0.436503	0.617113	0.702465	0.953862	0.866901	1.79576	0.00187514
O43491	Band 4.1-like protein 2 OS=Homo sapiens OX=9606 GN=EPB41L2 PE=1 SV=1	EPB41L2	17	13	43	12	1.308e+07	6.75632e+06	6.71628e+06	7.0733e+06	6.72141e+06	21186083	17811422	9.66463e+06	1.05886e+07	1.02345e+07	2.41714e+07	1.2869e+07	1.26578e+07	1.22774e+07	1.38732e+07	3.91303e+07	2.88373e+07	1.39508e+07	1.05886e+07	1.9731e+07	1.28512	0.684204	0.672976	0.652751	0.737597	2.08044	1.53319	0.74172	0.562964	1.04904	0.675785	0.234906
P25774	Cathepsin S OS=Homo sapiens OX=9606 GN=CTSS PE=1 SV=3	CTSS	29	9	144	9	5.75126e+07	3.82856e+07	3.91964e+07	3.30689e+07	25107243	4.79878e+07	9.68811e+07	3.02655e+07	1.27487e+08	6.65243e+07	1.06281e+08	7.29238e+07	7.38712e+07	5.7399e+07	5.18223e+07	8.86326e+07	1.56854e+08	4.36879e+07	1.27487e+08	1.28252e+08	1.17152	0.803825	0.814268	0.632698	0.571226	0.976979	1.72897	0.481563	1.40526	1.41369	0.664872	0.131984
Q8NFW8	N-acylneuraminate cytidylyltransferase OS=Homo sapiens OX=9606 GN=CMAS PE=1 SV=2	CMAS	26	7	60	7	8.1525e+07	4.67696e+07	3.21837e+07	2.6191e+07	4.82605e+07	147376558	170594589	1.12863e+08	300206808	1.92828e+08	1.50655e+08	8.90835e+07	6.06547e+07	4.54607e+07	9.96114e+07	2.72202e+08	2.76199e+08	1.62917e+08	300206808	3.71752e+08	0.82382	0.48713	0.331675	0.24859	0.544699	1.48847	1.51032	0.890868	1.6416	2.03283	0.322037	0.00117663
O94979	Protein transport protein Sec31A OS=Homo sapiens OX=9606 GN=SEC31A PE=1 SV=3	SEC31A	10	14	84	14	2.86789e+07	2.77685e+07	2.27301e+07	3.46083e+07	2.21791e+07	5.29443e+07	3.46451e+07	1.34252e+07	21515337	1.12104e+07	5.29976e+07	5.28916e+07	4.28381e+07	6.00709e+07	4.57784e+07	9.77873e+07	5.60917e+07	1.93791e+07	21515337	2.16124e+07	1.12531	1.12305	0.909586	1.27549	0.972017	2.07633	1.191	0.411479	0.456838	0.458899	1.17649	0.636382
P15090	Fatty acid-binding protein, adipocyte OS=Homo sapiens OX=9606 GN=FABP4 PE=1 SV=3	FABP4	43	8	108	8	46378623	8.97493e+07	3.08422e+07	1.92818e+08	5.78483e+07	5.03049e+07	1.77879e+07	21007174	8777187	7.79968e+06	8.5706e+07	1.70948e+08	5.81266e+07	3.34682e+08	1.19401e+08	9.29123e+07	2.87993e+07	3.03236e+07	8777187	1.50369e+07	0.907217	1.80952	0.615282	3.54269	1.26389	0.983497	0.304847	0.320982	0.0929084	0.159169	4.37229	0.0492874
P30046	D-dopachrome decarboxylase OS=Homo sapiens OX=9606 GN=DDT PE=1 SV=3	DDT	58	8	147	8	7.12037e+07	102840087	3.552e+07	3.93527e+07	3.93735e+07	45444202	85025077	5.24382e+07	8.74844e+07	50411833	1.31582e+08	1.95883e+08	6.69424e+07	6.8306e+07	8.12682e+07	8.39347e+07	1.37659e+08	7.56939e+07	8.74844e+07	9.71886e+07	1.28255	1.9093	0.652498	0.665789	0.792133	0.818123	1.34178	0.7378	0.852723	0.947311	1.12869	0.658581
Q13404	Ubiquitin-conjugating enzyme E2 variant 1 OS=Homo sapiens OX=9606 GN=UBE2V1 PE=1 SV=2	UBE2V1	52	12	172	7	1.56242e+08	1.82562e+08	1.37822e+08	1.34018e+08	1.2811e+08	1.0779e+08	1.52174e+08	1.85068e+08	2.87094e+08	1.65284e+08	2.8873e+08	3.47731e+08	2.59745e+08	2.3262e+08	2.64424e+08	1.99086e+08	2.46375e+08	2.67143e+08	2.87094e+08	3.1865e+08	1.0648	1.28239	0.957902	0.857869	0.975161	0.734201	0.908596	0.985187	1.05876	1.17514	1.05681	0.606357
Q9UQ35	Serine/arginine repetitive matrix protein 2 OS=Homo sapiens OX=9606 GN=SRRM2 PE=1 SV=2	SRRM2	6	13	76	13	3.78697e+07	29202635	3.01832e+07	3.50303e+07	3.12988e+07	4.66327e+07	4.7098e+07	1.69742e+07	20937351	20978193	6.99818e+07	5.56231e+07	5.68845e+07	6.08035e+07	6.46018e+07	8.61299e+07	7.62533e+07	2.45021e+07	20937351	4.04437e+07	1.2583	1.00013	1.02281	1.09327	1.16157	1.54865	1.37107	0.440557	0.376462	0.727194	1.24018	0.407243
Q92626	Peroxidasin homolog OS=Homo sapiens OX=9606 GN=PXDN PE=1 SV=2	PXDN	8	10	27	10	2.09927e+07	1.87375e+07	8.58594e+06	6.20906e+06	4.15927e+06	7725546	1.47665e+07	7.06867e+06	4.01323e+06	1.08074e+07	3.87937e+07	3.569e+07	1.61814e+07	1.07773e+07	8.58488e+06	1.4269e+07	2.39074e+07	1.02035e+07	4.01323e+06	2.08355e+07	2.11691	1.94755	0.882997	0.588101	0.468464	0.778635	1.30459	0.556792	0.218996	1.13696	1.50252	0.342976
P48637	Glutathione synthetase OS=Homo sapiens OX=9606 GN=GSS PE=1 SV=1	GSS	34	14	72	14	3.06947e+07	2.29992e+07	5.01806e+07	2.02333e+07	2.44539e+07	6.62408e+07	9.53748e+07	7.07375e+07	127086966	75540026	5.67228e+07	4.38072e+07	9.45724e+07	3.51197e+07	5.04738e+07	1.22346e+08	1.54415e+08	1.02109e+08	127086966	1.45633e+08	0.608427	0.46989	1.01442	0.376705	0.541399	1.31232	1.65631	1.09525	1.36318	1.56211	0.430786	0.000654011
P04003	C4b-binding protein alpha chain OS=Homo sapiens OX=9606 GN=C4BPA PE=1 SV=2	C4BPA	22	8	64	8	3.78149e+07	2.35473e+07	1.57682e+07	1.22383e+07	1.21937e+07	5.94754e+07	22812570	1.18923e+07	20754295	1.36036e+07	6.98806e+07	4.48512e+07	2.97174e+07	2.12425e+07	2.51682e+07	1.0985e+08	3.69343e+07	1.71664e+07	20754295	2.62263e+07	1.73923	1.11628	0.739623	0.528696	0.6264	2.73401	0.919242	0.427245	0.516544	0.652735	0.904844	0.841199
P07942	Laminin subunit beta-1 OS=Homo sapiens OX=9606 GN=LAMB1 PE=1 SV=2	LAMB1	9	15	89	15	2.63918e+07	3.63039e+07	1.34918e+07	3.74418e+07	2.68788e+07	4.50649e+07	3.33181e+07	4.04856e+07	3.33889e+07	2.37793e+07	4.87711e+07	6.91491e+07	2.54273e+07	6.49893e+07	5.54787e+07	8.32342e+07	5.39432e+07	5.84405e+07	3.33889e+07	4.5844e+07	0.905405	1.28371	0.472042	1.20648	1.02993	1.54519	1.00142	1.08491	0.619844	0.851065	0.95985	0.849893
O14745	Na(+)/H(+) exchange regulatory cofactor NHE-RF1 OS=Homo sapiens OX=9606 GN=SLC9A3R1 PE=1 SV=4	NHERF1	37	9	106	9	6.43956e+07	49799717	4.39975e+07	4.47817e+07	3.80209e+07	6.30849e+07	7.80929e+07	58657423	1.18342e+08	1.01619e+08	1.19001e+08	9.4855e+07	8.29196e+07	7.77293e+07	7.84765e+07	1.16517e+08	1.26435e+08	8.46713e+07	1.18342e+08	1.9591e+08	1.08691	0.866369	0.757355	0.70995	0.716774	1.06422	1.15481	0.773355	1.08089	1.78937	0.705715	0.0940587
Q01130	Serine/arginine-rich splicing factor 2 OS=Homo sapiens OX=9606 GN=SRSF2 PE=1 SV=4	SRSF2	29	8	134	8	241768513	2.19202e+08	1.36923e+08	1.82963e+08	138206931	1.44926e+08	152589497	6.24827e+07	126399812	1.45753e+08	4.4678e+08	4.17521e+08	2.5805e+08	3.17576e+08	2.85264e+08	2.67675e+08	2.47048e+08	9.0193e+07	126399812	2.80996e+08	1.63207	1.52519	0.942648	1.16009	1.04206	0.977807	0.902457	0.329472	0.461734	1.02647	1.70421	0.0296759
P61088	Ubiquitin-conjugating enzyme E2 N OS=Homo sapiens OX=9606 GN=UBE2N PE=1 SV=1	UBE2N	51	9	173	9	1.41973e+08	1.24373e+08	6.39604e+07	1.0348e+08	7.95504e+07	94570611	1.15561e+08	1.04398e+08	1.91137e+08	8.60021e+07	2.62361e+08	2.36896e+08	1.20542e+08	1.79613e+08	1.64195e+08	1.7467e+08	1.87097e+08	1.50697e+08	1.91137e+08	1.65803e+08	1.43131	1.29239	0.65762	0.979881	0.895766	0.952914	1.02071	0.82213	1.04275	0.904537	1.10836	0.497704
Q12905	Interleukin enhancer-binding factor 2 OS=Homo sapiens OX=9606 GN=ILF2 PE=1 SV=2	ILF2	26	8	63	8	2.2446e+07	1.82077e+07	9.41247e+06	17706666	9.22609e+06	2.83065e+07	27655719	16837831	2.21636e+07	1.98857e+07	4.14795e+07	3.46808e+07	1.77392e+07	3.07341e+07	1.9043e+07	5.22817e+07	4.47756e+07	2.43052e+07	2.21636e+07	3.83375e+07	1.27417	1.06533	0.544914	0.944097	0.584966	1.606	1.37542	0.746611	0.680826	1.17766	0.790023	0.331495
Q9P0M6	Core histone macro-H2A.2 OS=Homo sapiens OX=9606 GN=MACROH2A2 PE=1 SV=3	MACROH2A2	28	8	129	6	1.59567e+07	1.52197e+07	1.43743e+07	1.58053e+07	9.72083e+06	3.92083e+07	37290073	2.47292e+07	41344229	3.54803e+07	2.94874e+07	2.89894e+07	2.70905e+07	2.74339e+07	2.00641e+07	7.24171e+07	6.03739e+07	3.56963e+07	41344229	6.84022e+07	0.716934	0.704825	0.658656	0.667006	0.487824	1.76069	1.46788	0.867891	1.00521	1.66308	0.47825	0.00475175
O60493	Sorting nexin-3 OS=Homo sapiens OX=9606 GN=SNX3 PE=1 SV=3	SNX3	57	12	211	11	2.04072e+08	2.57622e+08	186109097	302123482	180689412	1.25957e+08	148602299	1.67264e+08	2.35487e+08	1.58602e+08	3.77119e+08	4.90701e+08	3.50749e+08	5.24407e+08	3.72949e+08	2.32641e+08	2.40592e+08	2.41443e+08	2.35487e+08	3.05767e+08	1.11843	1.45528	1.04023	1.55525	1.10607	0.68995	0.713531	0.716055	0.698389	0.90682	1.68475	0.00185361
P46778	60S ribosomal protein L21 OS=Homo sapiens OX=9606 GN=RPL21 PE=1 SV=2	RPL21	47	9	173	9	1.60216e+08	1.91442e+08	1.74512e+08	195021848	1.08448e+08	1.21634e+08	151988407	1.40699e+08	312682828	2.10171e+08	2.96073e+08	3.64645e+08	3.28893e+08	3.38507e+08	2.23841e+08	2.24656e+08	2.46075e+08	2.03097e+08	312682828	4.05186e+08	1.0058	1.23875	1.11729	1.14995	0.760417	0.763187	0.835949	0.689949	1.06223	1.37647	1.11516	0.486592
Q9UNX3	60S ribosomal protein L26-like 1 OS=Homo sapiens OX=9606 GN=RPL26L1 PE=1 SV=1	RPL26L1	41	12	201	1	37561688	17704934	28651285	33966781	9303846	7689939	16200405	21456826	27970698	8769274	6.94127e+07	3.37231e+07	5.39974e+07	5.89575e+07	1.92035e+07	1.42032e+07	2.6229e+07	3.09727e+07	27970698	1.69062e+07	1.97433	0.959199	1.53587	1.67695	0.546211	0.403986	0.746041	0.880966	0.795581	0.480869	2.02348	0.0386612
Q15046	Lysine--tRNA ligase OS=Homo sapiens OX=9606 GN=KARS1 PE=1 SV=3	KARS1	21	11	94	11	5.56721e+07	3.99528e+07	4.30963e+07	6.34231e+07	3.31625e+07	6.70009e+07	7.25125e+07	4.31766e+07	7.09428e+07	4.31246e+07	1.0288e+08	7.60993e+07	8.12211e+07	1.10086e+08	6.84486e+07	1.2375e+08	1.174e+08	6.23249e+07	7.09428e+07	8.31396e+07	1.14784	0.849046	0.90619	1.22824	0.763686	1.38068	1.30984	0.695364	0.791514	0.927595	0.958864	0.8046
P22234	Multifunctional protein ADE2 OS=Homo sapiens OX=9606 GN=PAICS PE=1 SV=3	PAICS	25	11	93	11	5.0873e+07	4.41201e+07	3.09043e+07	5.86332e+07	2.93147e+07	8.92567e+07	9.90646e+07	3.19128e+07	6.7819e+07	3.29315e+07	9.40115e+07	8.40369e+07	5.82435e+07	1.01772e+08	6.05067e+07	1.64856e+08	1.60389e+08	4.60657e+07	6.7819e+07	6.34884e+07	1.04319	0.932512	0.646297	1.12931	0.67141	1.82931	1.77975	0.511167	0.752551	0.704496	0.792989	0.464336
Q9H7C9	Mth938 domain-containing protein OS=Homo sapiens OX=9606 GN=AAMDC PE=1 SV=1	AAMDC	63	9	44	9	32690352	2.86913e+07	2.03259e+07	41168167	3.32336e+07	1.93896e+07	30006332	4.62708e+07	117186375	2.50463e+07	6.04106e+07	5.46492e+07	3.83071e+07	7.14572e+07	6.85954e+07	3.58122e+07	4.85813e+07	6.67913e+07	117186375	4.82866e+07	0.990212	0.895776	0.627905	1.17128	1.12437	0.587011	0.796314	1.0948	1.92084	0.791484	0.926614	0.772037
P46976	Glycogenin-1 OS=Homo sapiens OX=9606 GN=GYG1 PE=1 SV=4	GYG1	25	9	72	9	2.83305e+07	3.44671e+07	46216195	2.91896e+07	11310498	2.74414e+07	2.30927e+07	5.04905e+07	65732235	3.47422e+07	5.23538e+07	6.56506e+07	8.7101e+07	5.06656e+07	2.33453e+07	5.06838e+07	3.73879e+07	7.28824e+07	65732235	6.69793e+07	0.914026	1.14617	1.52067	0.884553	0.407577	0.884871	0.652743	1.27243	1.1476	1.16937	0.950456	0.818346
P33176	Kinesin-1 heavy chain OS=Homo sapiens OX=9606 GN=KIF5B PE=1 SV=1	KIF5B	15	12	37	12	7.5427e+06	7.20111e+06	3.25384e+06	7.06795e+06	4.70313e+06	16187497	1.64283e+07	1.01722e+07	20281275	5.75423e+06	1.39386e+07	1.37162e+07	6.13233e+06	1.22681e+07	9.70742e+06	2.9898e+07	2.6598e+07	1.46835e+07	20281275	1.10935e+07	0.880427	0.866374	0.387345	0.774909	0.613164	1.88849	1.68004	0.927475	1.28105	0.700716	0.543738	0.039658
O95817	BAG family molecular chaperone regulator 3 OS=Homo sapiens OX=9606 GN=BAG3 PE=1 SV=3	BAG3	23	9	39	9	1.87286e+07	2.95401e+07	3.256e+07	31838964	20060900	4.34606e+07	2.92301e+07	39317598	9.49233e+07	3.98429e+07	3.46099e+07	5.62658e+07	6.13639e+07	5.52641e+07	4.14064e+07	8.0271e+07	4.73246e+07	5.67545e+07	9.49233e+07	7.68128e+07	0.572067	0.93002	1.01429	0.913462	0.684408	1.3268	0.782229	0.938096	1.56899	1.26964	0.699017	0.0623749
P16949	Stathmin OS=Homo sapiens OX=9606 GN=STMN1 PE=1 SV=3	STMN1	58	10	166	10	1.02622e+08	8.45343e+07	9.89522e+07	8.90891e+07	5.30345e+07	1.7627e+08	2.09592e+08	8.85382e+07	203379999	1.41478e+08	1.89642e+08	1.61015e+08	1.8649e+08	1.54635e+08	1.09465e+08	3.25567e+08	3.39337e+08	1.27804e+08	203379999	2.72755e+08	0.916106	0.777817	0.900877	0.746999	0.528794	1.57272	1.63924	0.617383	0.98247	1.3176	0.631479	0.0569471
Q9Y2B0	Protein canopy homolog 2 OS=Homo sapiens OX=9606 GN=CNPY2 PE=1 SV=1	CNPY2	52	8	111	8	7.60242e+07	5.77739e+07	4.10234e+07	5.36824e+07	4.53989e+07	68480815	7.57207e+07	6.21578e+07	104553887	55419116	1.4049e+08	1.10044e+08	7.73144e+07	9.31787e+07	9.3705e+07	1.26483e+08	1.22594e+08	8.97239e+07	104553887	1.06842e+08	1.31924	1.03334	0.726006	0.874975	0.879917	1.18771	1.1512	0.842534	0.981792	1.00328	0.935541	0.589103
O75347	Tubulin-specific chaperone A OS=Homo sapiens OX=9606 GN=TBCA PE=1 SV=3	TBCA	64	7	123	7	136435810	1.31005e+08	7.20741e+07	1.1007e+08	1.02267e+08	1.12094e+08	1.37202e+08	1.55181e+08	273656949	1.27775e+08	2.52129e+08	2.4953e+08	1.35834e+08	1.91053e+08	2.11083e+08	2.07036e+08	2.22134e+08	2.24002e+08	273656949	2.46337e+08	1.13941	1.12767	0.613857	0.863401	0.95392	0.93563	1.00386	1.01231	1.2367	1.11324	0.886173	0.304802
P19652	Alpha-1-acid glycoprotein 2 OS=Homo sapiens OX=9606 GN=ORM2 PE=1 SV=2	ORM2	28	9	290	6	4.41254e+08	3.09235e+08	310545412	2.06573e+08	2.62878e+08	2.32564e+08	6.23402e+07	8.18929e+07	1.47955e+08	8.44906e+07	8.15422e+08	5.89009e+08	5.85267e+08	3.58557e+08	5.4259e+08	4.29541e+08	1.00931e+08	1.18211e+08	1.47955e+08	1.62889e+08	2.11777	1.52974	1.52003	0.931228	1.40919	1.11558	0.262133	0.307013	0.384262	0.423046	3.01278	0.00351448
Q12904	Aminoacyl tRNA synthase complex-interacting multifunctional protein 1 OS=Homo sapiens OX=9606 GN=AIMP1 PE=1 SV=2	AIMP1	40	8	60	8	2.0434e+07	25836680	2.25709e+07	2.50025e+07	1.15768e+07	2.92625e+07	3.6946e+07	2.42554e+07	4.31109e+07	2.94766e+07	3.77613e+07	4.92119e+07	4.25381e+07	4.33978e+07	2.3895e+07	5.40474e+07	5.98168e+07	3.50123e+07	4.31109e+07	5.68276e+07	0.847389	1.10435	0.954585	0.973876	0.53622	1.21286	1.34233	0.785701	0.967437	1.27525	0.790965	0.137866
P42330	Aldo-keto reductase family 1 member C3 OS=Homo sapiens OX=9606 GN=AKR1C3 PE=1 SV=4	AKR1C3	41	10	104	8	4.3873e+07	2.47757e+07	19561077	1.85596e+07	2.37761e+07	23062505	8.87131e+07	4.61388e+07	7.09198e+07	8.04383e+07	8.10757e+07	4.71909e+07	3.68656e+07	3.22145e+07	4.90747e+07	4.25961e+07	1.4363e+08	6.66008e+07	7.09198e+07	1.55076e+08	1.11791	0.650691	0.50832	0.444189	0.676665	0.587334	1.98043	0.918323	0.977875	2.13826	0.514641	0.0893118
P35998	26S proteasome regulatory subunit 7 OS=Homo sapiens OX=9606 GN=PSMC2 PE=1 SV=3	PSMC2	22	10	76	10	3.65468e+07	4.2373e+07	3.62458e+07	3.98402e+07	2.82386e+07	5.98691e+07	6.30995e+07	3.58494e+07	56179001	3.90518e+07	6.75372e+07	8.07092e+07	6.83104e+07	6.91521e+07	5.82855e+07	1.10577e+08	1.0216e+08	5.17482e+07	56179001	7.52876e+07	0.912731	1.09074	0.92318	0.934555	0.787698	1.49439	1.38064	0.69935	0.75923	1.01747	0.868777	0.425597
O43175	D-3-phosphoglycerate dehydrogenase OS=Homo sapiens OX=9606 GN=PHGDH PE=1 SV=4	PHGDH	23	9	98	9	3.07727e+07	55036211	2.78601e+07	5.01023e+07	3.38041e+07	3.38997e+07	2.9706e+07	5.55763e+07	39522542	2.49161e+07	5.68668e+07	1.04829e+08	5.25064e+07	8.69645e+07	6.97729e+07	6.26121e+07	4.80951e+07	8.02236e+07	39522542	4.80355e+07	0.875644	1.61417	0.808501	1.33909	1.07437	0.96411	0.740576	1.2353	0.608574	0.739657	1.33197	0.164432
Q9BZL4	Protein phosphatase 1 regulatory subunit 12C OS=Homo sapiens OX=9606 GN=PPP1R12C PE=1 SV=1	PPP1R12C	16	9	26	9	2003105	1.16501e+07	1.01831e+07	9.87113e+06	2.7332e+06	6.7199e+06	1.27742e+07	23640500	17179424	8.05439e+06	3.70167e+06	2.21902e+07	1.91915e+07	1.71337e+07	5.64142e+06	1.24115e+07	2.06819e+07	3.41248e+07	17179424	1.5528e+07	0.220621	1.32255	1.14382	1.02118	0.336231	0.739733	1.23265	2.03385	1.0239	0.925474	0.67909	0.261788
P61586	Transforming protein RhoA OS=Homo sapiens OX=9606 GN=RHOA PE=1 SV=1	RHOA	41	11	125	4	1.92748e+08	2.62519e+08	2.56695e+08	2.85911e+08	1.65006e+08	2.13759e+08	245309431	522554617	4.92604e+08	1.98108e+08	3.56191e+08	5.00027e+08	4.83779e+08	4.96266e+08	3.40577e+08	3.94809e+08	3.97165e+08	7.54301e+08	4.92604e+08	3.8193e+08	0.774724	1.08757	1.05223	1.07939	0.740764	0.85872	0.863843	1.64062	1.07143	0.830707	0.899221	0.553544
P55327	Tumor protein D52 OS=Homo sapiens OX=9606 GN=TPD52 PE=1 SV=2	TPD52	48	8	45	8	8.3133e+06	1.71322e+07	1.74213e+07	1.02153e+07	1.08107e+07	26079002	3.04383e+07	1.58696e+07	3.95906e+07	2.15598e+07	1.53627e+07	3.26322e+07	3.28329e+07	1.7731e+07	2.23138e+07	4.81675e+07	4.92806e+07	2.29075e+07	3.95906e+07	4.1565e+07	0.476534	1.01222	1.01844	0.549997	0.692149	1.4941	1.52863	0.710566	1.22806	1.2893	0.599831	0.0272879
Q86UX7	Fermitin family homolog 3 OS=Homo sapiens OX=9606 GN=FERMT3 PE=1 SV=1	FERMT3	22	10	53	10	3.12315e+07	2.16332e+07	11435917	26652925	7.80617e+06	2.78332e+07	1.98006e+07	3800556	2.45381e+07	1.86812e+06	5.77147e+07	4.12054e+07	2.15526e+07	4.62625e+07	1.61122e+07	5.14074e+07	3.20579e+07	5.48605e+06	2.45381e+07	3.60154e+06	1.92422	1.3738	0.718568	1.5424	0.537184	1.71393	1.06882	0.182906	0.818104	0.120076	1.56158	0.297039
P04899	Guanine nucleotide-binding protein G(i) subunit alpha-2 OS=Homo sapiens OX=9606 GN=GNAI2 PE=1 SV=3	GNAI2	24	8	85	6	6.97329e+07	55975235	7.78631e+07	81491274	3.64866e+07	1.04319e+08	103784111	8.02129e+07	3.40981e+07	7.03013e+07	1.28864e+08	1.06618e+08	1.46744e+08	1.41448e+08	7.53096e+07	1.92675e+08	1.6803e+08	1.15786e+08	3.40981e+07	1.35533e+08	1.03496	0.856295	1.17857	1.13603	0.604845	1.54746	1.34952	0.929931	0.273857	1.08853	0.927042	0.762823
Q15819	Ubiquitin-conjugating enzyme E2 variant 2 OS=Homo sapiens OX=9606 GN=UBE2V2 PE=1 SV=4	UBE2V2	46	9	164	4	3.58777e+07	4.81084e+07	4.31935e+07	37941163	3.08906e+07	3.30523e+07	45877819	58020242	8.71553e+07	4.40237e+07	6.63007e+07	9.16335e+07	8.14043e+07	6.58559e+07	6.37592e+07	6.10471e+07	7.42778e+07	8.37515e+07	8.71553e+07	8.48729e+07	0.872311	1.20561	1.07103	0.866459	0.838873	0.803189	0.977265	1.10191	1.14669	1.11666	0.943363	0.559925
Q92747	Actin-related protein 2/3 complex subunit 1A OS=Homo sapiens OX=9606 GN=ARPC1A PE=1 SV=2	ARPC1A	31	9	96	9	5.43159e+07	4.16783e+07	2.63899e+07	62328589	3.10162e+07	6.40795e+07	5.9236e+07	5.47523e+07	7.0973e+07	38811300	1.00374e+08	7.93859e+07	4.97356e+07	1.08186e+08	6.40186e+07	1.18354e+08	9.59052e+07	7.90343e+07	7.0973e+07	7.4824e+07	1.1938	0.944182	0.591534	1.28672	0.761409	1.40765	1.14066	0.94	0.844123	0.889925	0.914846	0.607232
P49591	Serine--tRNA ligase, cytoplasmic OS=Homo sapiens OX=9606 GN=SARS1 PE=1 SV=3	SARS1	22	12	94	12	40135851	4.67276e+07	4.36905e+07	48053483	3.23234e+07	6.2929e+07	8.00717e+07	6.24293e+07	8.7429e+07	70967998	7.41696e+07	8.90035e+07	8.2341e+07	8.34083e+07	6.67167e+07	1.16229e+08	1.29639e+08	9.0116e+07	8.7429e+07	1.36819e+08	0.775938	0.931125	0.861425	0.87259	0.697968	1.21595	1.35624	0.942764	0.914653	1.43135	0.706207	0.015863
O14773	Tripeptidyl-peptidase 1 OS=Homo sapiens OX=9606 GN=TPP1 PE=1 SV=2	TPP1	9	4	148	4	288537303	253215344	1.01444e+08	263126834	139452541	146153697	323350166	1.23501e+08	320514515	152073404	5.33207e+08	4.82307e+08	1.91186e+08	4.56719e+08	2.87835e+08	2.69943e+08	5.23515e+08	1.78272e+08	320514515	2.93181e+08	1.50765	1.36373	0.540582	1.29138	0.813857	0.763268	1.48024	0.504066	0.906258	0.828972	1.23074	0.419954
P51610	Host cell factor 1 OS=Homo sapiens OX=9606 GN=HCFC1 PE=1 SV=2	HCFC1	11	16	46	16	1.14616e+07	1.75481e+07	1.29456e+07	1.72385e+07	1.08662e+07	2.79855e+07	3.45226e+07	1.91467e+07	3.09104e+07	1.17301e+07	2.11806e+07	3.34244e+07	2.43978e+07	2.99215e+07	2.24281e+07	5.16887e+07	5.58933e+07	2.7638e+07	3.09104e+07	2.26144e+07	0.661692	1.04419	0.762199	0.934762	0.700667	1.61478	1.74613	0.863426	0.965658	0.706485	0.695926	0.144967
Q13555	Calcium/calmodulin-dependent protein kinase type II subunit gamma OS=Homo sapiens OX=9606 GN=CAMK2G PE=1 SV=4	CAMK2G	23	10	72	6	1.00239e+07	1.09515e+07	1.46225e+07	1.0993e+07	7.06944e+06	1.58171e+07	1.39448e+07	3.10981e+07	2.68756e+07	38974226	1.85239e+07	2.08596e+07	2.75582e+07	1.90809e+07	1.45916e+07	2.92138e+07	2.25771e+07	4.48897e+07	2.68756e+07	7.51381e+07	0.61889	0.696926	0.920728	0.6375	0.487509	0.976044	0.75431	1.49978	0.897922	2.51039	0.506377	0.0815875
P17096	High mobility group protein HMG-I/HMG-Y OS=Homo sapiens OX=9606 GN=HMGA1 PE=1 SV=3	HMGA1	49	3	53	3	3.8321e+07	51420474	31617525	1.69061e+07	2.77325e+07	34954980	31407397	25363276	41182175	39132502	7.08159e+07	9.79421e+07	5.95877e+07	2.93447e+07	5.72409e+07	6.45612e+07	5.08497e+07	3.66116e+07	41182175	7.54432e+07	1.21348	1.6783	1.02107	0.502839	0.980859	1.1063	0.871341	0.627362	0.705683	1.29277	1.17228	0.504345
Q14247	Src substrate cortactin OS=Homo sapiens OX=9606 GN=CTTN PE=1 SV=2	CTTN	22	13	76	13	2.31845e+07	28520701	1.89006e+07	2.47121e+07	1.99004e+07	5.02437e+07	53285772	3.69425e+07	61698040	2.15776e+07	4.28441e+07	5.43242e+07	3.56209e+07	4.28937e+07	4.10752e+07	9.27993e+07	8.62715e+07	5.33261e+07	61698040	4.15993e+07	0.775526	0.983329	0.644777	0.776424	0.743506	1.67977	1.56161	0.965261	1.1168	0.752993	0.645701	0.0480977
P98179	RNA-binding protein 3 OS=Homo sapiens OX=9606 GN=RBM3 PE=1 SV=1	RBM3	29	3	88	3	9.10931e+07	1.05358e+08	70675014	75537713	4.43632e+07	2.97744e+07	49603884	4.72227e+07	1.01546e+08	51749455	1.68337e+08	2.00679e+08	1.33197e+08	1.31114e+08	9.15672e+07	5.49928e+07	8.03104e+07	6.81654e+07	1.01546e+08	9.97674e+07	1.49013	1.77643	1.17907	1.16063	0.810562	0.486802	0.710915	0.603407	0.898896	0.88315	1.79083	0.0143344
Q14019	Coactosin-like protein OS=Homo sapiens OX=9606 GN=COTL1 PE=1 SV=3	COTL1	78	11	110	11	171444335	149567495	1.24479e+08	1.27473e+08	8.2455e+07	1.02323e+08	105398322	7.57923e+07	98908181	9.31166e+07	3.16823e+08	2.84886e+08	2.34598e+08	2.21259e+08	1.7019e+08	1.88989e+08	1.70644e+08	1.09405e+08	98908181	1.79519e+08	1.60399	1.4423	1.18771	1.12017	0.861625	0.9568	0.863921	0.553889	0.500745	0.908854	1.64256	0.0162909
P18077	60S ribosomal protein L35a OS=Homo sapiens OX=9606 GN=RPL35A PE=1 SV=2	RPL35A	49	12	134	12	2.4236e+08	2.27431e+08	1.48871e+08	2.1469e+08	1.22501e+08	126024186	1.45348e+08	1.20503e+08	2.61475e+08	1.48826e+08	4.47873e+08	4.33194e+08	2.80569e+08	3.72646e+08	2.52846e+08	2.32765e+08	2.35323e+08	1.73944e+08	2.61475e+08	2.86921e+08	1.50416	1.45486	0.94228	1.25152	0.849173	0.78173	0.790322	0.584184	0.878152	0.963614	1.50125	0.0256466
P31153	S-adenosylmethionine synthase isoform type-2 OS=Homo sapiens OX=9606 GN=MAT2A PE=1 SV=1	MAT2A	26	10	112	10	9.04532e+07	7.40211e+07	4.93518e+07	5.23795e+07	4.36992e+07	101577222	8.45071e+07	54843963	8.41067e+07	70917223	1.67154e+08	1.4099e+08	9.30106e+07	9.09172e+07	9.01967e+07	1.87611e+08	1.3682e+08	7.91666e+07	8.41067e+07	1.36721e+08	1.38523	1.1684	0.770788	0.75344	0.747469	1.55475	1.13384	0.656062	0.697001	1.13302	0.932488	0.749677
Q8N8S7	Protein enabled homolog OS=Homo sapiens OX=9606 GN=ENAH PE=1 SV=2	ENAH	21	11	54	11	1.31515e+07	24970460	2.75309e+07	4.31844e+07	26055408	30931168	1.89209e+07	3.21028e+07	2.82923e+07	1.85925e+07	2.43034e+07	4.7562e+07	5.18858e+07	7.49568e+07	5.37793e+07	5.71293e+07	3.06336e+07	4.63399e+07	2.82923e+07	3.58443e+07	0.539205	1.05523	1.15116	1.66302	1.19317	1.26749	0.67965	1.02812	0.627704	0.795256	1.27365	0.295683
P62888	60S ribosomal protein L30 OS=Homo sapiens OX=9606 GN=RPL30 PE=1 SV=2	RPL30	80	10	139	10	170200573	159327272	87605361	1.76544e+08	8.70688e+07	1.15937e+08	115086961	7.0487e+07	1.23232e+08	1.11444e+08	3.14525e+08	3.03475e+08	1.65105e+08	3.06434e+08	1.79713e+08	2.14134e+08	1.8633e+08	1.01747e+08	1.23232e+08	2.14851e+08	1.49096	1.43858	0.782656	1.45261	0.851904	1.01507	0.88327	0.482317	0.584162	1.01847	1.51049	0.0687842
P62318	Small nuclear ribonucleoprotein Sm D3 OS=Homo sapiens OX=9606 GN=SNRPD3 PE=1 SV=1	SNRPD3	31	3	63	3	79703117	85958609	63213395	7.04606e+07	39268086	5.78677e+07	59365869	45968964	75239955	6.8964e+07	1.47289e+08	1.63728e+08	1.19135e+08	1.22301e+08	8.10507e+07	1.06881e+08	9.61154e+07	6.63556e+07	75239955	1.32955e+08	1.32567	1.47363	1.07227	1.10077	0.729497	0.96198	0.865086	0.597233	0.677197	1.19666	1.32658	0.127923
P30041	Peroxiredoxin-6 OS=Homo sapiens OX=9606 GN=PRDX6 PE=1 SV=3	PRDX6	38	11	141	11	1.83445e+08	165256843	1.00131e+08	1.57436e+08	1.63999e+08	2.24114e+08	197057806	1.97936e+08	2.55927e+08	1.59713e+08	3.38999e+08	3.1477e+08	1.88711e+08	2.73268e+08	3.385e+08	4.13934e+08	3.19043e+08	2.85718e+08	2.55927e+08	3.07909e+08	1.11631	1.03652	0.621418	0.899861	1.11467	1.36307	1.0506	0.940858	0.842758	1.01393	0.918937	0.526921
O95834	Echinoderm microtubule-associated protein-like 2 OS=Homo sapiens OX=9606 GN=EML2 PE=1 SV=1	EML2	22	10	51	9	38427127	2.26739e+07	4.99398e+06	1.71029e+07	5.82598e+06	2.86443e+07	3.48035e+07	16789938	2.67964e+07	1.73528e+07	7.1012e+07	4.31877e+07	9.41187e+06	2.96862e+07	1.2025e+07	5.29056e+07	5.6348e+07	2.42361e+07	2.67964e+07	3.34544e+07	1.9777	1.20279	0.262123	0.826769	0.3349	1.47343	1.56931	0.67498	0.746286	0.931713	0.853321	0.676534
O95336	6-phosphogluconolactonase OS=Homo sapiens OX=9606 GN=PGLS PE=1 SV=2	PGLS	49	10	205	10	1.0701e+08	9.12339e+07	5.66868e+07	7.92521e+07	6.65833e+07	75312644	1.05974e+08	5.72007e+07	131267517	6.6595e+07	1.97751e+08	1.73776e+08	1.06834e+08	1.37561e+08	1.3743e+08	1.39101e+08	1.71575e+08	8.25685e+07	131267517	1.28388e+08	1.40623	1.23574	0.75971	0.978208	0.97728	0.989162	1.22009	0.587153	0.933456	0.912979	1.15386	0.373406
Q14011	Cold-inducible RNA-binding protein OS=Homo sapiens OX=9606 GN=CIRBP PE=1 SV=1	CIRBP	34	7	79	7	6.60201e+07	8.63115e+07	5.60053e+07	6.34402e+07	4.23244e+07	2.80569e+07	4.26673e+07	37432949	5.01783e+07	3.50327e+07	1.22003e+08	1.644e+08	1.0555e+08	1.10116e+08	8.73591e+07	5.18206e+07	6.90799e+07	5.4034e+07	5.01783e+07	6.75392e+07	1.38313	1.86378	1.1966	1.24836	0.990377	0.587482	0.783148	0.612575	0.568864	0.765681	2.01409	0.00231069
O75380	NADH dehydrogenase [ubiquinone] iron-sulfur protein 6, mitochondrial OS=Homo sapiens OX=9606 GN=NDUFS6 PE=1 SV=1	NDUFS6	61	5	50	5	34382188	23842750	23960085	2.72414e+07	18371127	3.00579e+07	51140039	3.68034e+07	81240389	25157622	6.35371e+07	4.5414e+07	4.51562e+07	4.72839e+07	3.79187e+07	5.55164e+07	8.27975e+07	5.31252e+07	81240389	4.85012e+07	1.1336	0.810255	0.805655	0.843616	0.676527	0.990496	1.47723	0.947834	1.44945	0.865335	0.745094	0.0896648
Q6P996	Pyridoxal-dependent decarboxylase domain-containing protein 1 OS=Homo sapiens OX=9606 GN=PDXDC1 PE=1 SV=2	PDXDC1	19	11	45	11	1.26786e+07	3.64417e+06			1.58585e+06	3.0081e+07	20992592	6.51325e+06	2.72364e+07	8.14611e+06	2.34296e+07	6.94115e+06			3.27326e+06	5.55591e+07	3.39877e+07	9.40179e+06	2.72364e+07	1.57048e+07	1.06781	0.316345			0.149179	2.53212	1.549	0.428489	1.24131	0.715751
O94832	Unconventional myosin-Id OS=Homo sapiens OX=9606 GN=MYO1D PE=1 SV=2	MYO1D	14	13	40	13	2.01911e+07	1.75924e+07	1.31911e+07	1.83361e+07	5932005	4.6591e+07	5.73422e+07	3.22147e+07	5.90457e+07	2.92119e+07	3.73125e+07	3.35089e+07	2.48606e+07	3.18266e+07	1.22439e+07	8.60528e+07	9.2839e+07	4.65015e+07	5.90457e+07	5.63173e+07	0.776521	0.697362	0.51738	0.662352	0.254811	1.79087	1.9321	0.967755	1.22882	1.17204	0.410124	0.00390244
REFSEQ:XP_092267	Tax_Id=9606 Gene_Symbol=LOC150739 similar to Keratin, type II cytoskeletal 8		25	7	100	1	3.12452e+06	11025427	2.42184e+06	1.25807e+07	7005583	11422101	12891037	14286386	5277957	6328801	5.774e+06	2.10005e+07	4.5643e+06	2.18368e+07	1.44598e+07	2.10964e+07	2.0871e+07	2.06222e+07	5277957	1.22012e+07	0.390916	1.42179	0.309016	1.47841	0.978969	1.42829	1.41303	1.39618	0.357333	0.826059	0.844714	0.620613
Q96FW1	Ubiquitin thioesterase OTUB1 OS=Homo sapiens OX=9606 GN=OTUB1 PE=1 SV=2	OTUB1	29	7	65	7	2.90018e+07	4.22789e+07	1.60643e+07	2.69603e+07	17267183	6.29014e+07	5.36151e+07	3.07135e+07	3.50978e+07	2.47638e+07	5.35943e+07	8.053e+07	3.02755e+07	4.6796e+07	3.56401e+07	1.16178e+08	8.68047e+07	4.43346e+07	3.50978e+07	4.7742e+07	0.928855	1.39568	0.524712	0.811034	0.617687	2.01351	1.50443	0.768373	0.608288	0.827428	0.747632	0.373691
P23193	Transcription elongation factor A protein 1 OS=Homo sapiens OX=9606 GN=TCEA1 PE=1 SV=2	TCEA1	40	12	30	12	6.74003e+06	6.85088e+06	1.00776e+07	7.08305e+06	4239615	1.48935e+07	1.64122e+07	7.93882e+06	2.52501e+07	9.26929e+06	1.24553e+07	1.30491e+07	1.89927e+07	1.22943e+07	8.75072e+06	2.7508e+07	2.65719e+07	1.14596e+07	2.52501e+07	1.78702e+07	0.714995	0.749077	1.09027	0.705751	0.502332	1.57908	1.52535	0.657833	1.44948	1.02583	0.603187	0.0388706
P46776	60S ribosomal protein L27a OS=Homo sapiens OX=9606 GN=RPL27A PE=1 SV=2	RPL27A	40	7	217	7	352838678	2.74809e+08	2.16993e+08	302603788	5.54961e+08	3.30994e+08	2.81309e+08	1.38882e+08	277499757	2.10722e+08	6.52033e+08	5.23438e+08	4.08954e+08	5.25241e+08	1.14546e+09	6.1134e+08	4.55449e+08	2.00474e+08	277499757	4.06249e+08	1.25243	1.00542	0.785524	1.00889	2.20021	1.17427	0.874831	0.385072	0.533024	0.780328	1.66843	0.115752
P63173	60S ribosomal protein L38 OS=Homo sapiens OX=9606 GN=RPL38 PE=1 SV=2	RPL38	57	5	87	5	8.78735e+07	9.53688e+07	6.264e+07	8.71564e+07	41691281	67707045	66342538	56972351	113194891	8.29339e+07	1.62387e+08	1.81652e+08	1.18054e+08	1.51281e+08	8.60523e+07	1.25054e+08	1.07411e+08	8.22389e+07	113194891	1.59888e+08	1.26154	1.4112	0.91713	1.17526	0.668517	0.971509	0.834446	0.638891	0.87938	1.24212	1.18993	0.322606
O95154	Aflatoxin B1 aldehyde reductase member 3 OS=Homo sapiens OX=9606 GN=AKR7A3 PE=1 SV=2	AKR7A3	24	7	73	6	1.48697e+07	8853219	8.08243e+06	1.45784e+06	5753705	1.70602e+07	3.64699e+07	1.97807e+07	73314404	3.42236e+07	2.74788e+07	1.6863e+07	1.52325e+07	2.53043e+06	1.18759e+07	3.15098e+07	5.90461e+07	2.85531e+07	73314404	6.59794e+07	0.826719	0.507336	0.458281	0.0761299	0.357294	0.947996	1.77644	0.859042	2.20572	1.98504	0.286299	0.00608496
P62266	40S ribosomal protein S23 OS=Homo sapiens OX=9606 GN=RPS23 PE=1 SV=3	RPS23	38	9	152	9	5.23235e+08	5.50854e+08	4.10653e+08	5.45949e+08	3.4513e+08	3.32856e+08	3.8853e+08	3.36698e+08	4.69148e+08	4.04212e+08	9.66919e+08	1.04923e+09	7.73935e+08	9.47624e+08	7.12362e+08	6.14779e+08	6.29044e+08	4.86019e+08	4.69148e+08	7.79277e+08	1.30166	1.41247	1.04187	1.27569	0.958979	0.827614	0.846817	0.654277	0.631566	1.04906	1.49418	0.0082814
P16104	Histone H2AX OS=Homo sapiens OX=9606 GN=H2AX PE=1 SV=2	H2AX	28	7	715	1	16993192	11209577	8344631	3.43812e+06	4.78834e+06	13013775	15293711	11130877	18133168	18465062	3.14028e+07	2.13512e+07	1.57266e+07	5.96768e+06	9.8833e+06	2.40362e+07	2.47611e+07	1.60673e+07	18133168	3.55986e+07	1.54749	1.05216	0.774987	0.294079	0.487035	1.18447	1.22019	0.791772	0.893576	1.75425	0.711081	0.257649
Q8TD06	Anterior gradient protein 3 OS=Homo sapiens OX=9606 GN=AGR3 PE=1 SV=1	AGR3	41	6	268	5	4.88752e+07	9.02282e+07	102500128	108540952	2369798564	6.17713e+07	1.18488e+08	1.50423e+08	105845510	65420959	9.03196e+07	1.7186e+08	1.93176e+08	1.88399e+08	4.89135e+09	1.14091e+08	1.91836e+08	2.17133e+08	105845510	1.26125e+08	0.143589	0.273222	0.30711	0.299515	7.77622	0.18138	0.304979	0.345197	0.168272	0.200512	7.33097	0.342055
P11217	Glycogen phosphorylase, muscle form OS=Homo sapiens OX=9606 GN=PYGM PE=1 SV=6	PYGM	18	14	97	4		1.16277e+06	895052	1.07027e+06	924622		2.05337e+06	2.09676e+06	2.07335e+06			2.21477e+06	1.68685e+06	1.8577e+06	1.90845e+06		3.32447e+06	3.02665e+06	2.07335e+06			0.963405	0.733768	0.808086	0.830162		1.44612	1.31657	0.901892
Q96IJ6	Mannose-1-phosphate guanyltransferase alpha OS=Homo sapiens OX=9606 GN=GMPPA PE=1 SV=1	GMPPA	26	8	64	8	3.27422e+07	3.26394e+07	1.61911e+07	2.89989e+07	1.84196e+07	2.68878e+07	2.47531e+07	15555326	4.55709e+07	2.10056e+07	6.05064e+07	6.21693e+07	3.05145e+07	5.03345e+07	3.80188e+07	4.96612e+07	4.00761e+07	2.24539e+07	4.55709e+07	4.04966e+07	1.37576	1.41357	0.693823	1.14448	0.864452	1.12917	0.91123	0.510546	1.03617	0.920792	1.21832	0.296059
P84103	Serine/arginine-rich splicing factor 3 OS=Homo sapiens OX=9606 GN=SRSF3 PE=1 SV=1	SRSF3	41	7	161	6	4.84791e+08	447850419	2.67879e+08	3.6695e+08	2.56782e+08	2.70129e+08	2.96619e+08	1.67236e+08	2.78953e+08	293036490	8.95876e+08	8.53034e+08	5.04856e+08	6.36929e+08	5.30007e+08	4.98924e+08	4.80236e+08	2.41404e+08	2.78953e+08	5.64943e+08	1.63327	1.55517	0.920403	1.16119	0.966255	0.909588	0.875518	0.440103	0.508559	1.02995	1.65695	0.0305113
P07203	Glutathione peroxidase 1 OS=Homo sapiens OX=9606 GN=GPX1 PE=1 SV=4	GPX1	51	7	226	7	9.68284e+07	1.02601e+08	8.16288e+07	9.80935e+07	6.6624e+07	6.11813e+07	7.57651e+07	7.27823e+07	1.38352e+08	54453785	1.78935e+08	1.95427e+08	1.53841e+08	1.70265e+08	1.37514e+08	1.13001e+08	1.22666e+08	1.0506e+08	1.38352e+08	1.04981e+08	1.26007	1.3762	1.08336	1.19901	0.968381	0.795756	0.863822	0.739839	0.974279	0.739281	1.43133	0.00275192
O60237	Protein phosphatase 1 regulatory subunit 12B OS=Homo sapiens OX=9606 GN=PPP1R12B PE=1 SV=2	PPP1R12B	7	8	62	8	2.74806e+07	3.31108e+07	4.5031e+07	4.23676e+07	32937204	3.25728e+07	3.21968e+07	8.68099e+07	99614223	4.8626e+07	5.07832e+07	6.30672e+07	8.48673e+07	7.3539e+07	6.79836e+07	6.01615e+07	5.21278e+07	1.25309e+08	99614223	9.37458e+07	0.658497	0.817782	1.10046	0.953568	0.881532	0.780103	0.675932	1.62486	1.29168	1.21559	0.789497	0.248042
P27824	Calnexin OS=Homo sapiens OX=9606 GN=CANX PE=1 SV=2	CANX	18	10	77	10	3.07981e+07	3.02941e+07	3.58466e+07	3.89943e+07	2.02777e+07	67184431	5.63455e+07	3.8523e+07	6.6134e+07	3.4029e+07	5.69139e+07	5.77021e+07	6.7558e+07	6.76838e+07	4.18539e+07	1.24088e+08	9.12254e+07	5.56075e+07	6.6134e+07	6.56043e+07	0.819646	0.830998	0.972938	0.97475	0.60276	1.78706	1.31378	0.800832	0.95243	0.944801	0.724462	0.132439
P13798	Acylamino-acid-releasing enzyme OS=Homo sapiens OX=9606 GN=APEH PE=1 SV=4	APEH	17	10	101	10	5.41486e+07	4.1815e+07	1.88602e+07	2.88891e+07	41971122	6.23057e+07	6.74792e+07	5.37349e+07	6.2666e+07	6.16845e+07	1.00065e+08	7.96462e+07	3.55448e+07	5.01439e+07	8.66299e+07	1.15078e+08	1.09251e+08	7.75656e+07	6.2666e+07	1.18921e+08	1.19765	0.953263	0.425426	0.600159	1.03685	1.37733	1.3076	0.928361	0.750032	1.42333	0.728114	0.147204
P22307	Non-specific lipid-transfer protein OS=Homo sapiens OX=9606 GN=SCP2 PE=1 SV=2	SCP2	18	12	70	12	1.71996e+07	1.55591e+07	1.64844e+07	2.44246e+07	1.2114e+07	50954551	6.52446e+07	4.36739e+07	127349821	5.55666e+07	3.17842e+07	2.9636e+07	3.10672e+07	4.23948e+07	2.50037e+07	9.41122e+07	1.05633e+08	6.30428e+07	127349821	1.07126e+08	0.483667	0.450977	0.472757	0.645131	0.380487	1.43213	1.60744	0.959336	1.93791	1.63017	0.321531	0.000268471
O14737	Programmed cell death protein 5 OS=Homo sapiens OX=9606 GN=PDCD5 PE=1 SV=3	PDCD5	68	9	82	9	1.45473e+08	1.55547e+08	1.48192e+08	1.8319e+08	1.1136e+08	7.07353e+07	1.03476e+08	1.51528e+08	127858383	81067262	2.68829e+08	2.96275e+08	2.79289e+08	3.1797e+08	2.29851e+08	1.30647e+08	1.6753e+08	2.18728e+08	127858383	1.56289e+08	1.2257	1.35084	1.27339	1.44976	1.04799	0.595673	0.76384	0.997271	0.582959	0.712585	1.73798	0.000681553
Q92900	Regulator of nonsense transcripts 1 OS=Homo sapiens OX=9606 GN=UPF1 PE=1 SV=2	UPF1	16	15	38	15	1.28285e+07	1.22406e+07	15011313	1.75662e+07	7.86177e+06	3.23986e+07	3.06694e+07	2.25406e+07	34681421	1.55128e+07	2.37065e+07	2.3315e+07	2.8291e+07	3.04903e+07	1.6227e+07	5.98397e+07	4.96548e+07	3.25371e+07	34681421	2.9907e+07	0.721331	0.709416	0.860824	0.927745	0.493747	1.82077	1.51087	0.990023	1.05527	0.909997	0.5906	0.0270279
P08237	ATP-dependent 6-phosphofructokinase, muscle type OS=Homo sapiens OX=9606 GN=PFKM PE=1 SV=2	PFKM	23	14	50	10	1.73148e+07	12699986	1.81324e+07	1.98733e+07	15640859	2.27377e+07	35194472	3.51049e+07	3.26011e+07	1.57689e+07	3.1997e+07	2.419e+07	3.41731e+07	3.44948e+07	3.22833e+07	4.19961e+07	5.69811e+07	5.06735e+07	3.26011e+07	3.04007e+07	0.865274	0.654155	0.924119	0.93282	0.873015	1.13567	1.5409	1.37033	0.88161	0.822105	0.738944	0.0754899
P05451	Lithostathine-1-alpha OS=Homo sapiens OX=9606 GN=REG1A PE=1 SV=3	REG1A	49	5	18	5	7.97157e+07	7.32557e+07	2.35815e+06					1.90405e+06			1.47312e+08	1.39532e+08	4.44427e+06					2.74847e+06			2.00399	1.89816	0.0604587					0.0373894
Q9Y265	RuvB-like 1 OS=Homo sapiens OX=9606 GN=RUVBL1 PE=1 SV=1	RUVBL1	27	9	71	9	1.43734e+07	1.5096e+07	1.44699e+07	1.52405e+07	9.81516e+06	2.56131e+07	2.50837e+07	1.80019e+07	2.99775e+07	1.38794e+07	2.65615e+07	2.87538e+07	2.72706e+07	2.64535e+07	2.02588e+07	4.73069e+07	4.06114e+07	2.59855e+07	2.99775e+07	2.6758e+07	0.885567	0.958659	0.909211	0.881966	0.675435	1.57723	1.354	0.866364	0.999457	0.892119	0.757728	0.100268
P28070	Proteasome subunit beta type-4 OS=Homo sapiens OX=9606 GN=PSMB4 PE=1 SV=4	PSMB4	34	7	67	7	4.91065e+07	5.78247e+07	36098897	3.8911e+07	3.16641e+07	2.43849e+07	47329864	27148003	57324001	5.47941e+07	9.07471e+07	1.10141e+08	6.80335e+07	6.75394e+07	6.53558e+07	4.50384e+07	7.66287e+07	3.91878e+07	57324001	1.05637e+08	1.25059	1.51786	0.937576	0.930765	0.900674	0.620679	1.05603	0.54005	0.789987	1.45579	1.24088	0.326012
P19827	Inter-alpha-trypsin inhibitor heavy chain H1 OS=Homo sapiens OX=9606 GN=ITIH1 PE=1 SV=3	ITIH1	11	7	77	7	2.08506e+07	7.44834e+06	21753410	1.91325e+07	1.07711e+07	3.92854e+07	2.81253e+07	2.6482e+07	35472050	6.99284e+06	3.85312e+07	1.41871e+07	4.09974e+07	3.32089e+07	2.22319e+07	7.25594e+07	4.55358e+07	3.82264e+07	35472050	1.34814e+07	1.08713	0.400277	1.15671	0.936963	0.627256	2.0472	1.28476	1.07853	1.00081	0.380368	0.726618	0.328454
Q6UWP2	Dehydrogenase/reductase SDR family member 11 OS=Homo sapiens OX=9606 GN=DHRS11 PE=1 SV=1	DHRS11	37	8	93	8	5.45603e+06	1.95962e+06	1.07626e+06	781483		7.59478e+07	4.64529e+07	3.03521e+07	130685866	6.29758e+07	1.00825e+07	3.73255e+06	2.02837e+06	1.35645e+06		1.40274e+08	7.52089e+07	4.38128e+07	130685866	1.2141e+08	0.171669	0.0635517	0.0345358	0.0230954		2.38836	1.28053	0.745972	2.2251	2.06718
Q9UK76	Jupiter microtubule associated homolog 1 OS=Homo sapiens OX=9606 GN=JPT1 PE=1 SV=3	JPT1	47	5	38	5	3.51709e+07	2.81518e+07	25308711	24479552	19633818	3.39396e+07	26760315	2.80014e+07	43437864	40659011	6.49947e+07	5.36215e+07	4.76979e+07	4.24901e+07	4.05249e+07	6.26859e+07	4.33259e+07	4.04196e+07	43437864	7.83862e+07	1.25573	1.036	0.921548	0.820931	0.782962	1.21112	0.837078	0.780928	0.839242	1.51446	0.929446	0.670398
Q13242	Serine/arginine-rich splicing factor 9 OS=Homo sapiens OX=9606 GN=SRSF9 PE=1 SV=1	SRSF9	52	12	124	11	7.04106e+07	7.63812e+07	41363665	4.24296e+07	4.01039e+07	3.82275e+07	5.18496e+07	2.40392e+07	6.18032e+07	4.16432e+07	1.30116e+08	1.45486e+08	7.79557e+07	7.36466e+07	8.27758e+07	7.06056e+07	8.39463e+07	3.47003e+07	6.18032e+07	8.02835e+07	1.54658	1.72926	0.92659	0.875371	0.983881	0.839225	0.997793	0.412451	0.734599	0.954258	1.53915	0.0726032
P08572	Collagen alpha-2(IV) chain OS=Homo sapiens OX=9606 GN=COL4A2 PE=1 SV=4	COL4A2	4	6	130	6	8.06758e+07	8.18808e+07	5.72507e+07	8.7463e+07	6.30055e+07	1.0936e+08	7.40044e+07	1.24353e+08	1.2695e+08	60439151	1.49086e+08	1.55961e+08	1.07897e+08	1.51813e+08	1.30046e+08	2.01986e+08	1.19816e+08	1.79502e+08	1.2695e+08	1.1652e+08	1.03562	1.08338	0.749506	1.05457	0.903361	1.40309	0.832298	1.24691	0.881858	0.809406	0.932904	0.624958
Q00796	Sorbitol dehydrogenase OS=Homo sapiens OX=9606 GN=SORD PE=1 SV=4	SORD	35	10	47	10	3.20173e+07	2.57703e+07	1.86725e+07	3.33701e+07	1.9762e+07	37235607	5.00675e+07	2.21808e+07	44257435	26830514	5.91668e+07	4.90854e+07	3.5191e+07	5.79218e+07	4.07894e+07	6.87735e+07	8.10611e+07	3.20177e+07	44257435	5.17263e+07	1.13784	0.943967	0.676763	1.1139	0.784426	1.32259	1.5589	0.615737	0.85112	0.994755	0.871573	0.49162
P35232	Prohibitin OS=Homo sapiens OX=9606 GN=PHB PE=1 SV=1	PHB1	39	10	70	10	5.75173e+07	60696849	2.07221e+07	5.76315e+07	40639666	5.834e+07	6.64207e+07	3.84761e+07	6.28388e+07	4.25322e+07	1.0629e+08	1.15611e+08	3.90537e+07	1.00033e+08	8.38817e+07	1.07753e+08	1.07537e+08	5.55397e+07	6.28388e+07	8.19976e+07	1.23516	1.34348	0.45383	1.16245	0.974761	1.25216	1.24966	0.645408	0.730228	0.952866	1.07026	0.745161
P55265	Double-stranded RNA-specific adenosine deaminase OS=Homo sapiens OX=9606 GN=ADAR PE=1 SV=4	ADAR	13	12	27	12	7.5886e+06	1.20097e+07	9.8063e+06	1.07017e+07	6.2459e+06	2.46432e+07	1.66471e+07	1.54394e+07	1.91639e+07	2.8039e+06	1.40235e+07	2.28752e+07	1.84814e+07	1.85754e+07	1.28918e+07	4.55156e+07	2.69522e+07	2.22865e+07	1.91639e+07	5.40562e+06	0.680186	1.10952	0.89641	0.900969	0.625294	2.20766	1.30727	1.08097	0.929516	0.262191	0.727827	0.363246
Q15459	Splicing factor 3A subunit 1 OS=Homo sapiens OX=9606 GN=SF3A1 PE=1 SV=1	SF3A1	14	10	44	10	1.40177e+07	2.12416e+07	1.81107e+07	1.46163e+07	1.27006e+07	40779581	3.7706e+07	1.63807e+07	30191525	1.71336e+07	2.59043e+07	4.04594e+07	3.41321e+07	2.53701e+07	2.62145e+07	7.53192e+07	6.10473e+07	2.36454e+07	30191525	3.30318e+07	0.690199	1.07801	0.909424	0.675968	0.698466	2.00682	1.62656	0.630013	0.80443	0.880107	0.681257	0.209306
O00233	26S proteasome non-ATPase regulatory subunit 9 OS=Homo sapiens OX=9606 GN=PSMD9 PE=1 SV=3	PSMD9	47	9	117	9	7.96048e+07	77219869	7.26454e+07	100100551	5.8786e+07	56020058	6.84599e+07	7.28773e+07	102305712	56764690	1.47107e+08	1.47083e+08	1.36911e+08	1.73748e+08	1.21336e+08	1.03468e+08	1.10839e+08	1.05198e+08	102305712	1.09436e+08	1.1699	1.16971	1.08881	1.38177	0.964954	0.822852	0.881471	0.836606	0.813608	0.870315	1.36695	0.00206091
P09012	U1 small nuclear ribonucleoprotein A OS=Homo sapiens OX=9606 GN=SNRPA PE=1 SV=3	SNRPA	42	8	57	6	2.80524e+07	3.03991e+07	1.9176e+07	27858246	1.71893e+07	2.21336e+07	3.06497e+07	9.92572e+06	3.42249e+07	2.04601e+07	5.18398e+07	5.79022e+07	3.61399e+07	4.83546e+07	3.54793e+07	4.08803e+07	4.96229e+07	1.43276e+07	3.42249e+07	3.9445e+07	1.26991	1.41842	0.885312	1.18453	0.86913	1.00144	1.2156	0.350981	0.838401	0.966275	1.28692	0.201383
P49321	Nuclear autoantigenic sperm protein OS=Homo sapiens OX=9606 GN=NASP PE=1 SV=2	NASP	16	10	83	10	57111514	3.58703e+07	3.93334e+07	3.75622e+07	1.02367e+08	6.17525e+07	7.18141e+07	2.54427e+07	71905214	4.91493e+07	1.0554e+08	6.83233e+07	7.41295e+07	6.51981e+07	2.1129e+08	1.14056e+08	1.16269e+08	3.67263e+07	71905214	9.47546e+07	1.10145	0.713043	0.773639	0.680428	2.20509	1.19032	1.21342	0.383287	0.750426	0.988889	1.20929	0.577788
P52789	Hexokinase-2 OS=Homo sapiens OX=9606 GN=HK2 PE=1 SV=2	HK2	15	13	39	10	1.73362e+07	2.24941e+07	2.57539e+07	1.76505e+07	1.25709e+07	4.18179e+07	2.28361e+07	3.12015e+07	1.29978e+07	3.31732e+07	3.20367e+07	4.28452e+07	4.85369e+07	3.06366e+07	2.59467e+07	7.7237e+07	3.69725e+07	4.50389e+07	1.29978e+07	6.39544e+07	0.769737	1.02943	1.16618	0.736098	0.623415	1.85575	0.888329	1.08214	0.312295	1.53662	0.762072	0.370894
[truncated: 2,679 more rows]

## Sheet: Table S2
Table S2 MS/MS identified proteins for analysis
[truncated: 2,746 more rows]

[truncated: 10 more sheets: Table S3, Table S4, Table S5, Table S6, Table S7, Table S8, Table S9, Table S10, Table S11, Table S12]
